# Supplementary material for: Structural Connectivity Differences Reflect Microstructural Heterogeneity of the Human Insular Cortex
Source: Hum Brain Mapp. 2025 May 21;46(8):e70231. doi: 10.1002/hbm.70231 (PMC12093499; doi:10.1002/hbm.70231)
Supplement: Supplementary file 5 — Table S1. Average fiber bundle capacity computed for each combination of insular areas and microstructural target areas for the 1000BRAINS cohort and the HCP data set (right and left hemisphere combined). A red cell color denotes that the corresponding connectivity value exceeds the target area‐specific threshold, thereby indicating significantly increased connectivity strength for that insular area relative to all other insular areas within that particular target area. A green cell color indicates that the connectivity value additionally exceeds the threshold for a large effect size, showing that the connectivity strength is significantly increased not only compared to all other insular areas for this specific target but also compared to all other target areas. [file HBM-46-e70231-s001.xlsx]

## Sheet: Sheet1
																							fiber bundle capacity for insular microstructrual areas
connectivity strength of area surpasses threshold for target area
connectivity strength of area surpasses threshold for target area and surpasses threshold for high connectivity strength
									1000BRAINS																									HCP
target	Ia1	Ia2	Ia3	Ig1	Ig2	Ig3	Id1	Id2	Id3	Id4	Id5	Id6	Id7	Id8	Id9	Id10		threshold for significant connectivity strength for specific target region		threshold for high connectivity strength						target	Ia1	Ia2	Ia3	Ig1	Ig2	Ig3	Id1	Id2	Id3	Id4	Id5	Id6	Id7	Id8	Id9	Id10		threshold for significant connectivity strength for specific target region		threshold for high connectivity strength
IFJ1	1.92098e-05	0	6.24707e-06	4.08819e-05	0.000366743	0	9.25432e-05	0.000100143	0.000305319	0.000288719	0.000366074	0.00114257	0.000290687	7.42495e-05	0.000321376	0.000271464		0.002		0.089						IFJ1	0.000239893	0.000615937	0.00029093	0.0018335	0.00245216	0.000207219	0.00126158	0.000475939	0.00326459	0.00721833	0.00307666	0.0506225	0.0314375	0.00276103	0.00356771	0.000525576		0.02		0.114138
IFJ2	4.54564e-05	5.37989e-06	3.09422e-05	8.47253e-05	0.000476688	0	7.00639e-05	0.000158532	0.000313817	0.000779518	0.000615706	0.00262394	0.000476384	0.000143689	0.000352025	0.000329704		0.002		0.089						IFJ2	0.00047636	0.00048096	0.000315522	0.00247507	0.00360214	0.000796089	0.00112618	0.00104087	0.00447123	0.118439	0.00996658	0.256828	0.0293548	0.00640462	0.00647909	0.00113384		0.06		0.114138
IFS1	0.00021631	7.06759e-06	5.28414e-05	0.0001126	0.000508389	0	0.000185466	0.000152826	0.000586023	0.000332157	0.000329189	0.00302734	0.0010303	0.000247583	0.000816311	0.000624463		0.006		0.089						IFS1	0.000501118	0.000958031	0.000324125	0.00304309	0.00414552	0.00024512	0.0021899	0.000931479	0.00501417	0.00817269	0.00541801	0.0318455	0.182173	0.0120926	0.00424919	0.00206132		0.05		0.114138
IFS2	1.5315e-05	0	0	0	7.39045e-05	0	2.87705e-05	0	0.000164356	0.000106144	8.83796e-05	0.000839501	0.000255385	2.51583e-05	0.00021631	0.000187378		0.0007		0.089						IFS2	9.48331e-05	6.2186e-05	0	0.000707181	0.00109	6.32115e-06	0.000321979	0.000299876	0.00110707	0.00280919	0.00180615	0.0578996	0.384026	0.00406934	0.000863058	0.000405848		0.08		0.114138
IFS3	0.000152637	4.0374e-05	9.78791e-05	0.000183014	0.00064635	0	0.000173049	0.00023852	0.000824992	0.00044906	0.000451896	0.00340734	0.000703196	0.000294969	0.000793659	0.000641637		0.003		0.089						IFS3	0.000540106	0.00138319	0.000573923	0.00527217	0.00535105	0.000640015	0.0028789	0.00126962	0.00689579	0.015207	0.00599708	0.114881	0.092062	0.00798548	0.00491725	0.00160194		0.04		0.114138
IFS4	6.02186e-05	0	0	4.34558e-05	0.000312421	0	6.86775e-05	7.7422e-05	0.000304391	0.000260255	0.000344997	0.00108494	0.000277675	5.2924e-05	0.000308591	0.000313231		0.001		0.089						IFS4	9.6524e-05	0.000266596	8.37212e-05	0.00121155	0.00188355	5.94801e-05	0.000741934	0.000395054	0.00159006	0.00364974	0.00203005	0.0522275	0.136587	0.00377703	0.00108914	0.000462042		0.04		0.114138
44	0.0032799	0.000405736	0.00140157	0.0095318	0.0294049	0.00133508	0.00192857	0.016702	0.0102767	0.0892489	0.0795393	0.894369	0.180007	0.0256881	0.0230447	0.00664149		0.12		0.089						44	0.00223145	0.00126715	0.00112251	0.0164531	0.0217399	0.00973903	0.00339784	0.00856996	0.0197109	0.297233	0.0640562	0.413025	0.11096	0.0428601	0.0298999	0.00657817		0.1		0.114138
45	0.0107473	0.000973709	0.00393268	0.00395444	0.00943953	0.000311183	0.00229582	0.00371491	0.0170154	0.00915861	0.0091425	0.730101	0.450915	0.122022	0.0693164	0.0146585		0.15		0.089						45	0.00154412	0.00179305	0.00138683	0.0153323	0.0180064	0.00321591	0.0044149	0.00524653	0.0241815	0.0443739	0.0241313	0.298138	0.543646	0.0932296	0.023221	0.0131163		0.12		0.114138
8v1	0.000751277	9.63813e-05	0.000181144	0.000997848	0.00393764	1.50549e-05	0.000960786	0.00107664	0.00311059	0.00424688	0.00269203	0.063313	0.00206799	0.000993484	0.00297031	0.00239246		0.01		0.089						8v1	0.000814323	0.000493388	0.00053463	0.0040914	0.00791147	0.000580766	0.00164454	0.00215204	0.00863097	0.0403872	0.018136	0.154964	0.0155267	0.0137775	0.0139396	0.00253017		0.03		0.114138
8v2	0.000555237	3.57275e-05	0.000186449	0.000179392	0.000632903	0	0.000210901	0.000168397	0.00107494	0.000544363	0.000518035	0.0317572	0.0019709	0.000902474	0.002152	0.000586212		0.005		0.089						8v2	0.000637718	0.000377844	0.000229703	0.00221526	0.0035774	0.000249474	0.001038	0.00103698	0.00563953	0.00934863	0.0100508	0.0677573	0.0125751	0.00924493	0.00522732	0.00190001		0.015		0.114138
6d3	0.000137944	9.29906e-06	3.7847e-05	0.000803578	0.00316145	9.07862e-06	0.000258618	0.000726069	0.000855606	0.015845	0.00784026	0.0459801	0.000998323	0.000271963	0.000905205	0.000418392		0.009		0.089						6d3	0.00234894	0.000407269	0.000663448	0.00565936	0.0108251	0.000902214	0.00108779	0.00405141	0.0164101	0.108043	0.062383	0.223803	0.0185161	0.0209111	0.0340543	0.00478164		0.05		0.114138
6ma	0.000152986	2.98494e-06	4.19078e-05	0.000213776	0.000946969	0	0.000148479	0.000207097	0.000491763	0.00826411	0.00372964	0.0429295	0.00117163	0.00039295	0.00113103	0.000244669		0.007		0.089						6ma	0.000560865	0.000173453	0.000179919	0.00191372	0.00341505	0.000212695	0.000532314	0.000970767	0.00456409	0.0241937	0.017451	0.101295	0.00809103	0.00756306	0.00937322	0.0017721		0.02		0.114138
6mp	2.44008e-06	0	0	7.94307e-05	0.000589425	0	2.7597e-05	0.000184828	0.000159183	0.00418423	0.00572003	0.00273995	0.000143318	3.87996e-05	0.000107671	1.53302e-05		0.002		0.089						6mp	0.000147936	4.98393e-06	4.16352e-05	0.000662301	0.00217655	8.81794e-05	9.6089e-05	0.00047418	0.00171139	0.00805514	0.00436985	0.00954995	0.00132011	0.00115684	0.00126215	0.000388354		0.003		0.114138
8d1	0.00167483	9.0239e-05	0.00043974	0.000616497	0.00185152	4.35793e-05	0.000376723	0.000673146	0.00274403	0.010734	0.00531852	0.366146	0.00820751	0.00269057	0.00947438	0.00143787		0.04		0.089						8d1	0.00112793	0.000508831	0.000694621	0.00455558	0.0108917	0.000727602	0.00167626	0.00233257	0.012027	0.0470912	0.031659	0.331619	0.037847	0.0300089	0.020986	0.00470212		0.06		0.114138
8d2	0.000554375	2.15952e-05	0.00011079	0.000193305	0.000599932	0	0.000139589	0.000147034	0.000901798	0.000853714	0.000823236	0.0738591	0.00299959	0.000804429	0.00287395	0.000366518		0.01		0.089						8d2	0.000987205	0.000335795	0.00039888	0.0028003	0.00616693	0.000477709	0.000953841	0.00156642	0.00790615	0.0170088	0.0176839	0.170291	0.0238555	0.0245091	0.0180044	0.00377315		0.04		0.114138
6d1	0.000133395	2.42812e-06	2.36228e-05	0.00215372	0.0160043	0.000181381	0.000374533	0.0144947	0.00383209	0.0525096	0.108589	0.0266796	0.00432123	0.000581841	0.00103683	0.000627418		0.02		0.089						6d1	0.00854393	0.000656045	0.00137862	0.0336157	0.0871083	0.0063413	0.00226109	0.0304715	0.0795903	0.357324	0.184893	0.238285	0.0259716	0.0231307	0.030797	0.00813893		0.1		0.114138
6d2	0.000253702	3.45747e-05	8.10123e-05	0.00119853	0.00455309	7.84796e-05	0.000469265	0.00151588	0.00155328	0.0724589	0.0471479	0.125166	0.00308242	0.000711496	0.00225815	0.000985748		0.02		0.089						6d2	0.00214785	0.000405335	0.000722942	0.00781388	0.0169147	0.00122905	0.0013595	0.00595929	0.02132	0.162312	0.0625441	0.231865	0.0184552	0.0160387	0.0201389	0.00417381		0.06		0.114138
4a	0.00011845	2.5391e-06	3.27034e-05	0.0240743	0.165356	0.000499345	0.000884444	0.0679181	0.0115493	0.015747	0.0347757	0.016173	0.00328343	0.000587485	0.000711096	0.000419327		0.03		0.089						4a	0.00471536	0.000710225	0.000909717	0.0461538	0.0980474	0.00539703	0.00460193	0.0265369	0.057659	0.121083	0.0839526	0.0850025	0.00990205	0.00950753	0.0161241	0.00384378		0.05		0.114138
4p	0.000297236	0	7.86661e-06	0.00131683	0.00767918	0.00025517	0.000749157	0.00843518	0.00255013	0.0237815	0.060138	0.00452131	0.00121188	0.000269198	0.000931174	0.00100355		0.01		0.089						4p	0.0015057	0.000101484	0.000399517	0.00686264	0.0216365	0.00427613	0.000617504	0.00555799	0.0111052	0.0772942	0.0431122	0.0330994	0.00461918	0.00444981	0.0124404	0.00108858		0.03		0.114138
Fp1	0.00916302	0.00235949	0.00818339	8.72134e-05	0.000404666	2.92682e-07	0.00123757	9.7478e-05	0.0263945	0.000249733	0.000491325	0.0317146	0.0128333	0.0566041	0.0262879	0.379272		0.05		0.089						Fp1	0.000989796	0.00302197	0.00133808	0.00248053	0.0105732	9.68454e-05	0.0023528	0.0017591	0.0256637	0.00807086	0.00954772	0.0411759	0.0410963	0.0485421	0.00361104	0.0887484		0.03		0.114138
Fp2	0.0036402	0.00123348	0.0038222	4.0941e-05	0.000268921	0	0.000512799	1.59486e-05	0.0103876	6.52591e-05	0.000136387	0.00926432	0.00413325	0.0154926	0.0092565	0.121609		0.02		0.089						Fp2	0.000510452	0.00291415	0.00113416	0.000603336	0.00287712	6.72888e-06	0.000943539	0.000430912	0.00852182	0.00171674	0.0024298	0.0076108	0.00959162	0.0125393	0.00132772	0.0356781		0.01		0.114138
Fo1	0.00537003	0.00698329	0.0168746	7.29569e-06	0.000174225	0	0.000619355	2.94073e-05	0.0352407	3.96481e-05	8.12295e-05	0.00123227	0.000520036	0.00249315	0.005141	0.468008		0.06		0.089						Fo1	0.000746976	0.0162334	0.00533758	0.000452533	0.00273083	1.56587e-05	0.00195433	0.000323448	0.0162065	0.000986241	0.00154923	0.00195167	0.00162462	0.00464652	0.00128169	0.0829153		0.019		0.114138
Fo2	0.000339573	0.00118911	0.0025762	0	3.6983e-05	0	1.98683e-05	0	0.00384708	0	0	0.000290323	8.89231e-05	0.00027527	0.000497385	0.0267395		0.006		0.089						Fo2	0.00158741	0.0205576	0.00791191	0.00139838	0.00704637	1.5858e-05	0.00374303	0.000770528	0.0288435	0.00400091	0.00394786	0.00621156	0.00547372	0.00954086	0.00270457	0.101303		0.027		0.114138
Fo3	0.00707245	0.00585412	0.0139618	1.7809e-05	0.0001585	0	0.000734542	3.35749e-05	0.0401721	6.13748e-05	0.000119035	0.00196756	0.000833247	0.0114029	0.00932338	0.93754		0.09		0.089						Fo3	0.00528137	0.0357935	0.0130661	0.00248011	0.0103439	8.69161e-05	0.00579839	0.00142931	0.0636537	0.00396705	0.00711201	0.0181127	0.049141	0.140451	0.00921946	1.56177		0.223		0.114138
Fo4	0.00815216	0.0019529	0.00576819	4.93469e-06	0.000140054	0	0.000739827	1.21501e-05	0.0183184	4.90599e-05	0.000135703	0.00204485	0.00121842	0.00932429	0.00856007	0.344672		0.04		0.089						Fo4	0.00113136	0.00510249	0.00199769	0.00176679	0.00864245	2.9394e-05	0.00295881	0.00146045	0.0262717	0.00395416	0.0068973	0.0104427	0.0223986	0.0367485	0.00232639	0.132526		0.03		0.114138
Fo5	0.00284648	0.000664487	0.00265853	3.9679e-05	0.000245525	0	0.000377179	4.0805e-05	0.00566691	0.000155054	0.000232177	0.00726247	0.00636425	0.0104076	0.00682133	0.0744716		0.014		0.089						Fo5	0.000476735	0.000567327	0.00047025	0.00104072	0.00535061	2.80286e-05	0.000895568	0.000735558	0.0108127	0.0040439	0.0049664	0.0155579	0.0303872	0.0222534	0.00186678	0.0331793		0.02		0.114138
Fo6	0.0116982	0.00201513	0.00661547	0.000374423	0.00106635	8.15243e-06	0.0014713	0.000336208	0.0227795	0.000943851	0.00115186	0.0451765	0.0635142	0.0620249	0.0314652	0.263133		0.05		0.089						Fo6	0.00220121	0.00362584	0.00190037	0.00440069	0.0169028	0.000272833	0.00420689	0.00324653	0.0410055	0.0139608	0.0163583	0.0688455	0.134632	0.13372	0.00692117	0.159608		0.06		0.114138
Fo7	0.0110584	0.00305717	0.0095303	3.59709e-05	0.00024593	0	0.00115467	5.43178e-05	0.0285098	8.84515e-05	0.000221121	0.00386762	0.00301077	0.0196554	0.0145411	0.598018		0.07		0.089						Fo7	0.00381971	0.0120007	0.00538297	0.00467793	0.0197267	0.000257562	0.00683813	0.00331132	0.0579869	0.00925455	0.015055	0.0399101	0.227625	0.179774	0.00926759	0.506526		0.12		0.114138
Op5	0.00106882	4.9541e-05	0.000269362	0.0254641	0.150778	0.0436317	0.00143648	0.151032	0.0150118	2.13559	1.04323	1.02273	0.0477813	0.00632545	0.0211514	0.00294847		0.38		0.089						Op5	0.0135828	0.00105785	0.00185993	0.162081	0.340023	0.37782	0.0180964	0.327288	0.0600306	2.67809	0.457599	1.26555	0.0613585	0.0510299	0.0764345	0.009658		0.56		0.114138
Op6	0.00209991	0.000251539	0.000786266	0.0340312	0.138165	0.0239312	0.00304414	0.143684	0.0199835	1.32995	0.775524	1.40395	0.076753	0.0141679	0.026593	0.00491401		0.33		0.089						Op6	0.00324293	0.00172016	0.002641	0.0848096	0.100307	0.046419	0.0282728	0.140574	0.120366	0.50119	0.144435	0.500338	0.018342	0.02418	0.0699177	0.00242102		0.17		0.114138
Op7	0.0025215	9.92786e-05	0.00082319	0.0017967	0.00323819	0.000427113	0.000435327	0.00220883	0.00217909	0.00529676	0.0033799	0.688142	0.121506	0.0154406	0.0131019	0.0014306		0.08		0.089						Op7	0.00230256	0.0011502	0.00133711	0.00911834	0.025124	0.00794223	0.00208414	0.00441694	0.0132486	0.0876259	0.0366141	1.18927	0.493644	0.143557	0.0498298	0.00830334		0.23		0.114138
Op8	0.0162149	0.000973418	0.00569393	0.00372586	0.00898016	0.00052109	0.00180139	0.00461657	0.0161496	0.027214	0.0209783	3.19325	1.3336	0.143318	0.100395	0.0109081		0.4		0.089						Op8	0.0365887	0.00257533	0.00299772	0.0281686	0.0539896	0.00950112	0.0246852	0.0639562	0.0622982	0.189755	0.191336	1.57166	1.96536	0.362415	0.116621	0.0304394		0.46		0.114138
Op9	0.0609733	0.00411558	0.0181158	0.00483848	0.0109586	0.000511831	0.00654136	0.00445382	0.0580254	0.0147261	0.0157035	1.95764	1.88558	1.25192	0.356206	0.164409		0.49		0.089						Op9	0.00565863	0.00418878	0.00386402	0.0167616	0.0370424	0.00240932	0.00710502	0.00960183	0.0611981	0.0505466	0.0464587	0.359677	2.707	0.634292	0.0333705	0.158089		0.44		0.114138
F1	0.00431771	0.000422688	0.00201394	0.000425111	0.00120294	2.96399e-05	0.000674608	0.00035496	0.00807418	0.00121355	0.00132777	0.206998	0.0355306	0.0272204	0.0225284	0.0075308		0.03		0.089						F1	0.000952704	0.000780806	0.000650304	0.00321274	0.00916521	0.000335276	0.00161288	0.00185192	0.0155756	0.0175411	0.0139953	0.151722	0.184703	0.0448648	0.0085605	0.0150135		0.05		0.114138
F2	0.000437149	8.65442e-05	0.000163272	0.00322021	0.0234454	0.000565648	0.000908345	0.0160868	0.00562561	0.0578988	0.103456	0.0392847	0.00513422	0.00108799	0.00246669	0.00286253		0.02		0.089						F2	0.00229317	0.000584971	0.000680791	0.00937926	0.0183401	0.00286792	0.00162798	0.00731457	0.0203293	0.180344	0.0515601	0.171059	0.0145476	0.0114293	0.0170391	0.00356885		0.05		0.114138
F2O	0.00119449	0.000183253	0.000348113	0.00482705	0.0250043	2.07322e-05	0.0114294	0.00118542	0.0135438	0.000873781	0.00100482	0.0123687	0.00168632	0.00217481	0.00378372	0.00439115		0.007		0.089						F2O	0.00193207	0.00226397	0.00093826	0.0126526	0.0272881	0.000209657	0.0155739	0.00518077	0.0442088	0.0055412	0.00753916	0.0194013	0.00491833	0.00433503	0.00281972	0.00688012		0.015		0.114138
F2T1	0.0715189	0.0110391	0.0422623	0.00233869	0.00513717	0.000251691	0.00747502	0.00215182	0.116564	0.00631003	0.00746088	0.835848	0.586405	2.27429	0.36696	1.54372		0.47		0.089						F2T1	0.00926652	0.014666	0.0179748	0.00975776	0.0307028	0.000847899	0.0081841	0.00601776	0.0893565	0.0257472	0.0348878	0.213872	1.3513	1.18746	0.0417459	1.44606		0.42		0.114138
F2T2	0.00800975	0.052389	0.220027	0.000459343	0.00367449	0	0.00407269	0.000213347	0.0604141	0.000205169	0.000352286	0.00492829	0.00469825	0.0149828	0.0990962	0.456206		0.09		0.089						F2T2	0.145956	0.21269	0.272977	0.0755361	0.249562	0.00454026	0.150339	0.0256372	0.776411	0.172385	0.158385	0.359156	0.277332	0.339767	0.292472	1.04969		0.38		0.114138
STS1	0.00125006	0.00105087	0.000553425	0.0286705	0.0324454	0.000635117	0.126242	0.00802941	0.0240173	0.00992092	0.0113079	0.0158992	0.00417978	0.00169375	0.00470112	0.00411066		0.03		0.089						STS1	0.00945418	0.0519419	0.00799458	0.166843	0.194965	0.00190109	0.70345	0.016092	0.337748	0.0153429	0.0222483	0.0279015	0.00678111	0.00905621	0.0177372	0.0126106		0.16		0.114138
STS2	0.0132316	0.0115672	0.00448734	0.00753468	0.0136392	0.000349873	0.137985	0.00436286	0.221871	0.00614732	0.00716633	0.0214298	0.00692289	0.0117132	0.0530445	0.0710777		0.05		0.089						STS2	0.00675626	0.157288	0.0132195	0.0163422	0.0311386	0.000887834	0.149009	0.00532572	0.459732	0.00888793	0.0210657	0.0345638	0.00529975	0.00908263	0.0391823	0.0232305		0.09		0.114138
TE1.0	0.000110563	0	0	1.16314	1.23462	0.000921871	0.154148	0.0192355	0.00208914	0.00740666	0.0132486	0.00357827	0.000669942	6.93479e-05	0.000395667	0.000175645		0.1		0.089						TE1.0	0.0353626	0.00577678	0.00364421	0.282382	0.775094	0.000642191	0.489911	0.325212	0.0952588	0.0131904	0.128831	0.0126606	0.00131349	0.00253665	0.0264811	0.00223295		0.21		0.114138
TE1.1	0.000404353	4.27459e-05	7.92133e-05	0.402826	0.444471	0.00972315	0.028544	0.0936331	0.0158553	0.0701647	0.0917303	0.0448343	0.00789474	0.00133982	0.00266417	0.000921772		0.14		0.089						TE1.1	0.0166627	0.00637348	0.00361831	2.14403	0.974178	0.0802111	0.341315	0.45589	0.215739	0.083377	0.172863	0.0478554	0.00831856	0.00862143	0.0304325	0.00348125		0.45		0.114138
TE1.2	0.00042955	3.91897e-05	2.93302e-06	0.233513	0.3618	0.0016948	0.4349	0.018588	0.0169466	0.00972269	0.0109569	0.00661316	0.00106049	0.000312468	0.00105024	0.00035862		0.12		0.089						TE1.2	0.2456	0.0308204	0.0199478	0.303107	0.287905	0.0109349	0.768932	0.387482	0.464314	0.017791	0.323344	0.050951	0.00311067	0.00667127	0.174867	0.00442089		0.3		0.114138
TE2.1	0.00034066	3.7142e-05	0.000100833	0.694478	0.670485	0.00462742	0.111982	0.046067	0.0141305	0.0316603	0.0348469	0.022341	0.0037657	0.000909084	0.0014255	0.000504714		0.13		0.089						TE2.1	0.00979743	0.0197835	0.00482503	0.221714	0.163089	0.00801692	0.334143	0.0640388	0.181905	0.0154608	0.0552355	0.0153203	0.002876	0.00300572	0.0217185	0.0016601		0.12		0.114138
TE2.2	0.000688574	0.000435267	0.000391597	0.0680424	0.133081	0.006338	0.0101296	0.0691135	0.0114015	0.0697194	0.0881791	0.0676999	0.013118	0.00306136	0.0046356	0.00236211		0.05		0.089						TE2.2	0.00811849	0.00882197	0.00254976	0.285366	0.130201	0.0085615	0.121968	0.0383689	0.0771939	0.0369036	0.0410663	0.0412043	0.00734372	0.00740545	0.0163593	0.00317736		0.08		0.114138
TE3	0.00648913	0.00118244	0.000592997	0.363254	0.42405	0.00424319	0.693219	0.0578806	0.150178	0.060611	0.0763217	0.0853059	0.0171013	0.00431159	0.0154859	0.0107029		0.16		0.089						TE3	0.0199825	0.00703239	0.00329369	0.0242111	0.0232211	0.00130337	0.0521256	0.0173383	0.0936309	0.00612978	0.0156085	0.0210595	0.00184034	0.00327627	0.0340315	0.00338497		0.033		0.114138
TeI	0.0182213	0.00172539	0.000549844	0.0416355	0.0178622	8.23264e-05	0.37542	0.00235246	0.14785	0.00127837	0.00165176	0.00127634	0.000580809	0.000863798	0.0157055	0.00654563		0.06		0.089						TeI	0.00801892	0.0108109	0.0043329	0.0346259	0.0510055	0.00364947	0.130173	0.0269065	0.182304	0.00802763	0.0810453	0.0125564	0.00113151	0.000965748	0.035885	0.00059428		0.07		0.114138
TI	0.0452583	0.105579	0.0185225	0.0239316	0.0240696	7.29488e-05	0.502798	0.00179743	0.718584	0.00117112	0.00200207	0.00423344	0.00223107	0.00711704	0.11419	0.061457		0.14		0.089						TI	0.134937	0.924195	0.449665	0.0768538	0.134955	0.00282993	0.903903	0.0804675	2.52751	0.0099373	0.207882	0.119144	0.00617556	0.0512412	0.488361	0.0839663		0.58		0.114138
TPJ	0.000746837	0.000521449	0.000396494	0.0151482	0.0484786	0.00560263	0.00630029	0.0391101	0.00817249	0.0464314	0.0551358	0.0450558	0.0126239	0.00275967	0.00435795	0.00227873		0.03		0.089						TPJ	0.00125287	0.00115413	0.000271082	0.0158336	0.0133106	0.000848995	0.0106475	0.0049019	0.00757631	0.00571774	0.00586289	0.00405181	0.00110182	0.000806922	0.0018245	0.000529666		0.01		0.114138
Ph1	0.00123284	6.73849e-05	0.000198821	4.08555e-06	0.000323325	0	0.00113743	1.21509e-06	0.00443847	0	1.99497e-05	0.000234978	0.000480728	0.000607923	0.00298998	0.0064226		0.002		0.089						Ph1	0.00119057	0.00502074	0.00150707	0.001222	0.00429831	0	0.00696652	0.000885303	0.0178841	0.000285093	0.00115988	0.00139588	0.00196788	0.00281032	0.00144159	0.00800423		0.007		0.114138
Ph2	0.000923961	9.3631e-05	0.000264747	2.78898e-05	0.00069571	0	0.00162342	1.6409e-05	0.00471111	1.02299e-05	6.79507e-05	0.000247709	0.000395582	0.000572827	0.0024464	0.00663176		0.003		0.089						Ph2	0.00173944	0.00919377	0.00225355	0.0120178	0.0565794	0.000362168	0.0454809	0.00229174	0.0494828	0.0232938	0.00628715	0.0142529	0.0201957	0.00917076	0.00468179	0.0234033		0.042		0.114138
Ph3	0.000437879	3.55404e-06	5.28899e-05	0	3.48941e-05	0	0.000269483	0	0.00161827	0	0	7.3857e-05	0.000134664	0.000206827	0.0010626	0.00222173		0.001		0.089						Ph3	0.00068361	0.0040522	0.00109234	0.00241323	0.00513354	0	0.00462722	0.000620532	0.0127838	0.00225817	0.00149162	0.0020976	0.00168666	0.00218304	0.00109821	0.00539886		0.005		0.114138
CoS1	2.54792e-05	0	2.77625e-05	0	0.000186847	0	0.000417491	0	0.000689314	0	0	3.45671e-05	0	6.72039e-05	0.000222195	0.000468754		0.0006		0.089						CoS1	0.000427074	0.00151316	0.000453828	0.00128172	0.00367592	0	0.00296503	0.00017934	0.0249993	0.000442464	0.00115782	0.000973064	0.00101677	0.000697795	0.000919159	0.00218981		0.013		0.114138
FG1	0.00279247	0.000605214	0.00117493	3.39176e-05	0.00067857	0	0.00253516	2.63119e-05	0.0123165	1.24304e-05	8.74382e-05	0.0015866	0.000894681	0.00330713	0.00880903	0.0166767		0.005		0.089						FG1	0.00168645	0.00533583	0.00195316	0.000894839	0.00349661	4.35823e-06	0.00508811	0.00049426	0.0263868	0.000736585	0.00232677	0.00261466	0.00311655	0.00360569	0.0025726	0.00987244		0.008		0.114138
FG2	0.00165758	0.000296259	0.000579249	0.000303244	0.00285044	0	0.00428621	0.000331463	0.0103959	0.000476717	0.00102395	0.00167172	0.000805537	0.00175555	0.00490937	0.0103533		0.004		0.089						FG2	0.00135537	0.00338495	0.00122001	0.00210924	0.00653596	0.000114563	0.00655928	0.00136341	0.0250923	0.00287657	0.00357018	0.00508596	0.00211301	0.00242632	0.00246178	0.00558847		0.007		0.114138
FG3	0.000725762	0.000193324	0.000358729	8.21697e-05	0.0011584	0	0.00226164	8.33533e-05	0.00601137	0.000121542	0.000214227	0.000811122	0.000298779	0.00110214	0.00259999	0.00535062		0.002		0.089						FG3	0.000742821	0.00246846	0.000721283	0.00135355	0.00412075	4.78297e-05	0.00494417	0.000896347	0.0172997	0.0015343	0.00213362	0.00305417	0.00155341	0.00171045	0.0014601	0.00486173		0.005		0.114138
FG4	0.000390762	0.000124281	0.000260394	0.000184008	0.0015301	5.72957e-06	0.00145218	0.000478078	0.00369165	0.000741467	0.0013082	0.00150342	0.000567103	0.00082472	0.00172367	0.00450642		0.002		0.089						FG4	0.000885922	0.00285447	0.000729555	0.00277024	0.00692064	0.000345277	0.00543146	0.00145646	0.0165081	0.00776714	0.00538718	0.0103255	0.00294269	0.00261962	0.00299204	0.00348192		0.0076		0.114138
T2P	0.00807939	0.0548449	0.0582326	0.00103224	0.00604303	0.00016464	0.00925434	0.0025942	0.0875794	0.00492724	0.00696297	0.0204186	0.00641969	0.0166007	0.0927158	0.135808		0.04		0.089						T2P	0.00464602	0.0760417	0.0189805	0.0120733	0.0185162	0.000381288	0.0255308	0.00320263	0.100773	0.00999044	0.0110148	0.0229999	0.00662666	0.0109614	0.013567	0.0412614		0.032		0.114138
5Ci	9.16453e-05	0	2.10866e-05	0.00033351	0.00116767	0	0.000129635	7.18276e-05	0.000175758	8.43296e-05	9.60921e-05	0.00383485	0.000353135	0.000285311	0.000437246	0.000110548		0.002		0.089						5Ci	0.00146301	0.000181242	6.22129e-05	0.0103609	0.0155135	0.00017282	0.00148435	0.00583349	0.0138238	0.00733475	0.0106319	0.00651367	0.00117217	0.00143896	0.00154703	0.000835265		0.012		0.114138
5L.	0.000158964	0	9.95901e-06	0.0674919	0.239495	0.000311218	0.0063474	0.0432493	0.0101799	0.00717048	0.0119121	0.00724586	0.00147082	0.000304981	0.000633386	0.000537393		0.038		0.089						5L	0.00459032	0.00157621	0.000971614	0.0519277	0.0884989	0.00164741	0.0127369	0.0220484	0.0528737	0.026907	0.0331374	0.0205389	0.00407731	0.00421365	0.00638851	0.00375587		0.034		0.114138
5M	0.000236909	5.51003e-06	5.51518e-05	0.0172328	0.0572292	3.42531e-05	0.00279837	0.00737065	0.00346899	0.00201756	0.00273962	0.00950678	0.000990494	0.000499826	0.000864145	0.000421055		0.01		0.089						5M	0.00486318	0.00153816	0.000697423	0.0417262	0.0627183	0.000974324	0.0112604	0.0194877	0.0520644	0.0210716	0.0267608	0.023726	0.00430924	0.00440036	0.00442281	0.0038997		0.03		0.114138
7A	0.000678529	9.8467e-05	0.000115475	0.142527	0.418667	0.000292491	0.0320884	0.0409143	0.0382748	0.00765745	0.0128799	0.00980294	0.00230923	0.000730973	0.0021708	0.00293203		0.06		0.089						7A	0.00615728	0.00253108	0.00145905	0.0617224	0.107805	0.00174264	0.0216987	0.0276572	0.0882689	0.0308989	0.0412156	0.036485	0.00624068	0.00645335	0.00817614	0.0071877		0.041		0.114138
7M	0.00120465	5.52554e-05	8.2002e-05	0.00294803	0.0152836	0	0.0120716	0.000554184	0.00636081	0.00010787	0.000250277	0.00226488	0.000551586	0.000562397	0.00214619	0.0015636		0.006		0.089						7M	0.00194965	0.00177439	0.000586952	0.010271	0.013874	0	0.00813188	0.0048675	0.0152956	0.000811854	0.0027707	0.00166635	0.000922249	0.00113772	0.000952289	0.00220263		0.008		0.114138
7P	0.00261088	0.000415945	0.000421223	0.0347493	0.164508	7.17445e-05	0.0564605	0.00634477	0.0555155	0.00216315	0.00319181	0.00673823	0.00188327	0.00178667	0.0063299	0.00796317		0.03		0.089						7P	0.0058769	0.00513711	0.00215622	0.0366067	0.0725977	0.000562758	0.0269446	0.0186866	0.0961842	0.00859188	0.0246468	0.0151941	0.00517603	0.00550105	0.00692399	0.00882487		0.032		0.114138
7PC	8.81005e-05	0	1.77299e-06	0.0727678	0.202217	0.000149051	0.00469079	0.0386622	0.00439713	0.00543913	0.0131528	0.00390097	0.00120786	0.000142304	0.000390766	0.00035491		0.004		0.089						7PC	0.00620836	0.00117671	0.000910352	0.0632781	0.0785772	0.0017916	0.00920613	0.0294158	0.0600333	0.039498	0.0407235	0.0250454	0.00485345	0.00481587	0.00669676	0.00329922		0.037		0.114138
OP1	0.000374093	9.05732e-05	0.000159705	0.534147	1.1763	0.0250951	0.0140933	0.385106	0.0548961	0.141377	0.18921	0.0748811	0.0118563	0.00213617	0.00299724	0.00124154		0.2		0.089						OP1	0.00839998	0.00228051	0.00173989	0.509693	0.320514	0.091542	0.0253962	0.10432	0.0909193	0.26636	0.155487	0.139214	0.0172855	0.0150491	0.026378	0.00437608		0.16		0.114138
OP2	0.000111728	0	0	0.436862	1.02119	0.076235	0.00860663	0.359607	0.0137669	0.0971021	0.126234	0.034524	0.0059714	0.000579832	0.00149484	0.00063817		0.18		0.089						OP2	0.0425341	0.00223908	0.00278961	3.58929	1.75108	1.49856	0.0420037	0.564255	0.2832	1.45556	0.668274	0.176037	0.026763	0.0262958	0.0507863	0.00919652		0.92		0.114138
OP3	0.000201211	1.83373e-06	5.24137e-05	0.0688434	0.512074	0.253985	0.00175281	0.64494	0.0368019	0.603384	0.523446	0.0600747	0.00645565	0.00092519	0.00252115	0.000527153		0.2		0.089						OP3	0.0142734	0.000824083	0.00132486	0.200821	0.283182	1.36733	0.0043954	0.186942	0.0674309	2.787	0.440385	0.213931	0.0210909	0.0194897	0.0365937	0.00430505		0.57		0.114138
OP4	0.000420652	6.55693e-05	0.000170522	0.0390316	0.286259	0.0548034	0.00161189	0.334402	0.0366377	0.729475	0.79849	0.171587	0.0169208	0.00273085	0.00557367	0.00179216		0.2		0.089						OP4	0.00179512	0.000797929	0.000929877	0.0477479	0.0533236	0.035136	0.00666498	0.0324881	0.0252795	0.172066	0.0567336	0.0808901	0.00548726	0.00641117	0.0178584	0.00135515		0.05		0.114138
1	0.000252175	1.78969e-05	6.20644e-05	0.0439425	0.34464	0.00212292	0.0015635	0.178418	0.0212283	0.0542765	0.132505	0.0256273	0.00570686	0.000884289	0.00150543	0.00117609		0.06		0.089						1	0.00227927	0.000358478	0.000538063	0.0237458	0.0412237	0.00480653	0.00177584	0.0142863	0.0245049	0.104674	0.0506301	0.0619226	0.00708193	0.00565439	0.00879733	0.00187635		0.04		0.114138
2	0.000154951	1.54225e-05	4.55685e-05	0.0525671	0.281417	0.00101881	0.00190889	0.101096	0.0181853	0.0186147	0.0368021	0.0126555	0.00253472	0.000515069	0.000813201	0.000764005		0.05		0.089						2	0.00532181	0.000940274	0.000788444	0.0551949	0.0935847	0.00573863	0.00658573	0.0278323	0.0622705	0.100566	0.0728725	0.0927045	0.0145478	0.0101305	0.0113284	0.00419344		0.05		0.114138
3a	0.000126265	0	1.39145e-06	0.00103386	0.0132659	0.000364865	0.000257976	0.0178078	0.00338948	0.0188107	0.0432967	0.00491105	0.000993731	0.000260717	0.000510003	0.000488722		0.01		0.089						3a	0.00268138	0.000267482	0.000639393	0.0164168	0.0523619	0.00855137	0.00125958	0.0115394	0.0271744	0.163766	0.0794878	0.0660434	0.00713669	0.00749028	0.0197311	0.00215593		0.05		0.114138
3b	5.54551e-05	0	5.48001e-06	0.00203287	0.0288252	0.000782741	0.000183543	0.0307365	0.00350901	0.030161	0.0704265	0.0121605	0.0024957	0.000301855	0.000596501	0.000443608		0.02		0.089						3b	0.0019976	0.000196892	0.000274765	0.0100731	0.0255779	0.00649231	0.000711081	0.00838591	0.0149628	0.111852	0.0456633	0.0459625	0.00578445	0.00464318	0.00668536	0.00144249		0.03		0.114138
PF	0.001074	9.09209e-05	0.00013877	0.0145012	0.0695146	0.00336489	0.00568451	0.0407929	0.00643318	0.0701854	0.0994064	0.109208	0.0395101	0.00357286	0.0061048	0.00464503		0.04		0.089						PF	0.0018882	0.00102844	0.000536499	0.0198576	0.0268165	0.000816337	0.0127735	0.00685236	0.0197397	0.0180983	0.0152487	0.014486	0.00294816	0.00231457	0.00379725	0.00130843		0.011		0.114138
PFcm	0.000821335	0.000298293	0.000336707	0.135051	0.288197	0.00739405	0.0105919	0.080202	0.0196834	0.10803	0.125504	0.156658	0.0386444	0.00463517	0.00651548	0.00371076		0.08		0.089						PFcm	0.0106512	0.00436759	0.00149361	0.163664	0.140598	0.0246114	0.0350715	0.0494835	0.0835173	0.208674	0.129497	0.143591	0.0283931	0.0205486	0.0141942	0.00744822		0.09		0.114138
PFm	0.000661936	0.000164218	0.000257165	0.00562293	0.0263088	0.00118828	0.00173952	0.0122715	0.00444872	0.0358966	0.0405096	0.0852542	0.0284729	0.0027662	0.00424164	0.00371045		0.02		0.089						PFm	0.00339685	0.00167025	0.000658309	0.0309814	0.0309789	0.00147482	0.0128261	0.0104553	0.026017	0.0409532	0.0316451	0.0479332	0.0140374	0.00734089	0.00364682	0.00358179		0.025		0.114138
Pfop	0.000134313	4.64345e-05	7.86482e-05	0.0568413	0.139277	0.00255892	0.0023678	0.0411905	0.00988556	0.0242476	0.0274108	0.0106048	0.001984	0.0005496	0.000908696	0.000518437		0.03		0.089						Pfop	0.000334381	0.000432622	0.00022001	0.00751669	0.00905484	0.00180311	0.00232537	0.00252548	0.00641545	0.0158115	0.00804136	0.00895808	0.00153977	0.0011297	0.00182234	0.000311752		0.01		0.114138
PFt	0.000163615	3.80732e-05	7.33157e-05	0.00717371	0.028498	0.000847616	0.000987597	0.0119115	0.0035437	0.0249599	0.0251729	0.0317223	0.00889049	0.00100723	0.00126868	0.000838824		0.07		0.089						PFt	0.00222572	0.000862907	0.000491252	0.0235812	0.0309843	0.00396879	0.00467042	0.0099481	0.0247778	0.0690346	0.0375966	0.065971	0.0136143	0.00759999	0.00481628	0.00268276		0.03		0.114138
Pga	0.000404687	7.34195e-05	0.000115554	0.00178796	0.0101337	0.0001093	0.00269018	0.00326333	0.0053125	0.00690872	0.00974502	0.0147805	0.00680163	0.000868421	0.00173951	0.00214583		0.007		0.089						Pga	0.00120978	0.00141301	0.000542041	0.00570366	0.00988667	0.000180387	0.00595386	0.00254902	0.0168207	0.00947841	0.00790621	0.0154707	0.00417943	0.00263245	0.00173542	0.00250401		0.008		0.114138
PGp	0.00287774	0.000687033	0.000757995	0.00393498	0.0264136	3.20609e-05	0.0229789	0.00278553	0.036957	0.00360104	0.00679982	0.00739204	0.00247636	0.00260242	0.00825626	0.0120294		0.013		0.089						PGp	0.0044257	0.0059675	0.00234186	0.012227	0.0303149	0.000135792	0.0237861	0.0080145	0.0734252	0.00629788	0.0113641	0.0118851	0.00401952	0.00490689	0.00514368	0.00898693		0.02		0.114138
hIP1	0.000203843	4.621e-05	6.12362e-05	0.00539964	0.026358	7.04288e-05	0.00486236	0.00414255	0.00819051	0.00466578	0.00694657	0.00390814	0.00150253	0.000339292	0.000788393	0.000794032		0.01		0.089						hIP1	0.00364226	0.00419901	0.00159315	0.0136242	0.0293239	0.000484522	0.0145048	0.00811781	0.0589451	0.0162819	0.0201495	0.0220104	0.00559713	0.00449963	0.00636358	0.00460103		0.02		0.114138
hIP2	8.69138e-05	1.85107e-05	2.47277e-05	0.0018084	0.00822332	4.50284e-05	0.00110803	0.00249365	0.00194908	0.00362605	0.00473361	0.00352495	0.00170779	0.000242675	0.000490183	0.000466457		0.008		0.089						hIP2	0.0020686	0.0015306	0.000605652	0.0119188	0.0218972	0.000780612	0.00539877	0.00638061	0.0298634	0.0280752	0.019332	0.0308841	0.0082169	0.00440047	0.00523664	0.00237566		0.016		0.114138
hIP3	0.000116242	1.87905e-06	0	0.0126743	0.0405472	0	0.0059125	0.0037302	0.00518026	0.00172171	0.00315824	0.00152672	0.000745274	0.000113425	0.000368397	0.000354983		0.01		0.089						hIP3	0.00556227	0.00308275	0.0015209	0.0345723	0.0649258	0.00112076	0.0216628	0.0182023	0.0673888	0.0190895	0.0312689	0.0188279	0.00487519	0.00445003	0.0071361	0.00462355		0.03		0.114138
hIP4	0.00278992	0.000453955	0.000412364	0.00230634	0.0156029	0	0.0213339	0.0010567	0.0202547	0.000634528	0.00161264	0.00155801	0.00110667	0.00113444	0.00563615	0.0076043		0.008		0.089						hIP4	0.00486834	0.00574956	0.00251223	0.00559466	0.0168285	4.14194e-06	0.0214221	0.00472979	0.0520272	0.00123042	0.00487866	0.00367967	0.00284821	0.00383102	0.00368878	0.00757629		0.016		0.114138
hIP5	0.0017198	0.000182831	0.000178663	0.00364557	0.0197049	0	0.017368	0.00153474	0.014371	0.000996167	0.00208242	0.00151337	0.000668584	0.000649056	0.00322301	0.00376476		0.007		0.089						hIP5	0.00625868	0.00918734	0.0037775	0.0109234	0.0292405	0.000180415	0.0266538	0.00713208	0.0822796	0.00332845	0.0138968	0.00702828	0.00432027	0.00420567	0.00683805	0.00769165		0.023		0.114138
hIP6	0.000794027	0.000163123	0.000159011	0.0184486	0.0791542	5.18018e-05	0.0217372	0.0053146	0.0283525	0.00363882	0.00641293	0.00425023	0.00105064	0.00065786	0.0021397	0.00250039		0.016		0.089						hIP6	0.00574471	0.00528849	0.00256175	0.0248716	0.0557676	0.000636747	0.0288791	0.0145589	0.0909822	0.0153937	0.0256809	0.0224662	0.0050463	0.00536578	0.008223	0.0072603		0.03		0.114138
hIP7	0.0016674	0.000382427	0.000324421	0.000542805	0.00535979	0	0.0109317	0.000240049	0.0139593	0.000110923	0.00027944	0.000630912	0.00039316	0.000764022	0.00337089	0.00352308		0.005		0.089						hIP7	0.00677717	0.0116089	0.00434151	0.00502611	0.0170988	3.44042e-05	0.0261431	0.00388219	0.0936113	0.0010326	0.00859925	0.00434867	0.00492892	0.00456119	0.00615141	0.00965295		0.023		0.114138
hIP8	0.00257994	0.000549189	0.000530021	0.00489214	0.0402676	9.76677e-06	0.0365161	0.00146099	0.0456844	0.000813395	0.0013131	0.00269215	0.000984661	0.00171887	0.00609434	0.00743617		0.014		0.089						hIP8	0.00996867	0.0111821	0.00470577	0.0256584	0.0664801	0.000280896	0.0562427	0.019679	0.154284	0.00629025	0.0213564	0.0153284	0.00680705	0.00798255	0.00953918	0.0160094		0.041		0.114138
hOc1	0.0165455	0.00239586	0.00321047	0.00020867	0.00601462	8.62196e-07	0.0346801	0.000321689	0.105599	0.000214452	0.000645607	0.0102984	0.00712975	0.0135043	0.0467916	0.0703143		0.03		0.089						hOc1	0.00551393	0.0136968	0.00541148	0.00275025	0.0133995	2.65326e-05	0.0197051	0.00216509	0.105951	0.00130023	0.00592278	0.0102221	0.0101855	0.0124591	0.00752466	0.0327764		0.02		0.114138
hOc2	0.0173795	0.00242714	0.00281483	0.000235923	0.00748744	8.54105e-07	0.0404463	0.000376849	0.119747	0.000205073	0.000642066	0.0103038	0.0061742	0.0126865	0.0461706	0.0633008		0.03		0.089						hOc2	0.00492087	0.010338	0.00413955	0.00312703	0.0141763	1.54007e-05	0.0200541	0.00280511	0.0842156	0.00162529	0.00434077	0.0087204	0.00722389	0.00990487	0.0052132	0.0269935		0.02		0.114138
hOc3d	0.00784191	0.00138864	0.0014216	0.000623044	0.0145167	1.35157e-06	0.0456628	0.000601543	0.0794439	0.000273251	0.000595622	0.00452568	0.00256461	0.00521117	0.0191625	0.0240034		0.02		0.089						hOc3d	0.00432251	0.00629562	0.00257041	0.00550708	0.020703	5.85484e-06	0.0213989	0.00449623	0.0725917	0.000893571	0.00505765	0.00559529	0.00449747	0.00579678	0.00419161	0.0126785		0.018		0.114138
hOc4d	0.00911856	0.00159354	0.0015294	0.00153355	0.0269019	9.68929e-07	0.070625	0.00107145	0.0887876	0.00051331	0.00106442	0.00423766	0.0026141	0.00495647	0.0198734	0.0220669		0.02		0.089						hOc4d	0.00749821	0.00917693	0.00398909	0.00996119	0.0335812	8.91807e-06	0.0442408	0.00943049	0.10021	0.00123641	0.00731537	0.00625869	0.0048299	0.00637771	0.00558919	0.01369		0.03		0.114138
hOc4la	0.00452697	0.000784132	0.00106421	0.000525809	0.00591006	0	0.0141631	0.000437123	0.0279246	0.000466643	0.00103686	0.00239397	0.00140596	0.00315237	0.0111197	0.0154197		0.009		0.089						hOc4la	0.00196598	0.0037545	0.00148911	0.00187382	0.00698574	1.39834e-05	0.00746886	0.00142055	0.030642	0.000940945	0.00333938	0.0027993	0.00220157	0.00254345	0.00265259	0.00517982		0.008		0.114138
hOc4lp	0.00377176	0.000698559	0.000795713	0.000332557	0.00533243	0	0.0146469	0.00025855	0.0316038	0.000190959	0.000413737	0.00226034	0.00119257	0.00278382	0.00957538	0.0125103		0.008		0.089						hOc4lp	0.00404004	0.00681697	0.00298361	0.00283603	0.0114048	1.3283e-05	0.0164907	0.00275674	0.065531	0.000659788	0.00428611	0.00471356	0.00418264	0.00509634	0.00403183	0.0117293		0.015		0.114138
hOc5	0.00167458	0.000554365	0.000806396	0.000345864	0.00322127	0	0.00499028	0.00040401	0.0104172	0.000579689	0.00160039	0.00194755	0.000896248	0.00174444	0.00478067	0.00597012		0.004		0.089						hOc5	0.00245675	0.00473993	0.00181527	0.00312774	0.00693894	0	0.00883259	0.00187788	0.0258884	0.00190971	0.00462116	0.0029348	0.00211853	0.0020762	0.00255923	0.00374201		0.01		0.114138
hOc4v	0.0043988	0.000727908	0.000994299	0.000117981	0.00237158	0	0.00828531	0.000101476	0.0196871	0.000103938	0.00026264	0.00159523	0.00110475	0.00292805	0.0102858	0.014512		0.007		0.089						hOc4v	0.00191935	0.00444322	0.00161279	0.000911078	0.00402045	0	0.00620957	0.000624244	0.0259036	0.000655809	0.00284561	0.00179724	0.0022958	0.00228688	0.00214747	0.0048747		0.007		0.114138
hOc3v	0.0138237	0.00195319	0.0027559	8.57264e-05	0.00228525	0	0.0157388	0.000131768	0.0740585	0.000120899	0.000369334	0.00813181	0.00460419	0.0117951	0.0377281	0.057317		0.02		0.089						hOc3v	0.0057997	0.0140448	0.00532805	0.00231202	0.0112413	2.66948e-05	0.0188911	0.0021227	0.0971377	0.00173159	0.00557454	0.00944103	0.00896558	0.0114561	0.00693216	0.0306014		0.024		0.114138
hOc6	2.6922e-05	0	0	0	2.85793e-05	0	0.000304328	0	0.000439333	0	0	9.8746e-06	0	2.4316e-05	0.000130171	0.000182827		0.0004		0.089						hOc6	0.000328606	0.000994173	0.000393104	0.000412737	0.00126083	0	0.00169175	0.000127928	0.00639751	4.11322e-05	0.000539841	0.000270005	0.000466648	0.00042599	0.00050164	0.00118065		0.0026		0.114138
hPO1	0.00935433	0.00158852	0.00137059	0.00568028	0.0664534	1.83535e-05	0.109137	0.00263873	0.110426	0.00125482	0.00235902	0.00525943	0.00293516	0.00435172	0.0194651	0.0218186		0.03		0.089						hPO1	0.00939897	0.0120903	0.00512008	0.0152774	0.0491056	0.000190438	0.0450451	0.0116878	0.149925	0.00293015	0.0186569	0.0115304	0.00742214	0.00739625	0.00972945	0.0140547		0.04		0.114138
p24ab	0.00120894	0.000299879	0.0013211	2.27073e-05	0.000232574	0	0.000195661	0	0.00190636	6.52325e-06	2.57804e-05	0.006181	0.00282962	0.00793586	0.00405294	0.00303747		0.005		0.089						p24ab	5.31591e-05	0.000330324	0.0001159	8.62037e-05	0.000495995	0	0.000121179	4.32954e-05	0.00132026	0.000261544	0.000490883	0.00139372	0.00187917	0.00191628	0.00035643	0.00397143		0.007		0.114138
p24c	8.98318e-05	5.22792e-06	9.02719e-05	3.20317e-05	0.000201571	0	4.67901e-05	0	0.000270679	0	0	0.00115958	0.000467627	0.000763119	0.000464975	0.000658891		0.004		0.089						p24c	5.1595e-05	8.44027e-05	1.63323e-05	0.000157886	0.000555287	0	8.92608e-05	8.15634e-05	0.00108771	0.000437167	0.00063541	0.00317577	0.00226463	0.00217297	0.000243951	0.00280267		0.003		0.114138
p32	0.0013579	0.000218783	0.000986909	8.2347e-05	0.000367999	0	0.000258191	2.37946e-05	0.00268183	9.08576e-05	0.000135506	0.0188572	0.00635257	0.0107712	0.00625223	0.00619914		0.006		0.089						p32	0.000622953	0.000948212	0.000477781	0.00095095	0.00288427	4.20885e-05	0.000627786	0.000587375	0.00686224	0.00338562	0.00443673	0.0249345	0.0159707	0.017222	0.00269956	0.0149668		0.015		0.114138
s24	2.76724e-05	2.53018e-06	4.59374e-05	8.16618e-06	0.000114108	0	5.36635e-06	0	0.000166765	0	0	0.000135618	2.96338e-05	7.25107e-05	7.93466e-05	0.000941636		0.0008		0.089						s24	0.000867914	0.00480646	0.00207556	0.00373932	0.0191325	0.000185826	0.00343498	0.00075112	0.0378057	0.0100451	0.00635622	0.0122423	0.0180565	0.00917714	0.00352039	0.0536634		0.023		0.114138
s32	7.71545e-05	0.000118854	0.000369292	0	4.30473e-05	0	3.03732e-06	0	0.00056033	0	0	0.000272214	8.76998e-05	0.000172784	0.000210503	0.00487588		0.002		0.089						s32	0.000524706	0.00437501	0.0019123	0.00024221	0.00112486	0	0.000611354	0.000117807	0.00478673	0.000424395	0.000750608	0.00112922	0.00149451	0.00305303	0.000833456	0.0309649		0.015		0.114138
25	2.45871e-06	2.87634e-06	0	0	1.27691e-05	0	0	0	0.000113608	0	0	3.64711e-05	2.52835e-06	9.78924e-06	1.96229e-05	0.000442588		0.0005		0.089						25	0.00362312	0.0150601	0.00394766	0.0250296	0.059723	0.000163844	0.0544122	0.00517268	0.0868286	0.0127333	0.0154243	0.0213243	0.0593956	0.0302995	0.00428475	0.0637788		0.051		0.114138
33	0.00278629	0.000266075	0.00129506	0.000220189	0.000805336	0	0.000401718	0.000160904	0.0034674	0.00105391	0.000790688	0.051444	0.00833951	0.00795152	0.00973199	0.00701921		0.01		0.089						33	0.000640042	0.000767591	0.000503811	0.00329571	0.00759798	0.000256565	0.0016423	0.00127557	0.00886876	0.0115992	0.00911772	0.059467	0.0229302	0.0143437	0.00511339	0.0109152		0.02		0.114138
