# Supplementary material for: Structural Connectivity Differences Reflect Microstructural Heterogeneity of the Human Insular Cortex
Source: Hum Brain Mapp. 2025 May 21;46(8):e70231. doi: 10.1002/hbm.70231 (PMC12093499; doi:10.1002/hbm.70231)
Supplement: Supplementary file 6 — Table S2. Average fiber bundle capacity computed for each combination of insular clusters and microstructural target areas for the 1000BRAINS cohort and the HCP data set (right and left hemisphere combined). A red cell color denotes that the corresponding connectivity value exceeds the target area‐specific threshold, thereby indicating significantly increased connectivity strength for that cluster relative to all other clusters within that particular target area. A green cell color indicates that the connectivity value additionally exceeds the threshold for a large effect size, showing that the connectivity strength is significantly increased not only compared to all other clusters for this specific target but also compared to all other target areas. [file HBM-46-e70231-s010.xlsx]

## Sheet: Sheet1
												fiber bundle capacity for insular microstructrual clusters
connectivity strength of cluster surpasses threshold for target area
connectivity strength of cluster surpasses threshold for target area and surpasses threshold for high connectivity strength
				1000BRAINS															HCP
Julich Brain areas	Id4_Id5	Id6	Id7_Id8	Id10	Ig1_Ig2	Id9_Ia1_Ia2_Ia3_Id1_Id2_Id3_Ig3		threshold for significant connectivity strength for specific target region		threshold for high connectivity strength					Julich Brain areas	Id4	Id6	Id7	Id8_Id10	Ig1_Ig2	Ia1_Ia2_Ia3_Id1_Id2_Id3_id5_Id9_Ig3				threshold for significant connectivity strength for specific target region	threshold for high connectivity strength
IFJ1	0.000655	0.001143	0.000365	0.000271	0.000408	0.000845		0.0037		0.189117					IFJ1	0.00721833	0.0506225	0.0314375	0.0032866	0.00428566	0.0130005				0.0357122	0.260342
IFJ2	0.001395	0.002624	0.00062	0.00033	0.000561	0.000976		0.0083		0.189117					IFJ2	0.118439	0.256828	0.0293548	0.00753847	0.00607721	0.0251529				0.119011	0.260342
IFS1	0.000661	0.003027	0.001278	0.000624	0.000621	0.002017		0.0061		0.189117					IFS1	0.00817269	0.0318455	0.182173	0.0141539	0.0071886	0.0198311				0.0864752	0.260342
IFS2	0.000195	0.00084	0.000281	0.000187	7.39e-05	0.000425		0.0016		0.189117					IFS2	0.00280919	0.0578996	0.384026	0.00447519	0.00179718	0.00456147				0.140733	0.260342
IFS3	0.000901	0.003407	0.000998	0.000642	0.000829	0.002321		0.005		0.189117					IFS3	0.015207	0.114881	0.092062	0.00958742	0.0106232	0.0250959				0.074073	0.260342
IFS4	0.000605	0.001085	0.000331	0.000313	0.000356	0.000819		0.0024		0.189117					IFS4	0.00364974	0.0522275	0.136587	0.00423908	0.0030951	0.00635257				0.071552	0.260342
44	0.168788	0.894369	0.205695	0.006641	0.038937	0.058374		0.298		0.189117					44	0.297233	0.413025	0.11096	0.0494383	0.038193	0.139995				0.209279	0.260342
45	0.018301	0.730101	0.572937	0.014659	0.013394	0.108307		0.345		0.189117					45	0.0443739	0.298138	0.543646	0.106346	0.0333387	0.089135				0.235757	0.260342
8v1	0.006939	0.063313	0.003061	0.002392	0.004935	0.009162		0.02		0.189117					8v1	0.0403872	0.154964	0.0155267	0.0163077	0.0120029	0.0469263				0.0615668	0.260342
8v2	0.001062	0.031757	0.002873	0.000586	0.000812	0.004384		0.01		0.189117					8v2	0.00934863	0.0677573	0.0125751	0.0111449	0.00579266	0.0244873				0.030325	0.260342
6d3	0.023685	0.04598	0.00127	0.000418	0.003965	0.00294		0.02		0.189117					6d3	0.108043	0.223803	0.0185161	0.0256927	0.0164844	0.122309				0.111691	0.260342
6ma	0.011994	0.04293	0.001565	0.000245	0.001161	0.002176		0.015		0.189117					6ma	0.0241937	0.101295	0.00809103	0.00933517	0.00532877	0.0340183				0.044135	0.260342
6mp	0.009904	0.00274	0.000182	1.53e-05	0.000669	0.000482		0.004		0.189117					6mp	0.00805514	0.00954995	0.00132011	0.00154519	0.00283885	0.0081964				0.00769433	0.260342
8d1	0.016053	0.366146	0.010898	0.001438	0.002468	0.015517		0.09		0.189117					8d1	0.0470912	0.331619	0.037847	0.034711	0.0154473	0.0717398				0.118231	0.260342
8d2	0.001677	0.073859	0.003804	0.000367	0.000793	0.004749		0.022		0.189117					8d2	0.0170088	0.170291	0.0238555	0.0282823	0.00896723	0.0483143				0.068635	0.260342
6d1	0.161099	0.02668	0.004903	0.000627	0.018158	0.020079		0.056		0.189117					6d1	0.357324	0.238285	0.0259716	0.0312697	0.120724	0.344933				0.229104	0.260342
6d2	0.119607	0.125166	0.003794	0.000986	0.005752	0.006244		0.06		0.189117					6d2	0.162312	0.231865	0.0184552	0.0202125	0.0247285	0.115827				0.12396	0.260342
4a	0.050523	0.016173	0.003871	0.000419	0.18943	0.081716		0.077		0.189117					4a	0.121083	0.0850025	0.00990205	0.0133513	0.144201	0.200607				0.121326	0.260342
4p	0.08392	0.004521	0.001481	0.001004	0.008996	0.013226		0.032		0.189117					4p	0.0772942	0.0330994	0.00461918	0.00553839	0.0284992	0.0791161				0.0566384	0.260342
Fp1	0.000741	0.031715	0.069437	0.379272	0.000492	0.073724		0.12		0.189117					Fp1	0.00807086	0.0411759	0.0410963	0.13729	0.0130537	0.0483811				0.0642291	0.260342
Fp2	0.000202	0.009264	0.019626	0.121609	0.00031	0.028869		0.045		0.189117					Fp2	0.00171674	0.0076108	0.00959162	0.0482174	0.00348046	0.0182193				0.0251864	0.260342
Fo1	0.000121	0.001232	0.003013	0.468008	0.000182	0.070258		0.128		0.189117					Fo1	0.000986241	0.00195167	0.00162462	0.0875619	0.00318336	0.0436489				0.0366928	0.260342
Fo2	0	0.00029	0.000364	0.02674	3.7e-05	0.008469		0.013		0.189117					Fo2	0.00400091	0.00621156	0.00547372	0.110844	0.00844475	0.0700823				0.0548234	0.260342
Fo3	0.00018	0.001968	0.012236	0.93754	0.000176	0.077152		0.21		0.189117					Fo3	0.00396705	0.0181127	0.049141	1.70222	0.012824	0.141441				0.43454	0.260342
Fo4	0.000185	0.002045	0.010543	0.344672	0.000145	0.043504		0.09		0.189117					Fo4	0.00395416	0.0104427	0.0223986	0.169274	0.0104092	0.0481756				0.0666736	0.260342
Fo5	0.000387	0.007262	0.016772	0.074472	0.000285	0.019076		0.032		0.189117					Fo5	0.0040439	0.0155579	0.0303872	0.0554327	0.00639133	0.0208193				0.0388328	0.260342
Fo6	0.002096	0.045177	0.125539	0.263133	0.001441	0.076389		0.128		0.189117					Fo6	0.0139608	0.0688455	0.134632	0.293328	0.0213035	0.0797387				0.136054	0.260342
Fo7	0.00031	0.003868	0.022666	0.598018	0.000282	0.067906		0.15		0.189117					Fo7	0.00925455	0.0399101	0.227625	0.6863	0.0244046	0.11392				0.260223	0.260342
Op5	3.17881	1.02273	0.054107	0.002948	0.176242	0.233651		0.92		0.189117					Op5	2.67809	1.26555	0.0613585	0.0606879	0.502104	1.33377				1.18697	0.260342
Op6	2.10548	1.40395	0.090921	0.004914	0.172196	0.0217963		0.8		0.189117					Op6	0.50119	0.500338	0.018342	0.026601	0.185116	0.557588				0.372142	0.260342
Op7	0.008677	0.688142	0.136947	0.001431	0.005035	0.146366		0.185		0.189117					Op7	0.0876259	1.18927	0.493644	0.151861	0.0342424	0.118926				0.448027	0.260342
Op8	0.048192	3.19325	1.47692	0.010908	0.012706	0.146366		0.95		0.189117					Op8	0.189755	1.57166	1.96536	0.392854	0.0821582	0.510559				0.947304	0.260342
Op9	0.03043	1.95764	3.1375	0.164409	0.015797	0.508943		1.19		0.189117					Op9	0.0505466	0.359677	2.707	0.792381	0.0538039	0.173855				0.867751	0.260342
F1	0.002541	0.206998	0.062751	0.007531	0.001628	0.038416		0.07		0.189117					F1	0.0175411	0.151722	0.184703	0.0598783	0.0123779	0.0443153				0.0969056	0.260342
F2	0.161354	0.039285	0.006222	0.002863	0.026666	0.02634		0.06		0.189117					F2	0.180344	0.171059	0.0145476	0.0149981	0.0277194	0.104298				0.102878	0.260342
F2O	0.001879	0.012369	0.003861	0.004391	0.029831	0.031689		0.02		0.189117					F2O	0.0055412	0.0194013	0.00491833	0.0112152	0.0399407	0.0806663				0.0363558	0.260342
F2T1	0.013771	0.835848	2.8607	1.54372	0.007476	0.618223		1.15		0.189117					F2T1	0.0257472	0.213872	1.3513	2.63352	0.0404606	0.222947				0.924901	0.260342
F2T2	0.000557	0.004928	0.019681	0.456206	0.004134	0.444222		0.056		0.189117					F2T2	0.172385	0.359156	0.277332	1.38946	0.325098	2.03941				0.94455	0.260342
STS1	0.021229	0.015899	0.005874	0.004111	0.061116	0.166479		0.06		0.189117					STS1	0.0153429	0.0279015	0.00678111	0.0216668	0.361807	1.16857				0.370037	0.260342
STS2	0.013314	0.02143	0.018636	0.071078	0.021174	0.446899		0.13		0.189117					STS2	0.00888793	0.0345638	0.00529975	0.0323131	0.0474808	0.852467				0.225066	0.260342
TE1.0	0.020655	0.003578	0.000739	0.000176	2.39776	0.176901		0.29		0.189117					TE1.0	0.0131904	0.0126606	0.00131349	0.0047696	1.05748	1.11112				0.490569	0.260342
TE1.1	0.161895	0.044834	0.009235	0.000922	0.847297	0.150946		0.33		0.189117					TE1.1	0.083377	0.0478554	0.00831856	0.0121027	3.11821	1.32311				1.01416	0.260342
TE1.2	0.02068	0.006613	0.001373	0.000359	0.595313	0.473651		0.28		0.189117					TE1.2	0.017791	0.050951	0.00311067	0.0110922	0.591013	2.42624				0.761961	0.260342
TE2.1	0.066507	0.022341	0.004675	0.000505	1.36496	0.178711		0.31		0.189117					TE2.1	0.0154608	0.0153203	0.002876	0.00466582	0.384803	0.699464				0.272022	0.260342
TE2.2	0.157899	0.0677	0.016179	0.002362	0.201124	0.103134		0.12		0.189117					TE2.2	0.0369036	0.0412043	0.00734372	0.0105828	0.415567	0.323008				0.188137	0.260342
TE3	0.136933	0.085306	0.021413	0.010703	0.787303	0.929271		0.39		0.189117					TE3	0.00612978	0.0210595	0.00184034	0.00666124	0.0474323	0.244347				0.0839029	0.260342
TeI	0.00293	0.001276	0.001445	0.006546	0.059498	0.561907		0.16		0.189117					TeI	0.00802763	0.0125564	0.00113151	0.00156003	0.0856314	0.483126				0.16939	0.260342
TI	0.003173	0.004233	0.009348	0.061457	0.048001	1.5068		0.35		0.189117					TI	0.0099373	0.119144	0.00617556	0.135207	0.211809	5.71975				1.4515	0.260342
TPJ	0.101567	0.045056	0.015384	0.002279	0.063627	0.065208		0.07		0.189117					TPJ	0.00571774	0.00405181	0.00110182	0.00133659	0.0291442	0.0343402				0.0809287	0.260342
Ph1	1.99e-05	0.000235	0.001089	0.006423	0.000327	0.010066		0.005		0.189117					Ph1	0.000285093	0.00139588	0.00196788	0.0108145	0.00552031	0.0360557				0.0154963	0.260342
Ph2	7.82e-05	0.000248	0.000968	0.006632	0.000724	0.01008		0.007		0.189117					Ph2	0.0232938	0.0142529	0.0201957	0.032574	0.0685971	0.121773				0.0883763	0.260342
Ph3	0	7.39e-05	0.000341	0.002222	3.49e-05	0.003445		0.002		0.189117					Ph3	0.00225817	0.0020976	0.00168666	0.00758189	0.00754677	0.0264495				0.0119477	0.260342
CoS1	0	3.46e-05	6.72e-05	0.000469	0.000187	0.001382		0.001		0.189117					CoS1	0.000442464	0.000973064	0.00101677	0.00288761	0.00495764	0.0326147				0.0239223	0.260342
FG1	9.99e-05	0.001587	0.004202	0.016677	0.000712	0.02826		0.013		0.189117					FG1	0.000736585	0.00261466	0.00311655	0.0134781	0.00439145	0.0458484				0.0176279	0.260342
FG2	0.001501	0.001672	0.002561	0.010353	0.003154	0.022456		0.01		0.189117					FG2	0.00287657	0.00508596	0.00211301	0.0080148	0.0086452	0.0451219				0.016689	0.260342
FG3	0.000336	0.000811	0.001401	0.005351	0.001241	0.012234		0.005		0.189117					FG3	0.0015343	0.00305417	0.00155341	0.00657218	0.00547431	0.0307144				0.0120026	0.260342
FG4	0.00205	0.001503	0.001392	0.004506	0.001714	0.008127		0.005		0.189117					FG4	0.00776714	0.0103255	0.00294269	0.00610154	0.00969087	0.0365905				0.017788	0.260342
T2P	0.01189	0.020419	0.02302	0.135808	0.007075	0.313465		0.1		0.189117					T2P	0.00999044	0.0229999	0.00662666	0.0522228	0.0305895	0.254138				0.0809287	0.260342
5Ci	0.00018	0.003835	0.000638	0.000111	0.001501	0.000927		0.004		0.189117					5Ci	0.00733475	0.00651367	0.00117217	0.00227423	0.0258744	0.0351998				0.0245063	0.260342
5L.	0.019083	0.007246	0.001776	0.000537	0.306987	0.06089		0.09		0.189117					5L.	0.026907	0.0205389	0.00407731	0.00796953	0.140427	0.13597				0.0787514	0.260342
5M	0.004757	0.009507	0.00149	0.000421	0.074462	0.014834		0.03		0.189117					5M	0.0210716	0.023726	0.00430924	0.00830006	0.104444	0.122069				0.044672	0.260342
7A	0.020537	0.009803	0.00304	0.002932	0.561194	0.114633		0.15		0.189117					7A	0.0308989	0.036485	0.00624068	0.013641	0.169528	0.198907				0.0982345	0.260342
7M	0.000358	0.002265	0.001114	0.001564	0.018232	0.022475		0.014		0.189117					7M	0.000811854	0.00166635	0.000922249	0.00334035	0.024145	0.0363289				0.0185996	0.260342
7P	0.005355	0.006738	0.00367	0.007963	0.199258	0.12817		0.07		0.189117					7P	0.00859188	0.0151941	0.00517603	0.0143259	0.109204	0.187119				0.0763453	0.260342
7PC	0.018592	0.003901	0.00135	0.000355	0.274985	0.04838		0.08		0.189117					7PC	0.039498	0.0250454	0.00485345	0.00811509	0.141855	0.156163				0.086669	0.260342
OP1	0.330587	0.074881	0.013992	0.001242	1.71044	0.482812		0.52		0.189117					OP1	0.26636	0.139214	0.0172855	0.0194252	0.830207	0.506462				0.372809	0.260342
OP2	0.223336	0.034524	0.006551	0.000638	1.45805	0.459822		0.44		0.189117					OP2	1.45556	0.176037	0.026763	0.0354924	5.34037	3.15464				2.10254	0.260342
OP3	1.12683	0.060075	0.007381	0.000527	0.580917	0.940256		0.55		0.189117					OP3	2.787	0.213931	0.0210909	0.0237947	0.484002	2.11949				1.19237	0.260342
OP4	1.52796	0.171587	0.019652	0.001792	0.32529	0.433685		0.51		0.189117					OP4	0.172066	0.0808901	0.00548726	0.00776632	0.101072	0.177683				0.120194	0.260342
1	0.186781	0.025627	0.006591	0.001176	0.388583	0.205171		0.17		0.189117					1	0.104674	0.0619226	0.00708193	0.00753073	0.0649695	0.107977				0.083217	0.260342
2	0.055417	0.012655	0.00305	0.000764	0.333984	0.123238		0.11		0.189117					2	0.100566	0.0927045	0.0145478	0.0143239	0.14878	0.193679				0.118083	0.260342
3a	0.062107	0.004911	0.001254	0.000489	0.0143	0.022458		0.03		0.189117					3a	0.163766	0.0660434	0.00713669	0.00964621	0.0687787	0.151332				0.110521	0.260342
3b	0.100588	0.012161	0.002798	0.000444	0.030858	0.035869		0.04		0.189117					3b	0.111852	0.0459625	0.00578445	0.00608568	0.035651	0.08537				0.0664369	0.260342
PF	0.169592	0.109208	0.043083	0.004645	0.084016	0.063684		0.11		0.189117					PF	0.0180983	0.014486	0.00294816	0.003623	0.0466741	0.062681				0.0353719	0.260342
PFcm	0.233534	0.156658	0.04328	0.003711	0.423248	0.125843		0.21		0.189117					PFcm	0.208674	0.143591	0.0283931	0.0279968	0.304262	0.352887				0.216532	0.260342
PFm	0.076406	0.085254	0.031239	0.00371	0.031932	0.024973		0.06		0.189117					PFm	0.0409532	0.0479332	0.0140374	0.0109227	0.0619603	0.0917906				0.0577099	0.260342
Pfop	0.051658	0.010605	0.002534	0.000518	0.196118	0.057171		0.08		0.189117					Pfop	0.0158115	0.00895808	0.00153977	0.00144145	0.0165715	0.0239201				0.0200698	0.260342
PFt	0.050133	0.031722	0.009898	0.000839	0.035672	0.018834		0.034		0.189117					PFt	0.0690346	0.065971	0.0136143	0.0102828	0.0545654	0.0893579				0.0635163	0.260342
Pga	0.016654	0.01478	0.00767	0.002146	0.011922	0.013708		0.018		0.189117					Pga	0.00947841	0.0154707	0.00417943	0.00513647	0.0155903	0.0383104				0.0202277	0.260342
PGp	0.010401	0.007392	0.005079	0.012029	0.030349	0.075333		0.031		0.189117					PGp	0.00629788	0.0118851	0.00401952	0.0138938	0.0425419	0.134604				0.0495589	0.260342
hIP1	0.011612	0.003908	0.001842	0.000794	0.031758	0.018366		0.03		0.189117					hIP1	0.0162819	0.0220104	0.00559713	0.00910066	0.0429481	0.118				0.0503335	0.260342
hIP2	0.00836	0.003525	0.00195	0.000466	0.010032	0.006216		0.02		0.189117					hIP2	0.0280752	0.0308841	0.0082169	0.00677613	0.0338159	0.0711968				0.0393931	0.260342
hIP3	0.00488	0.001527	0.000859	0.000355	0.053222	0.015309		0.02		0.189117					hIP3	0.0190895	0.0188279	0.00487519	0.00907358	0.0994981	0.156945				0.0724837	0.260342
hIP4	0.002247	0.001558	0.002241	0.007604	0.017909	0.051938		0.02		0.189117					hIP4	0.00123042	0.00367967	0.00284821	0.0114073	0.0224232	0.0998808				0.03705	0.260342
hIP5	0.003079	0.001513	0.001318	0.003765	0.02335	0.038578		0.017		0.189117					hIP5	0.00332845	0.00702828	0.00432027	0.0118973	0.0401639	0.156204				0.0553425	0.260342
hIP6	0.010052	0.00425	0.001709	0.0025	0.097603	0.058712		0.04		0.189117					hIP6	0.0153937	0.0224662	0.0050463	0.0126261	0.0806392	0.182556				0.071634	0.260342
hIP7	0.00039	0.000631	0.001157	0.003523	0.005903	0.030876		0.01		0.189117					hIP7	0.0010326	0.00434867	0.00492892	0.0142141	0.0221249	0.161149				0.0529732	0.260342
hIP8	0.002126	0.002692	0.002704	0.007436	0.04516	0.093425		0.03		0.189117					hIP8	0.00629025	0.0153284	0.00680705	0.0239919	0.0921385	0.287239				0.0979983	0.260342
hOc1	0.00086	0.010298	0.020634	0.070314	0.006223	0.209545		0.07		0.189117					hOc1	0.00130023	0.0102221	0.0101855	0.0452355	0.0161497	0.165917				0.0570202	0.260342
hOc2	0.000847	0.010304	0.018861	0.063301	0.007723	0.229363		0.07		0.189117					hOc2	0.00162529	0.0087204	0.00722389	0.0368983	0.0173033	0.136042				0.0472549	0.260342
hOc3d	0.000869	0.004526	0.007776	0.024003	0.01514	0.155524		0.05		0.189117					hOc3d	0.000893571	0.00559529	0.00449747	0.0184753	0.0262101	0.12093				0.0416041	0.260342
hOc4d	0.001578	0.004238	0.007571	0.022067	0.028435	0.1926		0.05		0.189117					hOc4d	0.00123641	0.00625869	0.0048299	0.0200677	0.0435424	0.187459				0.0636671	0.260342
hOc4la	0.001504	0.002394	0.004558	0.01542	0.006436	0.06002		0.02		0.189117					hOc4la	0.000940945	0.0027993	0.00220157	0.00772327	0.00885957	0.052747				0.0189301	0.260342
hOc4lp	0.000605	0.00226	0.003976	0.01251	0.005665	0.061351		0.02		0.189117					hOc4lp	0.000659788	0.00471356	0.00418264	0.0168257	0.0142408	0.10695				0.0351643	0.260342
hOc5	0.00218	0.001948	0.002641	0.00597	0.003567	0.023627		0.01		0.189117					hOc5	0.00190971	0.0029348	0.00211853	0.00581822	0.0100667	0.0527912				0.020827	0.260342
hOc4v	0.000367	0.001595	0.004033	0.014512	0.00249	0.044481		0.02		0.189117					hOc4v	0.000655809	0.00179724	0.0022958	0.00716158	0.00493152	0.0457059				0.0168158	0.260342
hOc3v	0.00049	0.008132	0.016399	0.057317	0.002371	0.14619		0.05		0.189117					hOc3v	0.00173159	0.00944103	0.00896558	0.0420575	0.0135533	0.155857				0.0539372	0.260342
hOc6	0	9.87e-06	2.43e-05	0.000183	2.86e-05	0.000901		0.001		0.189117					hOc6	4.11322e-05	0.000270005	0.000466648	0.00160664	0.00167357	0.0109746				0.00544361	0.260342
hPO1	0.003614	0.005259	0.007287	0.021819	0.072134	0.253998		0.078		0.189117					hPO1	0.00293015	0.0115304	0.00742214	0.021451	0.064383	0.261844				0.0889483	0.260342
p24ab	3.23e-05	0.006181	0.010765	0.003037	0.000255	0.008985		0.01		0.189117					p24ab	0.000261544	0.00139372	0.00187917	0.00588772	0.000582199	0.00283143				0.0108486	0.260342
p24c	0	0.00116	0.001231	0.000659	0.000234	0.000968		0.002		0.189117					p24c	0.000437167	0.00317577	0.00226463	0.00497564	0.000713173	0.00229023				0.0049217	0.260342
p32	0.000226	0.018857	0.017124	0.006199	0.00045	0.01178		0.003		0.189117					p32	0.00338562	0.0249345	0.0159707	0.0321888	0.00383523	0.0173047				0.0206463	0.260342
s24	0	0.000136	0.000102	0.000942	0.000122	0.000328		0.001		0.189117					s24	0.0100451	0.0122423	0.0180565	0.0628406	0.0228718	0.0598041				0.0491836	0.260342
s32	0	0.000272	0.00026	0.004876	4.3e-05	0.001339		0.015		0.189117					s32	0.000424395	0.00112922	0.00149451	0.0340179	0.00136707	0.013912				0.0206463	0.260342
25	0	3.65e-05	1.23e-05	0.000443	1.28e-05	0.000139		0.001		0.189117					25	0.0127333	0.0213243	0.0593956	0.0940783	0.0847526	0.188917				0.11678	0.260342
33	0.001845	0.051444	0.016291	0.007019	0.001026	0.018109		0.026		0.189117					33	0.0115992	0.059467	0.0229302	0.0252589	0.0108937	0.0281857				0.0408445	0.260342
