# Supplementary material for: Structural Connectivity Differences Reflect Microstructural Heterogeneity of the Human Insular Cortex
Source: Hum Brain Mapp. 2025 May 21;46(8):e70231. doi: 10.1002/hbm.70231 (PMC12093499; doi:10.1002/hbm.70231)
Supplement: Supplementary file 9 — Table S5. Average fiber bundle capacity per subject computed for each combination of insular connectivity cluster and functional/anatomical target region for the 1000BRAINS data set (right and left hemisphere combined). [file HBM-46-e70231-s008.xlsx]

## Sheet: auditory
Subjects	auditory_Ig1_Ig2	auditory_Ig_Id_Ia	auditory_Id4_Id5	auditory_Id6	auditory_Id7_Id8	auditory_Id10
220004_1/	2.03242	0.833074	0.246203	0.100366	0.0292169	0.00272104
220012_1/	0.478103	0.463136	0.289507	0.0642586	0.0177484	0.00239846
220036_1/	1.71858	0.196287	0.0639889	0.0254214	0.00782713	0.000893728
220052_1/	1.37438	0.345581	0.233629	0.0336292	0.00565107	0.00188821
220071_1/	1.50733	0.571202	0.298003	0.129148	0.00716071	0.00333979
220081_1/	2.37194	0.565665	0.0845075	0.0227242	0.0103833	0.000602553
220084_1/	1.3291	0.282473	0.0189446	0.00434877	0.00437412	0
220093_1/	2.05038	0.916182	0.110257	0.00858282	0.00332085	0.00531887
220096_1/	1.23646	0.618067	0.083653	0.00912787	0.00108693	0.000337031
220105_1/	1.75645	0.538741	0.109716	0.0346502	0.0159373	0.00458482
220110_1/	1.66719	0.566448	0.129743	0.0472617	0.00322978	0.00454847
220112_1/	3.11327	0.554745	0.283573	0.0689997	0.0061321	0.00963134
220125_1/	2.90381	0.671155	0.209239	0.113798	0.0157039	0.00279064
220127_1/	2.01194	1.22586	0.457794	0.14857	0.020084	0
220137_1/	1.68257	0.582175	0.0983806	0.0422648	0.00129634	0.000142603
220160_1/	3.05308	0.8818	0.226714	0.0571565	0.00713086	0.00983655
220165_1/	1.23923	0.928186	0.131337	0.0621414	0.00653865	0.00147842
220170_1/	1.78511	1.28467	1.10259	0.330772	0.0417776	0.00959157
220171_1/	1.64362	0.363687	0.226548	0.0111765	0.00124516	0
220187_1/	1.78686	0.417227	0.0769946	0.03029	0.0065048	0.00293128
220192_1/	3.50972	1.29197	0.469558	0.243407	0.0240944	0.00690473
220193_1/	3.70343	0.816772	0.129151	0.0518451	0.00139895	0
220194_1/	3.29564	1.1991	0.142168	0.0307667	0.00151819	0
220196_1/	1.81752	0.37398	0.0588274	0.00653478	0.00160656	0
220203_1/	1.65398	0.507509	0.136626	0.0269144	0.00334589	0
220214_1/	2.04388	0.643177	0.219398	0.0432243	0.0281945	0.00828868
220226_1/	2.87936	0.700512	0.224955	0.0581539	0.00221878	0.00325413
220227_1/	0.882508	0.397318	0.222776	0.0321903	0.00933316	0.00603541
220232_1/	2.46925	0.502957	0.239853	0.123121	0.0344924	0.00784915
220244_1/	3.25977	0.490951	0.185674	0.0263178	0.00340777	0.00047706
220245_1/	1.46865	0.753293	0.0493869	0.0196231	0.00359457	0.00319191
220248_1/	2.81527	0.760897	0.119588	0.0665817	0.00395859	0.000434489
220250_1/	1.25856	0.556259	0.0839218	0.00765361	0.000391568	0
220270_1/	1.34301	0.576332	0.268671	0.0566229	0.0223656	0.00392626
220272_1/	0.486327	0.590632	0.0814204	0.101259	0.0121488	0.0160875
220277_1/	3.96026	1.20812	0.375282	0.218139	0.0275141	0.00543559
220285_1/	1.53633	0.363431	0.121425	0.0205143	0.00758444	0.00108475
220318_1/	3.84291	1.06649	0.0924819	0.0481365	0.0120331	0.00299066
220334_1/	3.29856	1.99017	0.315469	0.0570917	0.0155517	0.000300155
220336_1/	2.19986	1.48629	0.0798353	0.0117753	0.00962302	0.00136672
220337_1/	2.023	0.922811	0.122004	0.225335	0.0252966	0.00294623
220348_1/	1.22014	0.461265	0.092992	0.0113135	0.00228828	0.00352923
220366_1/	3.1693	0.89296	0.204638	0.0274	0.00510381	0.00222304
220391_1/	7.05206	1.04163	0.269628	0.146622	0.0342845	0.00137731
220396_1/	2.18382	1.0837	0.133344	0.0371285	0.00564278	0.00340328
220397_1/	2.14693	0.372317	0.0636003	0.00751508	0.0046843	0.00166981
220404_1/	1.08611	0.391292	0.151711	0.0314843	0.00637182	0.0039546
220417_1/	1.4421	0.430689	0.0516298	0.0153549	0.00543349	0
220424_1/	3.77705	0.860067	0.572588	0.143484	0.00408143	0.000579534
220435_1/	1.10243	0.554535	0.112443	0.0249466	0.000906685	0.000632519
220438_1/	3.90673	1.92726	0.158793	0.152215	0.0306506	0
220439_1/	2.39466	0.91159	0.381283	0.120451	0.0315448	0.00114746
220444_1/	1.94783	1.11792	0.423593	0.103592	0.0377052	0.00186398
220445_1/	9.55355	0.939457	0.238496	0.0424521	0.00630648	0
220446_1/	2.12002	0.726631	0.253483	0.0418929	0.00662976	0.000408433
220451_1/	3.27613	0.342671	0.275965	0.129801	0.0149599	0.00106293
220459_1/	2.14824	0.753984	0.143024	0.0932478	0.0357677	0.00343109
220460_1/	7.44635	1.3136	0.173819	0.03306	0.00256396	0.000678702
220464_1/	3.50781	1.24073	0.201322	0.0437319	0.0106428	0.00121288
220472_1/	7.90171	1.03358	0.208748	0.0445209	0.00664499	0.00358322
220482_1/	0.904842	0.822324	0.0357282	0.00522929	0.000943622	0.00106015
220496_1/	1.10036	0.63814	0.250751	0.0982108	0.0588328	0.00365651
220515_1/	3.43798	0.348309	0.305465	0.058475	0.0082604	0
220525_1/	2.98626	1.10961	0.171263	0.0531627	0.0209031	0.00931075
220533_1/	1.52613	0.515408	0.0428941	0.0107868	0.000594943	0.00269599
220546_1/	0.903408	0.493101	0.139284	0.110882	0.019446	0.00105818
220548_1/	1.81268	0.839448	0.356161	0.0554472	0.0232447	0.000402123
220551_1/	2.22595	0.430447	0.114736	0.0240605	0.0142077	0.000880015
220559_1/	2.29876	0.893611	0.262884	0.0384248	0.0158658	0.00329044
220561_1/	4.65482	1.14225	0.316367	0.0816393	0.0241082	0.00369183
220567_1/	6.59462	1.24771	0.16907	0.0118948	0.0157071	0.00983305
220571_1/	4.96293	1.73725	0.140324	0.0124853	0.00717689	0.000421848
220572_1/	5.5667	1.71382	0.627818	0.0676509	0.0121758	0.00267424
220574_1/	4.25331	0.64257	0.0249975	0.0102489	0.00643672	0.000737357
220579_1/	5.32754	0.817731	0.560236	0.158233	0.0404446	0.00237935
220580_1/	3.44752	0.85314	0.0614006	0.00253114	0.0104921	0.000991228
220591_1/	1.43538	0.995957	0.151421	0.0492274	0.0245275	0.00214585
220597_1/	4.00802	0.944227	0.117137	0.0100139	0.00369083	0.00167672
220601_1/	2.94368	0.523085	0.161193	0.124633	0.0218737	0.00280916
220605_1/	1.59663	0.24398	0.131966	0.0582027	0.00631882	0.00246064
220607_1/	3.92779	1.38039	0.0767457	0.0262609	0.00915129	0.00832649
220617_1/	3.50679	1.22998	0.0630588	0.0108053	0.00388955	0.000869902
220618_1/	3.69561	0.434996	0.202539	0.0111727	0.0153649	0.00141701
220621_1/	1.89425	0.397709	0.13633	0.0310734	0.0109645	0.011966
220626_1/	2.0438	0.248036	0.0832154	0.0283184	0.00932883	0
220632_1/	4.94871	1.05675	0.169237	0.154048	0.0674599	0.00113847
220637_1/	1.23017	0.603433	0.243415	0.0763392	0.0127789	0.00229183
220651_1/	3.14755	0.581525	0.358956	0.121677	0.0321235	0.00999105
220700_1/	1.71517	1.15151	0.142014	0.0177004	0.0111271	0.000588271
220727_1/	0.996568	0.475147	0.042009	0.0206293	0.00842447	0.000440778
220730_1/	3.86754	0.892606	0.163417	0.045522	0.0172734	0
220734_1/	1.57286	0.779317	0.121658	0.0214505	0.0134757	0.000257703
220735_1/	0.71886	0.497831	0.0997273	0.0210182	0.00914311	0.00257262
220751_1/	2.40377	0.77545	0.108997	0.0285054	0.00553321	0.00218225
220756_1/	2.31166	0.555294	0.364342	0.117121	0.0115584	0.00349808
220764_1/	4.72179	0.396022	0.0875413	0.0206454	0.0050703	0.00281171
220768_1/	5.55771	0.998838	0.0980019	0.0613607	0.00706075	0.000842736
220773_1/	1.3125	0.408756	0.26772	0.0699382	0.012538	0.00080877
220775_1/	3.55267	0.651272	0.0386633	0.00596034	0.000832447	0.00106204
220781_1/	2.52178	0.414255	0.195494	0.0219477	0.0256947	0.00146792
220806_1/	8.11128	1.59934	0.588075	0.277746	0.0126401	0.0445661
220809_1/	3.36599	0.488219	0.433435	0.162169	0.0193664	0.00776296
220814_1/	5.58383	1.74237	0.194803	0.0300763	0.0102859	0.00834639
220838_1/	3.37686	1.02415	0.344581	0.0685426	0.0733972	0.000493871
220848_1/	1.82526	0.939372	0.173599	0.0225704	0.00139881	0.00212089
220856_1/	2.45245	0.913397	0.215587	0.0454001	0.00464631	0.000516051
220863_1/	2.10055	0.761895	0.371836	0.0767648	0.0109791	0.00317535
220887_1/	1.0519	0.266957	0.287909	0.0521648	0.0557901	0.00147145
220888_1/	1.37544	1.22397	0.0795042	0.0538222	0.0110983	0.00100875
220895_1/	2.4311	1.08881	0.190098	0.0498363	0.0784025	0.0143733
220914_1/	3.29484	0.279396	0.190666	0.0386871	0.00489935	0.000597853
220919_1/	4.93071	2.506	0.423147	0.12825	0.021888	0.0107323
220925_1/	3.77876	0.89229	0.347838	0.126785	0.0132422	0.00135002
220926_1/	1.91498	1.10432	0.235087	0.0500261	0.0229041	0.00568229
220939_1/	1.20824	0.760245	0.389869	0.0151832	0.000436162	0
220941_1/	4.85586	1.00817	0.222467	0.110534	0.00869948	0.00349859
220953_1/	1.4556	1.10636	0.708786	0.14496	0.0164737	0.00305457
220968_1/	4.81681	0.504866	0.144029	0.024093	0.000984458	0.0029346
220978_1/	6.99793	1.49261	0.308885	0.114177	0.0118307	0.00555144
220985_1/	5.01432	0.907389	0.222603	0.100821	0.0173844	0.0020379
220993_1/	4.06357	2.12109	0.254841	0.155856	0.026183	0.00510658
220996_1/	2.5061	0.902627	0.194665	0.147198	0.0356043	0.0017828
221013_1/	2.7665	0.854205	0.132824	0.101983	0.0433082	0.0799677
221014_1/	5.16626	1.32681	0.282476	0.0478565	0.0266358	0.00157279
221034_1/	1.59222	0.602385	0.0417297	0.0139633	0.00416957	0
221065_1/	8.99974	1.74995	0.392788	0.0468546	0.0054634	0.00875558
221074_1/	3.06561	0.728982	0.394277	0.159462	0.0120345	0.00419075
221078_1/	1.1211	0.748255	0.0988816	0.0442738	0.000711873	0.00135604
221086_1/	10.6199	1.97393	0.128673	0.0226282	0.0143765	0.00084195
221089_1/	3.7512	0.887596	0.0371989	0.00820351	0.00504534	0.00394121
221092_1/	6.29919	3.03333	0.143834	0.0903422	0.0110302	0
221094_1/	2.58092	0.492935	0.470779	0.239887	0.0554948	0.0115977
221113_1/	1.10656	0.351989	0.256955	0.035276	0.0150039	0.0185191
221114_1/	2.68516	0.344932	0.148026	0.0190431	0.00598363	0.00545275
221121_1/	3.37595	1.55402	0.31935	0.189521	0.00769936	0.00165505
221123_1/	1.89558	0.47919	0.236289	0.132887	0.0307953	0
221124_1/	2.34699	0.741539	0.244611	0.0769932	0.027753	0
221139_1/	2.65282	0.371833	0.356817	0.0547833	0.0132892	0.00506209
221140_1/	2.34404	0.555924	0.318746	0.0372777	0.00306339	0.00640544
221151_1/	1.64404	0.45654	0.106892	0.0539614	0.0128417	0
221152_1/	1.52782	0.508472	0.0635455	0.00609436	0.00685848	0.00249895
221153_1/	2.74741	1.46455	0.299646	0.0447477	0.00847692	0.00467811
221154_1/	1.00634	0.573706	0.129482	0.0311326	0.00565125	0.000766991
221179_1/	3.7597	2.20511	0.239125	0.136623	0.0248704	0.0368336
221181_1/	5.64789	1.42916	0.155054	0.0390002	0.0364311	0.000602314
221192_1/	3.31577	1.10276	0.182229	0.181632	0.089086	0.00500623
221193_1/	1.64743	0.339568	0.16282	0.0161923	0.00452853	0.00189788
221198_1/	3.5202	1.24108	0.653965	0.111603	0.0158145	0.00200817
221210_1/	1.75093	0.465907	0.219646	0.0544441	0.0402864	0.00408033
221218_1/	7.87796	1.19326	0.15287	0.0257578	0.00503153	0
221228_1/	2.66396	0.943405	0.195473	0.0605493	0.048923	0.00669538
221229_1/	4.77111	1.20096	0.206568	0.274414	0.0593413	0.000705095
221253_1/	5.18745	1.36367	0.127135	0.0824602	0.0226879	0.0325055
221255_1/	3.21248	1.07382	0.126178	0.01007	0.00124429	0
221268_1/	1.72149	1.0294	0.19919	0.0195919	0.0208195	0.000297671
221275_1/	3.12578	0.455904	0.0956264	0.0204599	0.00781697	0.00582135
221276_1/	2.54559	1.40062	0.550654	0.15017	0.0419832	0.00311718
221289_1/	2.09605	1.78705	0.267823	0.0662891	0.00968655	0.00620341
221352_1/	3.08789	1.96078	0.200702	0.0208039	0.00103049	0.00109696
221355_1/	2.99054	0.576156	0.61098	0.0762551	0.024314	0.00208451
221363_1/	0.859943	0.440031	0.188462	0.0341186	0.00592208	0.00316139
221365_1/	3.24605	0.928688	0.633428	0.0610152	0.0260134	0.000829039
221371_1/	2.18184	0.763265	0.227726	0.0399653	0.0107434	0.00333483
221394_1/	1.56742	0.658453	0.216168	0.069351	0.00606157	0.000454529
221397_1/	6.18248	1.30457	0.410697	0.121771	0.0458155	0
221402_1/	2.81189	0.921546	0.148364	0.0170486	0.00427368	0.00255605
221405_1/	2.82387	1.13114	0.241661	0.138467	0.020075	0.00907788
221407_1/	1.89067	0.439717	0.369139	0.0411836	0.0105946	0.00542628
221418_1/	1.44837	0.572626	0.246393	0.0155404	0.00265288	0.00154404
221419_1/	2.7284	0.332941	0.209409	0.0310547	0.00495153	0.000957731
221420_1/	1.58367	0.947389	0.149621	0.0519854	0.0341211	0.00356533
221438_1/	1.76804	0.603228	0.319224	0.0799831	0.00794874	0.00507704
221439_1/	2.19448	0.537025	0.202719	0.126842	0.00563345	0.00469515
221441_1/	2.83878	0.852713	0.115762	0.054109	0.0488839	0.0040015
221442_1/	1.25636	0.681761	0.218213	0.0119424	0.0110549	0.00135513
221450_1/	3.83953	0.953815	0.166648	0.0267971	0.0213465	0.000674814
221451_1/	4.15378	1.93914	1.10415	0.21558	0.0447574	0.0564464
221454_1/	1.48996	0.552175	0.061435	0.00917322	0.000625187	0.00132835
221484_1/	3.31776	0.713201	0.441743	0.0626535	0.0128618	0.00491116
221528_1/	2.97255	1.40198	0.131079	0.0656551	0.00281935	0
221530_1/	1.95049	0.641505	0.104287	0.0277502	0.00369608	0
221538_1/	6.62591	1.59336	0.437128	0.0928492	0.0129588	0.000684841
221548_1/	2.20477	0.819187	0.46001	0.0578481	0.0347531	0
221549_1/	1.85091	0.176739	0.255181	0.0635293	0.011389	0.00244381
221577_1/	3.21469	0.431722	0.299273	0.291434	0.052846	0.00284262
221578_1/	4.77839	0.731164	0.159759	0.0401345	0.00580262	0.000599024
221579_1/	1.66603	0.66956	0.212538	0.0613435	0.00604597	0.00300506
221587_1/	2.66357	0.910012	0.0953029	0.0290094	0.0289694	0.00191479
221598_1/	1.18532	0.436628	0.152559	0.0413141	0.0105718	0.00167143
221608_1/	1.80382	1.14671	0.301041	0.210056	0.0149248	0.00335221
221630_1/	4.28851	1.09779	0.315454	0.0659508	0.0161684	0.00521627
221670_1/	1.72074	0.670723	0.352894	0.0603317	0.01073	0.00165421
221684_1/	0.768325	1.03218	0.308142	0.0366876	0.00932932	0
221691_1/	3.26744	1.14336	0.0942816	0.0376884	0.00871281	0.00335497
221699_1/	2.4496	1.26208	0.749756	0.20496	0.0458684	0.00153246
221707_1/	2.90913	0.815043	0.196836	0.0551992	0.0138498	0.000707733
221724_1/	2.14637	0.410774	0.312002	0.0779964	0.00883085	0
221736_1/	3.17928	0.661303	0.140162	0.0265932	0.00503432	0.00129222
221746_1/	4.80725	0.765161	0.299445	0.126784	0.0174404	0.0112851
221770_1/	2.97805	0.467117	0.219887	0.0307908	0.00256667	0.00238528
221775_1/	1.34034	0.263235	0.268766	0.0447176	0.0200941	0.00202532
221848_1/	1.82077	0.504843	0.444599	0.0827049	0.013877	0.00238518
221855_1/	1.40131	0.417308	0.0845549	0.0139566	0.00477854	0.00681127
221859_1/	1.89817	0.675793	0.493017	0.0978921	0.00679954	0.000361435
221861_1/	6.68801	1.50089	0.0697672	0.0064428	0.00651471	0.000848464
221870_1/	3.26259	0.325189	0.169841	0.0541358	0.0098274	0.00508555
221880_1/	1.44273	0.772003	0.0900644	0.0287931	0.00802059	0.00072192
221901_1/	3.8397	0.475486	0.11288	0.0266567	0.00414115	0.0128729
221903_1/	3.52861	0.76493	0.213502	0.0283003	0.00815316	0.00038398
221909_1/	2.68067	1.69817	0.190485	0.0551147	0.0186079	0.000844323
221972_1/	3.61735	0.771494	0.0583489	0.00949213	0.00215154	0.00617028
222010_1/	1.37307	1.09492	0.284079	0.0845627	0.034289	0.001985
222069_1/	4.09664	0.906942	0.322477	0.120058	0.0296546	0
222081_1/	1.81103	0.695985	0.198058	0.0387138	0.0106813	0.000311435
222096_1/	1.96903	0.736138	0.262886	0.0743456	0.0432679	0.00578109
222114_1/	3.97947	2.06601	0.379998	0.128828	0.00118426	0.00481146
222120_1/	3.4362	0.56873	0.0945359	0.104196	0.0628991	0.00052709
222127_1/	2.94076	0.822555	0.0593752	0.0294507	0.0118739	0.00554887
222144_1/	2.39894	0.668068	0.258377	0.0392031	0.0169003	0.00129522
222167_1/	1.19322	0.642904	0.41113	0.0639804	0.00347239	0.00196945
222192_1/	1.67029	0.642456	0.175225	0.0335672	0.00680852	0.00463386
222193_1/	1.56273	1.05343	0.319938	0.145416	0.0206421	0.00345316
222201_1/	2.03723	0.954333	0.121028	0.0398238	0.0143079	0.0228831
222202_1/	1.82985	1.57352	0.0557271	0.0121232	0.00452967	0.0056072
222203_1/	2.00592	0.345416	0.277039	0.0557767	0.0306149	0.00303152
222213_1/	2.0245	0.666754	0.14635	0.0650512	0.0107101	0.00697334
222223_1/	5.00024	1.40153	0.144087	0.17806	0.111385	0.0100876
222226_1/	2.59718	0.461865	0.102621	0.0276416	0.00611138	0.000227788
222250_1/	1.83436	0.558437	0.51285	0.085982	0.00893252	0.00669534
222257_1/	4.31552	0.785841	0.135548	0.105412	0.0322586	0.00226642
222266_1/	1.66724	0.536301	0.114291	0.095231	0.00912442	0.00237354
222271_1/	1.92678	0.590425	0.240744	0.0298415	0.00566696	0.00174371
222281_1/	1.7761	0.624248	0.123898	0.0159533	0.0307653	0.000983548
222282_1/	2.57036	0.97732	0.329452	0.119385	0.0511541	0.00294711
222285_1/	3.68906	0.75927	0.237613	0.0160516	0	0
222286_1/	2.50076	1.54181	0.0918284	0.0137935	0.0141709	0.00325304
222325_1/	2.56273	0.352179	0.0449457	0.0126113	0.00731448	0.0014167
222330_1/	2.00997	1.51193	0.462623	0.113291	0.0429955	0.0103662
222353_1/	2.94833	1.24739	0.337954	0.103091	0.0386645	0
222371_1/	1.5006	0.636469	0.306258	0.0470021	0.0230405	0.0172552
222378_1/	8.98985	0.376139	0.502492	0.0377062	0.0022528	0.000481161
222380_1/	3.07025	1.48011	0.162439	0.0337558	0.004501	0.00129533
222382_1/	1.20317	0.45553	0.170957	0.0455492	0.00169006	0.000608712
222392_1/	3.09828	1.06926	0.335592	0.118694	0.00898168	0.0206933
222404_1/	2.46846	1.13374	0.191017	0.0282385	0.0138117	0.00609212
222413_1/	3.90068	1.09761	0.05176	0.0221668	0.0156808	0
222442_1/	3.18679	0.514182	0.0631375	0.0216105	0.00175193	0.00189137
222444_1/	2.19211	0.54678	0.309788	0.0952235	0.0173441	0.0100362
222447_1/	1.6205	0.430955	0.172966	0.0289739	0.00833698	0.00237328
222464_1/	2.8565	1.35236	0.509865	0.152508	0.0241531	0.00354586
222479_1/	1.22633	0.37057	0.0789696	0.0381359	0.00276165	0
222528_1/	2.13017	0.875761	0.158989	0.0550711	0.0035099	0.00506355
222534_1/	1.91704	1.16354	0.575205	0.130661	0.0322125	0.00201149
222537_1/	5.46295	0.672622	0.263087	0.0227994	0.00691185	0.00300032
222547_1/	5.09089	1.01168	0.24754	0.154911	0.0220804	0.00338342
222568_1/	5.43828	0.897525	0.126592	0.0353388	0.0035415	0.000665013
222581_1/	2.08145	0.571521	0.220345	0.0531463	0.0260766	0.00134344
222599_1/	0.732777	0.484745	0.363996	0.118079	0.0241223	0.00402788
222649_1/	3.39186	1.71331	0.26619	0.0567593	0.0111041	0.00301058
222658_1/	5.26261	0.567618	0.286438	0.12767	0.010656	0
222735_1/	2.93605	0.56791	0.165177	0.0340757	0.00951034	0
222738_1/	7.28791	0.828458	0.22046	0.126723	0.014315	0.000567208
222740_1/	1.9039	1.22492	0.165291	0.0323429	0.00621159	0.00756812
222747_1/	1.5292	0.54122	0.185118	0.0168962	0.00451112	0.000466544
222779_1/	3.07932	0.909754	0.461552	0.0832523	0.0353644	0.000398784
222809_1/	0.87413	0.220274	0.0365992	0.00618934	0.00444142	0.000374711
222816_1/	1.82449	1.16615	0.355614	0.0838119	0.0175111	0.0071039
222828_1/	7.32738	1.47131	0.253903	0.175744	0.0374884	0.00321037
222835_1/	3.57274	0.939525	0.402159	0.105824	0.0145722	0.00104734
222881_1/	3.18511	1.06144	0.275621	0.0157214	0.0104028	0.0038094
222892_1/	3.89501	1.23678	0.27921	0.0501659	0.0137837	0.00167065
222987_1/	2.59097	2.61218	0.377062	0.0933508	0.0231405	0.00211196
223055_1/	2.22385	0.642256	0.0794834	0.0261686	0.00416596	0
223058_1/	1.07229	0.577937	0.0973782	0.0473656	0.0152974	0.00243436
223094_1/	4.77493	0.904189	0.532266	0.13222	0.0270403	0.00136585
223104_1/	3.52292	1.25944	0.308076	0.0365198	0.0137776	0.0131126
223126_1/	1.72542	0.425177	0.0452029	0.00673499	0.00302931	0.00100952
223128_1/	0.817011	1.15349	0.192896	0.0306815	0.0100542	0.00465629
223138_1/	0.893654	0.283955	0.0798074	0.0134222	0.00287605	0.00161152
223169_1/	11.8869	1.11305	0.0637636	0.00331788	0.0172969	0.00747978
223187_1/	4.07396	2.42612	0.149877	0.0528254	0.0198881	0.00243611
223229_1/	1.11727	0.273203	0.32569	0.14943	0.015476	0.0129904
223269_1/	1.58114	0.168956	0.013078	0.00693059	0.000708592	0
223274_1/	1.04054	0.443843	0.351693	0.15975	0.0233344	0.00415257
223309_1/	5.46537	1.64946	0.441381	0.115091	0.0197981	0.0179344
223321_1/	4.10745	1.1117	0.321391	0.0723014	0.0339251	0.00217809
223322_1/	3.57219	0.913747	0.18431	0.0381471	0.00270735	0.0028623
223340_1/	3.21777	0.496776	0.0453242	0.0161373	0.00610383	0.00143389
223347_1/	0.944583	0.715142	0.307444	0.0316085	0.0167207	0.00682064
223355_1/	2.64155	0.884726	0.258286	0.0863375	0.0423292	0.0129405
223401_1/	2.10748	0.88117	0.63995	0.0589525	0.0367703	0.00151505
223417_1/	2.16428	0.624669	0.0885526	0.027015	0	0
223466_1/	1.38978	0.290048	0.17869	0.0777519	0.0599594	0.00761625
223474_1/	3.19813	1.11327	0.272899	0.032242	0.0574547	0.0104894
223485_1/	1.94204	0.609037	0.29227	0.072627	0.019933	0.00057322
223489_1/	2.42678	0.842036	0.138766	0.035304	0.00627984	0.00338994
223500_1/	0.81657	0.251613	0.219419	0.0212326	0.00318706	0.00116864
223507_1/	3.56553	0.177041	0.130668	0.0265376	0.00945646	0.000895617
223518_1/	1.69147	0.5522	0.142132	0.0175163	0.00325468	0.00326307
223525_1/	0.858221	0.471113	0.365209	0.0722478	0.0233709	0.000959802
223559_1/	3.62939	1.37943	0.236624	0.0368089	0.0183292	0.00290823
223560_1/	4.5136	1.2602	0.186701	0.0211272	0.00236581	0.00188106
223561_1/	2.75404	0.224926	0.134024	0.0685936	0.00813427	0
223568_1/	1.749	0.296485	0.0804604	0.00999972	0.00185417	0.000340981
223631_1/	2.55173	0.594687	0.232622	0.141829	0.0315879	0.0257818
223680_1/	1.45856	0.977864	0.217604	0.191309	0.0246319	0.013758
223689_1/	3.60394	1.01632	0.784033	0.071673	0.00438535	0
223785_1/	2.82855	1.11736	0.162761	0.0301017	0.0164018	0.00204415
223799_1/	5.33503	1.94995	0.0986153	0.142496	0.0347857	0.00273617
223823_1/	1.44706	0.826868	0.206138	0.0485819	0.00872599	0.00589656
223834_1/	1.65858	1.18008	0.364684	0.0786947	0.00388087	0.00416815
223842_1/	3.82105	0.260336	0.145563	0.0291086	0.00741362	0.00167546
223853_1/	3.91746	0.972868	0.334686	0.152411	0.0382914	0.0297336
223855_1/	2.47924	0.757922	0.241218	0.0746992	0.00789114	0.00081444
223875_1/	3.6444	0.707114	0.279806	0.114709	0.0446388	0.000742378
223905_1/	1.75786	1.09361	0.190863	0.0385457	0.0130217	0.00116494
223916_1/	1.2334	0.28655	0.162555	0.0354563	0.0111666	0.000767673
223932_1/	1.46978	0.736364	0.536547	0.0711778	0.0240707	0.00137845
223939_1/	5.46633	1.5986	0.196527	0.0567469	0.0277288	0
225125_1/	2.07798	0.661984	0.0687409	0.00756123	0.00192783	0
225175_1/	3.09861	0.809332	0.202906	0.0410497	0.00359689	0.0018234
225182_1/	0.676245	0.380963	0.3039	0.034827	0.0196877	0
229010_1/	3.61995	1.00274	0.244717	0.091695	0.0165826	0.00521396
229017_1/	3.26155	0.330286	0.177213	0.0905938	0.00623213	0
229018_1/	2.25313	0.627628	0.324318	0.0509432	0.0112071	0.00348198
229022_1/	7.17745	0.654852	0.160159	0.0132695	0	0
229026_1/	3.92734	0.68386	0.269918	0.0165168	0.0192888	0.00164458
229030_1/	5.31919	1.11728	0.204199	0.0262419	0.00651995	0.00401218
229054_1/	3.46354	1.40001	0.060117	0.00931599	0.000391174	0.00173251
229057_1/	3.60594	1.46373	0.160669	0.077854	0.00293364	0.000524594
229058_1/	4.68529	0.976562	0.342995	0.0212614	0.00933938	0.00115181
229059_1/	1.09742	0.375203	0.470568	0.0562421	0.00538366	0
229061_1/	1.19093	0.636272	0.0852843	0.041305	0.00408215	0.000661971
229074_1/	3.79179	0.626855	0.811373	0.161849	0.0111238	0.00073579
229075_1/	3.04441	0.788039	0.195333	0.0190754	0.00570286	0.00754251
229078_1/	2.2984	0.597275	0.181149	0.0265489	0.000464728	0.000300196
229090_1/	5.12292	1.4272	0.103264	0.100183	0.00178101	0
229091_1/	2.31495	0.774311	0.0980029	0.0553955	0.00907607	0.00145983
229099_1/	1.66114	0.629304	0.136806	0.0467216	0.00301982	0.00393775
229103_1/	2.40982	0.536906	0.0450249	0.0172697	0.00786666	0.000905848
229112_1/	3.02948	0.873976	0.287463	0.0364435	0.00715318	0.00107827
229114_1/	1.12932	0.387131	0.174239	0.0484937	0.00985278	0.00426418
229122_1/	7.60127	1.5346	0.444609	0.101129	0.0265444	0.000443598
229124_1/	2.86748	0.761612	0.227339	0.154634	0.0327843	0.00489522
229130_1/	5.65669	1.70374	0.0790813	0.0392794	0.0238673	0.00544661
229134_1/	4.43537	1.11864	0.454083	0.202185	0.0899837	0.00210011
229162_1/	2.14624	0.868818	0.13228	0.121207	0.0189931	0.000207127
229164_1/	2.7513	0.506936	0.14419	0.0372074	0.0261728	0
229171_1/	1.86155	0.676905	0.0518459	0.016603	0.00284433	0.00112422
229180_1/	0.804118	0.46801	0.343312	0.172845	0.0148622	0.0408979
229189_1/	2.40665	0.389927	0.138245	0.045942	0.0177129	0.0238219
229203_1/	0.999449	0.498777	0.040845	0.0258914	0.00189016	0.000403281
229209_1/	5.30893	0.384124	0.086353	0.00754983	0.000709794	0
229210_1/	1.51318	0.629923	0.248525	0.0158556	0.00465464	0.00835213
229215_1/	3.03425	0.623136	0.317299	0.0375223	0.00655336	0.00340485
229217_1/	2.66615	0.589171	0.249133	0.0336387	0.0257344	0.00326981
229236_1/	2.84123	1.56684	0.231324	0.0646234	0.0242365	0.00115386
229237_1/	5.83777	1.52474	0.0275836	0.0185608	0.011086	0
229246_1/	2.38254	0.64816	0.216898	0.0342702	0.00609698	0.00179584
229248_1/	6.65843	2.66416	0.172918	0.0504545	0.0755164	0.00201729
229251_1/	1.21913	0.826723	0.210609	0.0147817	0.0101239	0.00164942
229254_1/	9.89738	0.74967	0.24276	0.054939	0.0134981	0.0030307
229259_1/	6.36827	0.986463	0.468938	0.0633218	0.0241544	0.00207575
229262_1/	3.8522	1.26065	0.0805723	0.0370201	0.0122769	0.00590747
229263_1/	2.23269	0.608254	0.286905	0.0808982	0.0248746	0.00191402
229274_1/	4.0784	1.95768	0.216907	0.0387434	0.00241248	0
229280_1/	2.19333	0.546032	0.0454727	0.0120528	0	0
229294_1/	5.74697	1.30619	1.03331	0.221658	0.276311	0.00256725
229297_1/	1.62425	0.961895	0.184552	0.0703562	0.00867074	0.000952512
229298_1/	1.96853	0.52787	0.158295	0.0227143	0.00280929	0.00617067
229299_1/	1.67021	0.408139	0.16731	0.0384132	0.060888	0.0156831
229302_1/	3.7858	0.86404	0.299867	0.0542529	0.0103391	0.00156811
229315_1/	3.21255	0.688401	0.243482	0.0438818	0.00628272	0.000245385
229316_1/	3.51631	0.437924	0.0251606	0.00294746	0.00202481	0
229325_1/	1.22038	0.804409	0.174497	0.056274	0.0211526	0.00531509
229338_1/	6.42097	2.66317	0.458926	0.11852	0.0179047	0.00824262
229339_1/	3.80698	1.47609	0.28279	0.0972266	0.0167236	0.00193168
229366_1/	8.23637	3.64954	0.333743	0.0348222	0.0128862	0.00131667
229368_1/	3.16872	0.933705	0.254955	0.197023	0.0717938	0.0117771
229374_1/	3.09417	1.50083	0.0771376	0.037449	0.033689	0.00785722
229376_1/	4.05197	0.568992	0.50914	0.0794745	0.0250584	0.00135315
229409_1/	4.02236	0.739957	0.201258	0.0444298	0.0317951	0.000275898
229413_1/	7.6443	1.53141	0.15112	0.0337489	0.0158683	0.00266124
229414_1/	5.20437	0.921055	0.213902	0.0649823	0.00193305	0
229431_1/	7.49821	1.07491	0.96583	0.142976	0.00596099	0.00881989
229455_1/	1.25764	0.548111	0.212004	0.0568881	0.0278239	0.0040846
229465_1/	1.52169	0.813753	0.350949	0.0375171	0.0189985	0.00723974
229466_1/	1.99587	0.749293	0.255573	0.0706478	0.106496	0.000927745
229469_1/	1.27947	0.320418	0.231102	0.0634056	0.00741364	0.0051519
229470_1/	2.13693	1.21286	0.22589	0.106874	0.0142172	0.00381517
229472_1/	5.6269	0.875525	0.0922837	0.0107042	0.00342941	0.000702728
229476_1/	1.98807	1.30751	0.233683	0.0898514	0.010661	0.00129933
229484_1/	4.27264	0.542314	0.175982	0.139901	0.0548234	0.015972
229489_1/	3.23204	0.96379	0.397485	0.0717167	0.00796757	0.00200658
229506_1/	1.75917	0.619984	0.352197	0.0276209	0.00443702	0.000851694
229516_1/	3.65195	0.657009	0.264673	0.0173732	0.00588079	0.0105791
229527_1/	2.2082	1.58208	0.830241	0.207008	0.0205532	0.0137341
229531_1/	5.03785	2.08642	0.216401	0.0557062	0.00292613	0.0100399
229532_1/	2.53217	0.81396	0.170861	0.0312782	0.012994	0.00782932
229535_1/	5.92928	1.64431	0.463783	0.144923	0.0253705	0.00166138
229543_1/	2.05502	0.605959	0.543438	0.138104	0.0725039	0.00196524
229544_1/	2.40279	0.654943	0.213616	0.0345111	0.0107903	0.00324452
229548_1/	2.9745	0.918287	0.294341	0.0988812	0.0194477	0.0147254
229557_1/	7.31765	0.946469	0.275282	0.0827542	0.0356063	0.00755211
229558_1/	2.41098	0.489519	0.207054	0.0389067	0.00932735	0.00069368
229566_1/	6.2561	1.05703	0.171162	0.0585927	0.00966715	0.0104231
229571_1/	4.02568	1.27334	0.357557	0.0468147	0.00689433	0.000833889
229573_1/	3.00188	0.475191	0.259525	0.0720872	0.00923162	0.00223702
229582_1/	3.32195	0.69283	0.046722	0.0253025	0.0111733	0.00295506
229596_1/	4.83363	1.30731	0.204244	0.0378102	0.00767231	0.00100969
229604_1/	2.65471	0.421182	1.07809	0.0380003	0.0219424	0
229611_1/	3.95023	0.405616	0.308437	0.0207899	0.0099973	0.00199322
229616_1/	1.732	0.714055	0.183693	0.0408631	0.0136574	0.00750787
229621_1/	1.48157	1.06961	0.0747477	0.00320767	0	0.00517659
229625_1/	1.74448	0.961922	0.0405962	0.0142988	0.0043301	0.00225333
229634_1/	2.34613	0.679147	0.0964024	0.0127321	0.00349535	0.00121008
229657_1/	2.52146	0.881886	0.339849	0.059363	0.0341171	0.00322021
229687_1/	0.94246	0.717989	0.47999	0.0760657	0.0377598	0.00296302
229703_1/	2.10128	1.37851	0.176749	0.0639729	0.00326445	0.000254304
229713_1/	4.68253	1.47536	0.288567	0.0240495	0.00578911	0
229727_1/	2.62363	1.19935	0.127794	0.0362627	0.0369129	0.0153466
229728_1/	1.85912	0.508091	0.0461995	0.00928775	0	0.000944722
229759_1/	0.88168	0.332137	0.0677533	0.0141562	0.0065206	0.00118045
229767_1/	2.21894	0.597432	0.210433	0.0609728	0.00551459	0.020337
229773_1/	2.74094	0.628481	0.173634	0.0397851	0.00428143	0
229788_1/	1.14411	0.930708	0.312145	0.0619279	0.0101353	0.00505998
229794_1/	1.7798	0.858531	0.117677	0.0545463	0.00817726	0.00026359
229820_1/	2.29601	0.329142	0.149894	0.0571202	0.0127333	0.00058889
229828_1/	5.92747	0.720939	0.0904854	0.0308072	0.00214223	0.00265341
229829_1/	3.43941	0.660676	0.346432	0.185244	0.0568169	0.000747734
229830_1/	2.54931	0.411121	0.238205	0.105	0.0124418	0.00236451
229838_1/	5.34391	0.633494	0.161751	0.0371943	0.0085501	0.000178202
229860_1/	3.88657	0.527035	0.100547	0.0599755	0.0255669	0.00185676
990099_1/	4.03033	1.06768	0.45365	0.123201	0.0590986	0.013927
990111_1/	5.84398	1.86653	0.168881	0.0331412	0.0152539	0.0123552
990140_1/	4.00663	1.35451	0.433027	0.0725559	0.0369393	0.00158902
990175_1/	5.12587	0.247859	0.0473916	0.00703468	0.00124294	0.000490414
990190_1/	0.875989	0.327608	0.10356	0.00726631	0.00338705	0.0034054
990213_1/	1.18528	0.763245	0.340588	0.0924958	0.00496466	0.0054893
990241_1/	4.81418	1.79815	0.244344	0.0941864	0.0240769	0.0060818
990252_1/	3.30172	0.738413	0.271016	0.072537	0.0158441	0.00894698
990278_1/	12.5675	1.23147	0.0580397	0.00316965	0.00406901	0.00435903
990284_1/	6.00645	0.699564	0.260145	0.0223761	0.00278192	0
990360_1/	3.46634	0.732328	0.237732	0.0634258	0.00340088	0.000306116
990411_1/	6.52782	1.90073	0.341723	0.121948	0.0167432	0.00951045
990424_1/	7.01795	1.32065	0.168858	0.085163	0.0111591	0.000856025
990478_1/	2.55672	1.10763	0.185621	0.00170734	0.00267695	0
990483_1/	4.04458	0.896411	0.467921	0.0429899	0.0605014	0.00368221
990545_1/	3.33797	0.535642	0.0855482	0.092731	0.0108334	0.000633653
990559_1/	7.43935	1.5645	0.476175	0.047306	0.00415853	0.00307182
990591_1/	2.94762	2.68062	0.0457404	0.0139421	0.0132442	0.00612478
990600_1/	3.61686	1.66711	0.650415	0.0769045	0.0396729	0.00292138
990615_1/	2.99985	1.19844	0.335068	0.167618	0.0146537	0.000635767
990618_1/	6.23896	0.966684	0.0788209	0.0709774	0.0251653	0.00199065
990654_1/	4.36195	1.88136	0.140596	0.0399165	0.0223036	0.0249193
990666_1/	3.72967	0.667834	0.447874	0.136654	0.107814	0.00362695
990687_1/	2.95277	0.810586	0.15415	0.0421158	0.00797604	0.000626806
990696_1/	4.02709	1.18536	0.277774	0.0407178	0.003174	0.000840535
990730_1/	9.1645	3.0919	0.169606	0.0322995	0.0336213	0
990738_1/	2.93275	0.586105	0.0619852	0.00771121	0.00175814	0
990744_1/	2.6728	1.21422	0.148175	0.0911284	0.00345724	0.00604762
990774_1/	1.6692	0.501633	0.309192	0.0665501	0.011116	0.0118355
990802_1/	5.01506	2.61963	0.464909	0.0149956	0.00258911	0
990807_1/	2.76291	0.986782	0.068977	0.0254683	0.00102639	0
990826_1/	7.18373	3.79867	0.283926	0.040991	0.0242648	0.000383507
990839_1/	7.45184	1.18955	0.290432	0.195196	0.00655698	0.00290337
990843_1/	2.23183	0.801846	0.229687	0.0610274	0.0229876	0.00432603
990855_1/	4.72272	0.854306	0.369164	0.0645494	0.00343282	0.00633476
990891_1/	1.00272	0.355267	0.203563	0.0184713	0.0128805	0.0046238
990903_1/	1.98642	0.864913	0.14397	0.0543583	0.0143048	0
990908_1/	1.73134	0.760147	0.490876	0.163869	0.00143791	0.00101545
990930_1/	4.64205	0.790246	0.0820711	0.044385	0.00572869	0.0030557
990956_1/	2.70982	0.779585	0.632426	0.0427151	0.00366559	0
990959_1/	4.69452	0.883496	0.045667	0.0152996	0	0.000988787
990979_1/	5.25723	0.789169	0.178448	0.0102356	0.000515233	0
990984_1/	0.790288	0.529495	0.385265	0.0295514	0.00211439	0.000916454
990989_1/	7.62522	1.64417	0.464799	0.198768	0.0204718	0.0231941
991026_1/	6.59186	0.932247	0.415369	0.114917	0	0
991040_1/	6.89301	1.13622	0.0994222	0.0155553	0.00171276	0.00148039
991062_1/	4.3298	1.51641	0.267963	0.0651918	0.0299292	0.0109916
991073_1/	3.55518	0.922176	0.473733	0	0.00310851	0.00164581
991077_1/	3.60598	1.24796	0.212134	0.127227	0.0206036	0.00128242
991082_1/	1.52023	0.819543	0.0609708	0.133411	0.0105755	0.00166006
991108_1/	4.20915	1.98268	0.551555	0.167926	0.0499346	0.0214366
991151_1/	7.09744	1.61023	0.347753	0.0373108	0.00706304	0.00194395
991152_1/	4.21417	1.22955	0.133484	0.0716486	0.00587267	0
991171_1/	3.71278	0.879847	0.476344	0.103436	0.015751	0
991240_1/	5.26117	3.22524	0.340491	0.0737959	0.0317281	0.00255588
991249_1/	2.20624	0.225091	0.213553	0.0750372	0.0208611	0
991253_1/	3.77436	1.67974	0.209062	0.0328198	0.00693505	0.00188932
991316_1/	2.21353	0.597822	0.503122	0.0556486	0.0187361	0
991360_1/	3.40892	0.723502	0.0846554	0.0175598	0.00990376	0.000572841
991362_1/	2.29476	0.536067	0.102233	0.0459215	0.00688994	0.00184388
991374_1/	7.43698	0.945456	0.408011	0.102766	0.0189859	0.00494517
991375_1/	3.41021	1.04714	0.162935	0.0120948	0.00641519	0.0109662
991423_1/	4.85824	0.806106	0.263602	0.0902995	0.0164229	0.0041789
991465_1/	1.02204	0.88035	0.0960959	0.0029145	0.000898819	0
991510_1/	1.45167	0.823578	0.118696	0.0917127	0.0150254	0
991524_1/	2.3635	0.970929	0.588739	0.120088	0.0261325	0.00614063
991525_1/	1.1387	0.675388	0.0954598	0.0189939	0.00380352	0.00323518
991530_1/	2.71653	1.66077	0.369159	0.167407	0.0565644	0.00237532
991536_1/	0.706306	0.716469	0.320978	0.0771569	0.0664042	0.00946143
991568_1/	3.12129	0.954644	0.0622349	0.0120629	0.000971097	0
991577_1/	5.3715	2.56123	0.0411708	0.0183732	0.00786132	0.00678662
991604_1/	3.36386	1.89304	0.546803	0.217089	0.0820405	0
991611_1/	3.82557	0.837997	0.144662	0.0292163	0.00943753	0.000981987
991641_1/	4.12262	1.22505	0.0393388	0.0320958	0.00965877	0.0154641
991642_1/	5.88708	0.504941	0.213688	0.0378327	0.00658332	0.00154373
991649_1/	1.82807	0.674424	0.0543453	0.0213018	0.00039776	0.00139835
991650_1/	1.27972	0.742028	0.239647	0.02023	0.01671	0.0015702
991654_1/	2.15298	0.459555	0.408155	0.163452	0.0165781	0.0424153
991676_1/	2.82478	0.588892	0.199372	0.0242122	0.00759756	0.00444784
991684_1/	3.33838	0.538775	0.0344124	0.01512	0.00446015	0
991697_1/	5.83451	0.926393	0.298023	0.0789651	0	0
991712_1/	5.16382	0.598202	0.382577	0.151523	0.0269886	0.0109198
991745_1/	4.16254	1.6976	0.155996	0.0208876	0.0211137	0.00987979
991761_1/	2.48212	1.10594	0.0711132	0.0159912	0.0024542	0.000274816
991764_1/	6.99229	1.68143	0.976691	0.0563928	0.00355207	0.00578075
991765_1/	2.6218	1.13991	0.0358364	0.0152067	0.000801037	0.0114118
991793_1/	5.95395	0.762242	0.179469	0.0368623	0.0172348	0
991835_1/	4.52375	0.950478	0.127626	0.019294	0.00663418	0.00224904
991840_1/	8.04925	1.88356	0.310738	0.0887345	0.031517	0.000756409
991856_1/	6.32946	1.3771	0.148046	0.0145232	0.00434379	0
991864_1/	1.67659	1.03478	0.0520109	0.0607399	0.00595296	0.000529203
991867_1/	3.81203	0.712562	0.126795	0.0173736	0.00099552	0
991873_1/	5.33326	1.52418	0.163376	0.0617119	0.0196268	0.00215424
991884_1/	2.65853	0.879761	0.106702	0.0184704	0.00346742	0.011971
991885_1/	5.12398	0.755151	0.195893	0.0253634	0.00462441	0.000650835
991889_1/	2.46458	0.727829	0.388638	0.123683	0.0279219	0.000705231
991891_1/	2.81022	1.24464	0.0641495	0.0428851	0.00965251	0.00281781
991893_1/	1.3839	1.44332	0.336257	0.0838664	0.00350041	0
991917_1/	3.89967	0.990283	0.0967922	0.0208124	0.0183836	0.00693805
991935_1/	3.58572	1.42891	0.300614	0.134337	0.029296	0.0370662
991947_1/	3.70578	0.67824	0.345923	0.113129	0.0316661	0.0145028
991959_1/	3.72561	0.919706	0.491039	0.160682	0.00569124	0.00456201
991969_1/	3.49116	0.754558	0.389813	0.041294	0.00597228	0.00248471
991972_1/	4.39434	0.768566	0.174729	0.0236834	0.00384124	0
991973_1/	3.19629	1.24262	0.177266	0.0363205	0.0377955	0.00562017
991981_1/	3.04158	1.16084	0.340773	0.126921	0.0235544	0.00962692
992077_1/	3.40764	1.49701	0.254363	0.022256	0.00389486	0.000661429
992080_1/	1.19383	0.645975	0.269635	0.077215	0.0194409	0.00475086
992092_1/	5.60599	0.672401	0.0776579	0.019403	0.00444091	0
992108_1/	6.27571	3.41067	0.525884	0.0681939	0.0913935	0.00874948
992112_1/	2.17214	0.904343	0.247954	0.0452947	0.00223292	0.00250336
992114_1/	3.99253	0.719687	0.0442901	0.00429218	0.00344819	0.000677603
992115_1/	8.68736	1.86247	0.187267	0.053691	0.0142409	0.00624445
992145_1/	3.87512	0.859608	0.974085	0.105852	0.00784058	0.00290118
992198_1/	6.74041	1.5534	0.15437	0.0256664	0.0141705	0.00706618
992224_1/	4.39298	0.77645	0.307658	0.110527	0.00466744	0.00363301
992226_1/	2.95833	0.841707	0.238966	0.101123	0.00391169	0
992247_1/	3.7938	0.333051	0.308058	0.0685845	0.00684959	0.00170833
992252_1/	6.02896	1.10613	0.654959	0.130919	0.0290938	0.00210847
992259_1/	3.36542	1.48139	0.0324942	0.108249	0.0396338	0.00241676
992266_1/	3.42629	1.31715	0.131619	0.0145959	0.00832939	0.00167163
992311_1/	4.44835	1.69393	0.286271	0.147241	0.0223704	0.00195285
992318_1/	1.16368	0.252617	0.291383	0.00286822	0.00043246	0
992321_1/	7.68455	1.07048	0.353426	0.0476328	0.0142006	0.000340484
992337_1/	3.4784	0.893649	0.359244	0.0139522	0.0205565	0
992346_1/	1.69793	1.07571	0.440034	0.102058	0.00420396	0.00149567
992350_1/	1.056	0.898534	0.228819	0.129807	0.0295765	0.00188338
992353_1/	4.0961	0.505153	0.469712	0.0429252	0.00416547	0.0016425
992356_1/	1.14256	0.504394	0.134492	0.0216794	0.046812	0.00881095
992361_1/	2.15989	0.510387	0.325936	0.0466594	0.00163924	0.000740079
992370_1/	2.3973	0.353997	0.0840363	0.0136993	0.00117839	0.00153393
992468_1/	6.54196	1.95419	0.116915	0.0230712	0.00395918	0.000630677
992486_1/	7.54008	0.874474	0.514797	0.155712	0.0145091	0.0017725
992491_1/	7.12024	2.10287	0.0236567	0.00368982	0.00399545	0.00261428
992495_1/	3.48524	0.553528	0.0916254	0.0650634	0.0314227	0.00961593
992497_1/	2.43211	0.858932	0.403294	0.0550121	0.00376643	0.00634555
992544_1/	6.60863	1.25443	0.132955	0.0435102	0.00372304	0.000661818
992550_1/	5.90177	0.875189	0.320919	0.0508401	0.00311835	0.00113704
992572_1/	7.98757	1.079	0.276997	0.0448703	0.0097536	0.00754715
992586_1/	2.4504	1.33845	0.502819	0.0519463	0.00736186	0.00112904
992611_1/	2.45391	0.767129	0.454707	0.301753	0.0293371	0
992618_1/	3.94298	2.84518	0.0933218	0.0143659	0.00177553	0.000785541
992633_1/	4.19596	0.813224	0.440194	0.0787722	0.00132619	0.00090699
992662_1/	2.9313	0.442847	0.314001	0.0165046	0	0.000418561
992669_1/	3.64355	3.15117	0.23067	0.134444	0.00757049	0.00169283
992674_1/	3.9983	1.73401	0.560208	0.0898054	0.00809767	0.00756204
992680_1/	4.88502	2.17944	0.106243	0.0293168	0.00732491	0.00242906
992688_1/	3.01538	0.945925	0.31335	0.0435229	0.0199303	0.0862633
992716_1/	6.59836	2.24579	0.14761	0.0102048	0.00110654	0
992722_1/	5.87987	1.36919	1.17489	0.24499	0.0232179	0.0299527
992736_1/	2.50454	0.495212	0.619888	0.0485337	0.00224833	0.0003267
992749_1/	1.98081	0.235755	0.150812	0.00789847	0.00355196	0.00433795
992756_1/	3.06889	0.50994	0.0430964	0.0648096	0.0298065	0
992757_1/	1.81159	0.292325	0.0577645	0.0206014	0.00337411	0
992775_1/	5.75341	1.75879	0.105227	0.0974995	0.0186642	0.0230007
992801_1/	4.53101	1.95731	0.0734395	0.0261994	0.00778253	0.00605501
992850_1/	3.07176	1.10934	0.139509	0.0588428	0.0149449	0
992861_1/	4.8579	0.834841	0.104342	0.0413404	0.00681152	0.0010319
992863_1/	5.59091	0.753612	0.114026	0.0213603	0.00555165	0.00102694
992872_1/	4.18395	0.366799	0.14605	0.0407568	0.00873223	0.00564544
992918_1/	2.58129	0.981759	0.259074	0.0456362	0.0190938	0.0138284
992946_1/	1.54759	0.663312	0.310158	0.0252476	0.00416831	0.000698731
992964_1/	4.07178	1.31771	0.510914	0.144404	0.0288513	0.0170297
992976_1/	4.2618	1.0166	0.131812	0.0236451	0.0341457	0.0127465
992998_1/	5.44053	1.05564	0.125162	0.0574368	0.0342361	0.000665691
993000_1/	3.23149	0.674709	0.120691	0.0497496	0.0236426	0.00953117
993005_1/	4.7612	0.923664	0.599267	0.0697518	0.019176	0.00155948
993016_1/	6.65546	0.686416	0.260675	0.176619	0.0437297	0.00112097
993022_1/	3.95992	0.798601	0.197675	0.0838693	0.00759964	0.00155691
993023_1/	4.02681	0.515369	0.0728471	0.0238189	0.000687724	0.00350796
993038_1/	1.59583	0.686554	0.360012	0.0964225	0.0139069	0.0024324
993041_1/	3.83593	1.44429	0.38626	0.0986525	0.0252117	0.000417542
993082_1/	3.55775	2.79692	0.374459	0.174313	0.035266	0.00598834
993099_1/	1.64374	0.461529	0.502492	0.0922095	0.0124022	0.00406424
993118_1/	6.68469	1.41351	0.197147	0.0443191	0.0350318	0.00641355
993126_1/	2.60838	0.791463	0.0291087	0.0193859	0.0041887	0.000441767
993136_1/	1.12319	0.8265	0.0918531	0.0269672	0.0100228	0.00038469
993144_1/	2.96542	1.53699	0.231394	0.00107531	0	0.00195728
993167_1/	1.78736	0.52698	0.219126	0.0459471	0.0369606	0
993170_1/	5.2898	1.05601	0.39616	0.0236744	0.0273151	0.000705905
993271_1/	4.74462	1.41135	0.173971	0.0168712	0.0070406	0
993300_1/	3.9773	0.779827	0.168249	0.0743882	0.0131115	0.00173472
993314_1/	2.18778	0.640051	0.107762	0.0456685	0.0264142	0.0148015
993346_1/	7.03431	1.50456	0.302171	0.128255	0.0169347	0.0086782
993349_1/	2.6985	0.601653	0.147653	0.0101597	0.00289398	0.00127869
993361_1/	2.65077	0.244501	0.139574	0.0404621	0.00744738	0.00153126
993374_1/	3.21817	0.636107	0.0631177	0.0523843	0.0131511	0.00152328
993387_1/	1.83928	1.39428	0.505822	0.179505	0.0277181	0.00709745
993390_1/	3.01471	1.00592	0.378556	0.0516426	0.0367987	0.00980585
993391_1/	2.97135	1.285	0.107124	0.0808522	0.0196858	0
993415_1/	1.48098	0.43909	0.194372	0.129237	0.00325852	0
993416_1/	4.00931	0.806906	0.071341	0.0131882	0.00440145	0.000332734
993427_1/	4.59116	1.17644	0.392297	0.144776	0.0164467	0.00362721
993429_1/	1.7147	0.300695	0.307134	0.0706513	0.0280001	0.000744134
993439_1/	4.35839	0.580994	0.0836033	0.0430753	0.0240746	0.00561674
993447_1/	2.67042	1.6047	0.37221	0.0949354	0.0175007	0.00936151
993453_1/	5.27576	1.35847	0.631778	0.150763	0.10779	0.00735483
993470_1/	3.65305	0.965229	0.176429	0.0482309	0.00725673	0
993486_1/	4.34324	0.835522	0.259346	0.0672713	0.0867587	0.00536177
993492_1/	3.67745	0.711938	0.146468	0.0813953	0.0152485	0
993523_1/	3.52498	0.804859	0.281138	0.0498297	0.004842	0.00562174
993577_1/	3.92287	1.01126	0.242409	0.0544599	0.0233097	0.00668139
993651_1/	5.77868	1.01631	0.136538	0.0223283	0.00478946	0.00100413
993656_1/	1.35355	0.825532	0.302266	0.0447529	0.0144715	0.00896462
993662_1/	4.06631	0.845968	0.143811	0.0590203	0.0469276	0.00725764
993665_1/	4.3314	1.39069	0.379382	0.0760725	0.017371	0
993682_1/	3.99657	0.599674	0.209737	0.0777007	0.0357094	0.000922772
993688_1/	4.47621	1.62444	0.0964618	0.0485471	0.00167046	0.00167879
993696_1/	2.37202	0.422828	0.0236928	0.00365579	0.00428419	0
993709_1/	6.99453	0.907371	0.168413	0.0508711	0.0275039	0.00170934
993710_1/	4.51493	1.17713	0.508124	0.0153964	0.00143337	0.000627198
993730_1/	3.20708	3.05698	0.246244	0.0324926	0.0328527	0.000896182
993745_1/	1.53614	0.5139	0.20361	0.06144	0.00531233	0.0244294
993810_1/	2.62171	1.16278	0.138164	0.0532919	0.0167894	0.0205679
993815_1/	1.66634	0.808911	0.0832458	0.0282352	0.00772489	0.00120916
993818_1/	1.15539	0.476035	0.149593	0.0305088	0.00604237	0.000611053
993820_1/	3.03219	1.79366	0.370594	0.144898	0.0104285	0.00400611
993827_1/	1.90476	0.72564	0.974822	0.208964	0	0.00211227
993845_1/	5.3973	0.835887	0.23046	0.120147	0.0192959	0.00262516
993880_1/	4.57943	1.07124	0.143125	0.165218	0.000983046	0
993881_1/	4.52836	1.59781	0.159627	0.0178903	0.0172421	0.00214879
993915_1/	3.71735	2.0258	0.348731	0.113631	0.0202938	0.000319372
993971_1/	11.2346	1.35147	0.537821	0.039154	0.0223603	0.00189955
994022_1/	6.34551	1.51297	0.139093	0.0118883	0.00479154	0.0340721
994080_1/	2.01579	1.09534	0.0908258	0.0167065	0.00260653	0.00240214
994081_1/	2.95361	0.406906	0.293312	0.0472134	0.00570913	0.00448352
994111_1/	5.77738	0.647715	0.030417	0.0202608	0.00218798	0.00680506
994153_1/	4.27879	1.56119	0.157665	0.0199902	0.00782512	0.00786974
994184_1/	2.09353	0.659442	0.224565	0.0647195	0.0166506	0.00363618
994187_1/	9.87756	1.27748	0.0503132	0.0319094	0.00654094	0.00061195
994195_1/	6.06028	0.783505	0.224279	0.0809232	0.0041741	0.00706235
994206_1/	5.8948	1.2088	0.116472	0.0135203	0.00656504	0.000570506
994257_1/	6.85764	1.0227	0.0908852	0.0173985	0.00423577	0.00040845
994264_1/	8.29633	0.669904	0.244083	0.046522	0.00936294	0.00570097
994275_1/	3.12619	1.92148	0.182868	0.0259908	0.00183615	0.00039752
994284_1/	1.79531	0.512333	0.107825	0.0430753	0.00459826	0.000463466
994326_1/	11.0487	1.40358	0.306702	0.0433369	0.0176064	0.00105991
994353_1/	4.14851	0.638627	0.399798	0.0345919	0.0167536	0.0081809
994377_1/	4.00624	0.508352	0.0853038	0.0131382	0.00158581	0.0019586
994404_1/	3.92962	0.987765	0.688127	0.0990357	0.00850499	0.00126509
994409_1/	5.53007	0.874034	0.301447	0.0564463	0.00436315	0.000640994
994419_1/	7.8303	1.99306	0.195005	0.089689	0.0410129	0.0334493
994430_1/	9.81345	1.02681	0.213905	0.0632717	0.0694122	0.000801361
994457_1/	2.0588	0.440239	0.428503	0.164384	0.0364684	0.000994416
994469_1/	1.9381	1.52596	0.37732	0.0926444	0.0144285	0.00183281
994474_1/	5.18771	0.661774	0.714636	0.168743	0.00438776	0.00533617
994480_1/	3.98494	1.27608	0.23964	0.0393052	0.00402633	0.000913765
994487_1/	3.8218	1.20535	0.188033	0.0241009	0.00258927	0.00141415
994531_1/	3.39746	2.06407	0.0256719	0.0842068	0.00945335	0
994538_1/	1.33029	0.392903	0.33431	0.184915	0.0243987	0
994540_1/	3.57121	0.848384	0.571042	0.111285	0.00878051	0.00460497
994580_1/	3.88413	0.458026	0.237683	0.0199068	0.000975513	0.000344952
994593_1/	5.53131	1.21479	0.168709	0.0977232	0.0381741	0.00107492
994602_1/	2.03703	0.698094	0.835734	0.0111651	0.00843137	0.00777794
994603_1/	5.99985	1.45902	0.0727051	0.0209906	0.00281022	0.000366591
994628_1/	4.32971	0.716865	0.172453	0.0365537	0.0150783	0.00213523
994672_1/	2.9383	2.70708	0.287204	0.0963421	0.0385882	0.0264422
994674_1/	2.90847	1.19918	0.0820031	0.0592067	0.000931387	0.00117398
994682_1/	2.95519	0.904772	0.260041	0.393751	0.0350778	0.00632117
994687_1/	4.91347	1.92423	0.205431	0.0323525	0.0115547	0.00765181
994691_1/	2.21969	0.760255	0.528543	0.19999	0.0585306	0.00248546
994695_1/	3.50225	0.72564	0.201927	0.0277803	0.00839009	0
994702_1/	2.69484	1.43455	0.228233	0.0587129	0.00163501	0
994711_1/	6.10397	0.665957	0.167171	0.0589399	0.00492464	0.00126278
994712_1/	2.07143	0.258153	0.204796	0.0284993	0.0155401	0.00415451
994721_1/	2.45006	0.677636	0.096187	0.0243041	0.0124343	0.00870643
994725_1/	2.78667	0.546697	0.17937	0.0498765	0.0340928	0.00249769
994731_1/	3.9216	1.42965	0.305282	0.0902124	0.0722378	0.001066
994739_1/	1.82893	1.34237	0.15495	0.119183	0.00903557	0.000451763
994747_1/	5.18918	0.796315	0.159582	0.0632687	0.0248455	0.0101215
994760_1/	2.20842	1.08117	0.256798	0.0541995	0.0195562	0.00209984
994761_1/	4.0097	1.36013	0.0979212	0.0401424	0.04872	0.00738732
994771_1/	4.04464	1.0792	0.372505	0.058778	0.0143342	0
994790_1/	6.22479	0.653099	0.0598273	0.00466313	0	0.00382424
994792_1/	5.05646	0.533486	0.0440073	0.00429954	0.000661926	0.000572611
994866_1/	3.81183	0.967014	0.700875	0.0576879	0.0747489	0.00966512
994907_1/	4.37609	1.02753	0.174352	0.0313757	0.00745594	0.00136308
994939_1/	3.56275	1.61617	0.178813	0.0150191	0	0.00121233
994952_1/	8.81125	0.922233	0.114256	0.0899663	0.0255739	0.00180766
994953_1/	3.95158	1.11463	0.163636	0.0757252	0.0132386	0
995002_1/	6.23506	2.55272	0.0655118	0.00517546	0	0.0233854
995005_1/	3.06689	0.862394	0.159892	0.0247427	0.00350099	0.00558275
995011_1/	8.78186	1.52175	0.71581	0.0924045	0.0581909	0.00474757
995073_1/	7.12174	1.40988	0.247731	0.0123385	0.00197949	0.00576713
995162_1/	4.41871	0.791769	0.203557	0.0784613	0.0200252	0.00225829
995164_1/	5.83738	0.964179	0.117277	0.0873924	0.0130386	0.0114399
995172_1/	1.05019	0.483082	0.608716	0.041006	0.00995325	0.00170439
995236_1/	3.02871	0.449654	0.184742	0.0237117	0.00636682	0.00233238
995251_1/	2.2187	1.45321	0.344653	0.0993802	0.00929465	0.00186293
995253_1/	1.87661	1.58373	0.213166	0.0595481	0.00562979	0.0028222
995256_1/	1.55823	0.491577	0.254351	0.0267942	0.00462444	0.00098549
995281_1/	4.35564	1.08666	0.149758	0.0998858	0.043955	0.00291998
995294_1/	1.13691	0.767577	0.210424	0.0248411	0.00256448	0.00453821
995311_1/	5.40002	0.692712	0.322393	0.0321142	0.00468166	0
995339_1/	3.88772	0.630924	0.661693	0.107591	0.0173338	0.000881187
995348_1/	6.10847	2.30482	0.125525	0.067745	0.0113572	0.00723829
995357_1/	4.64115	1.1906	0.247307	0.0483931	0.00197441	0.000382766
995380_1/	7.50345	0.879253	0.522878	0.107538	0.00983351	0.00157158
995388_1/	3.18102	0.853705	0.33643	0.0573835	0.0117141	0.00389013
995428_1/	2.73484	0.375412	0.312659	0.0350409	0.017445	0.00439654
995436_1/	4.67653	0.621787	0.146109	0.0748402	0.0519865	0.00209307
995519_1/	2.36052	1.14224	0.373539	0.0210836	0.00567914	0.00102606
995531_1/	4.7721	0.753331	0.303138	0.0244234	0.00641322	0.0010421
995564_1/	4.78665	1.66843	0.480178	0.075	0.0261298	0.0190794
995573_1/	3.1894	1.81983	0.173702	0.024326	0.00526776	0.0570161
995598_1/	6.45119	2.39577	0.207727	0.119279	0.0307334	0.00763839
995633_1/	1.71413	0.549506	0.104117	0.0191071	0.00474099	0.00112677
995647_1/	9.35968	1.65476	0.370813	0.121867	0.223064	0.0160817
995661_1/	2.11356	0.389699	0.141361	0.0691479	0.0319891	0.00588924
995670_1/	1.08305	0.706073	0.189739	0.00658864	0.000499362	0.000701239
995683_1/	5.62542	1.19144	0.283829	0.181794	0.0921979	0.00184076
995697_1/	3.86426	1.27027	0.249048	0.504926	0.105733	0.00503376
995699_1/	3.19616	0.678018	0.0467756	0.00617182	0	0.00138491
995702_1/	2.13675	0.779153	0.480377	0.0369889	0.00584078	0
995800_1/	1.38015	0.629889	0.297288	0.0480699	0.00214601	0.00199791
995816_1/	3.13999	0.820248	0.503432	0.0404028	0.00293361	0.00519448
995822_1/	8.31569	0.961948	0.222574	0.0137118	0.00346057	0.00165325
995844_1/	2.59843	1.31942	0.123328	0.0785605	0.0212808	0.00242239
995888_1/	3.46048	0.561918	0.000986613	0.00246189	0.000439437	0.00203533
995891_1/	1.70191	0.553587	0.504961	0.00860724	0.00241925	0.00119852
995915_1/	1.41425	0.428559	0.293439	0.0511952	0.0103204	0.0035821
995931_1/	3.33705	1.06649	0.551899	0.0802265	0.00884151	0
995936_1/	4.14016	0.850861	0.411583	0.185225	0.119598	0.00317391
995940_1/	5.12331	1.51198	0.309787	0.0482429	0.00512639	0
995942_1/	4.38548	0.722331	0.182804	0.00671509	0.000828348	0.00216751
995944_1/	4.57484	1.52018	0.509568	0.071621	0.0234662	0.0115001
995959_1/	2.1537	0.942186	0.347953	0.0561238	0.0120338	0
996018_1/	6.47224	1.28546	0.290369	0.0716781	0.0229838	0
996036_1/	2.76033	0.822979	0.216498	0.352173	0.0324948	0.00371891
996044_1/	5.08751	1.72214	0.163635	0.0413555	0.00628984	0
996053_1/	3.16232	0.952032	0.102157	0.108147	0.0192106	0.00333848
996114_1/	5.10798	0.624301	0.659407	0.302796	0.00541839	0.0077665
996122_1/	3.52687	0.438384	0.132862	0.0184718	0.0030949	0.00226374
996151_1/	4.01566	1.22072	0.602858	0.0396143	0.00622785	0
996160_1/	3.91123	0.756561	0.275814	0.0543537	0.00904136	0.00142395
996205_1/	3.54103	1.45047	0.183179	0.0573498	0.0123489	0.00452548
996222_1/	4.9277	0.912436	0.294391	0.0284607	0.00812068	0.000379193
996245_1/	6.46262	0.61757	0.202594	0.0255444	0.0110224	0.00500574
996254_1/	1.84579	0.832676	0.720084	0.0582897	0.0381216	0.00622682
996259_1/	3.79722	0.44369	0.141823	0.0818179	0.0164927	0.00119182
996260_1/	3.3816	1.17735	0.0981914	0.0185434	0.00931292	0.00518044
996365_1/	1.65059	0.380439	0.0747454	0.0193037	0.00608711	0.0156817
996378_1/	2.97794	1.22672	0.166613	0.028751	0.0128432	0.0221455
996393_1/	2.24185	0.394796	0.135449	0.03019	0.0178743	0.00504135
996396_1/	3.19288	0.655169	0.760887	0.243839	0.0564674	0.00959953
996399_1/	1.81148	0.332865	0.27942	0.0436266	0.0200022	0.00542996
996411_1/	1.43337	0.716894	0.271312	0.0013984	0.0113843	0.0010534
996420_1/	2.20742	0.510365	0.80056	0.0229086	0.014651	0.000541073
996421_1/	3.87331	0.957978	0.171101	0.0461406	0.00804921	0.00154841
996428_1/	5.43468	1.27823	0.50934	0.124972	0.0193229	0.00155102
996537_1/	4.07965	1.63393	1.42213	0.0307018	0.005515	0.00207263
996539_1/	2.97551	1.08289	0.0445264	0.104998	0.0389277	0.00175057
996598_1/	6.79518	1.611	0.560233	0.00868761	0.00444347	0.00206348
996609_1/	4.54307	1.27834	0.154961	0.0172788	0.0182495	0.0138278
996614_1/	2.90631	1.09369	0.153944	0.0109396	0.00856115	0.00196215
996634_1/	5.18533	0.868604	0.291439	0.124428	0.0556877	0.00331647
996658_1/	2.45226	1.34221	0.0309568	0.00987222	0.0044033	0.00111607
996671_1/	6.02017	0.595827	1.68116	0.0657206	0.0288963	0.0008704
996691_1/	2.17044	0.707753	0.144074	0.10233	0.00456131	0
996708_1/	3.26595	1.39614	0.236715	0.0766856	0.0317234	0.00640252
996729_1/	1.26628	0.768005	0.151028	0.116396	0.0117681	0.00150128
996751_1/	5.24543	1.77908	0.11475	0.0167851	0.00484152	0.000462125
996768_1/	9.85159	1.13718	0.167247	0.0172276	0.00864715	0.00167838
996839_1/	1.27224	0.643928	0.135551	0.0918162	0.0358415	0.00484658
996845_1/	4.14114	0.445972	0.145756	0.27294	0.0238365	0.00144517
996895_1/	2.23869	0.934044	1.09888	0.0470512	0.0380304	0.00180364
996902_1/	1.54458	0.645272	0.582004	0.304921	0.0221229	0.00173807
996926_1/	5.51489	1.2052	0.665481	0.315869	0.172652	0.00498673
996929_1/	2.03609	0.699671	0.159319	0.0211766	0.0107094	0.00107965
996935_1/	3.66712	1.48514	0.19347	0.0158129	0.0078369	0.00525252
996956_1/	2.40221	0.920127	0.523817	0.122031	0.0183828	0.0256158
997006_1/	3.94255	0.731333	0.418913	0.156701	0.0102404	0.000432885
997009_1/	2.16881	0.52587	0.636542	0.0101404	0	0
997011_1/	2.42172	0.609334	0.179274	0.0542105	0.0200273	0.00276614
997021_1/	17.9183	0.515199	0.348211	0.0135458	0.0046824	0.00447621
997058_1/	2.98118	0.477852	0.0986174	0.123851	0.0219281	0
997084_1/	2.15403	0.583531	0.131378	0.051716	0.0211354	0.000358259
997128_1/	5.6897	0.71397	0.233231	0.0886304	0.0227788	0.00552737
997212_1/	7.86232	1.03947	0.191116	0.0318507	0.00473407	0.00168747
997229_1/	8.41075	1.94283	0.169057	0.128882	0.0370756	0.000749622
997241_1/	2.84347	0.602815	0.587795	0.0609065	0.0208423	0
997262_1/	6.46212	1.40983	0.192877	0.0407318	0.00978787	0
997264_1/	5.0631	1.88823	0.330217	0.0623826	0.0229418	0.0134249
997266_1/	7.03526	0.657051	0.191225	0.0122432	0.00902343	0.000660784
997274_1/	5.02203	1.87436	0.474421	0.0750688	0.0105457	0.00200762
997276_1/	7.73067	1.40852	0.314326	0.0687238	0.00612431	0.000744547
997278_1/	7.98228	2.80549	0.581665	0.00935731	0.0133252	0.0241485
997290_1/	2.28972	0.810618	0.110538	0.0134009	0.00170114	0.000482244
997305_1/	2.56734	0.560608	0.102178	0.0413027	0.010869	0.00258538
997309_1/	3.55169	1.35433	0.550974	0.080825	0.00769549	0
997312_1/	4.57277	0.736326	0.231001	0.244631	0.046188	0.0955655
997345_1/	2.43833	0.755676	0.0971734	0.0318862	0.0154302	0.0371688
997356_1/	3.22923	0.577903	0.126787	0.0517327	0.0130586	0.0147255
997370_1/	4.76731	1.60862	0.174817	0.191221	0.0292135	0.011931
997373_1/	6.10299	1.45535	0.0937384	0.0384942	0.00440567	0.00100361
997401_1/	6.18508	1.52001	0.0674903	0.0526558	0.0146487	0.00274624
997412_1/	2.30075	0.294135	0.200756	0.0330931	0.0124114	0.00375146
997431_1/	3.56861	1.11026	0.376058	0.052647	0.00706404	0.00197063
997441_1/	5.90362	0.996588	0.176844	0.0820905	0.00383739	0.00106325
997500_1/	4.06111	0.371125	0.151613	0.0747693	0.00682705	0.000573462
997512_1/	1.24869	0.610895	0.11293	0.0175247	0.0106423	0
997514_1/	2.60905	0.598431	0.189198	0.238411	0.0104087	0.00524304
997553_1/	2.84739	1.58385	0.209333	0.0361262	0.0122599	0.00161325
997591_1/	1.51546	0.489234	0.0258505	0.00385759	0	0.00629887
997596_1/	3.16191	0.343548	0.340069	0.0342425	0.00895691	0.00093932
997603_1/	7.63658	1.32858	0.116933	0.0182791	0.00172059	0.00315222
997606_1/	4.38063	1.02587	0.0890194	0.023162	0.0277955	0.00676146
997625_1/	2.94878	0.794812	0.138536	0.0466123	0.0650319	0.00475956
997684_1/	2.76734	0.374891	0.201212	0.00771858	0.00406448	0.00141362
997686_1/	1.14844	0.963527	0.0389006	0.0202973	0.00326209	0.000692157
997708_1/	6.68835	0.83854	0.151648	0.0415891	0.00737988	0.00553086
997719_1/	3.77497	1.61701	0.224192	0.0296975	0.0440329	0.00552945
997775_1/	6.77461	1.22607	0.0767047	0.113922	0.0290022	0.000944807
997813_1/	4.73494	0.984873	0.21726	0.0221713	0.0130392	0.000290567
997814_1/	2.23691	0.803914	0.998239	0.129708	0.00723001	0.0144575
997825_1/	6.49129	0.938854	0.274542	0.0332497	0.00757647	0
997827_1/	3.31927	0.630535	0.371158	0.0141145	0.0278729	0.000327739
997960_1/	6.98835	1.51326	0.275496	0.0286802	0.0117663	0.00183261
997987_1/	3.23472	1.12859	0.312052	0.0893018	0.0259081	0.0244138
998015_1/	2.29798	0.728844	0.0500118	0.010712	0.00523586	0.00151827
998016_1/	2.35186	0.663012	0.192359	0.0272167	0.0121049	0.00504145
998020_1/	1.50848	0.904156	0.179595	0.0581431	0.0091192	0
998021_1/	7.05055	0.628059	0.197274	0.0508436	0.00494192	0.00498781
998022_1/	4.70111	1.33897	0.253939	0.0431921	0.00552802	0.000805124
998032_1/	4.60421	0.853518	0.235904	0.0466681	0.00424471	0.0170641
998080_1/	6.3404	0.977376	0.037977	0.00791383	0.000713496	0.000664649
998085_1/	4.17586	1.21489	0.113328	0.0425569	0.0114962	0.00202914
998093_1/	2.36726	0.838153	0.166148	0.0885618	0.0448121	0
998109_1/	7.73668	0.871391	0.246016	0.0702716	0.0257957	0.000362509
998117_1/	3.20269	1.28493	0.352777	0.114592	0.0269212	0.00394872
998120_1/	6.13972	1.07329	0.0118984	0.00222811	0.00186556	0.00187553
998131_1/	2.19962	0.284791	0.311409	0.0646868	0.0120821	0.00264142
998152_1/	4.49711	0.8781	0.155121	0.0572046	0.0102457	0.000216557
998154_1/	5.70557	1.16386	0.184993	0.0205973	0.00254658	0.00100414
998199_1/	3.37683	0.556635	0.146679	0.0913087	0.0381056	0.00411774
998203_1/	2.77303	0.805796	0.069196	0.0479562	0.00409451	0.000641791
998224_1/	3.51909	0.942901	0.230239	0.207799	0.13555	0.000902188
998229_1/	4.14155	1.14072	0.327728	0.385553	0.0477304	0.000326521
998234_1/	1.55331	0.628235	0.140094	0.0899186	0.0115046	0.00112988
998256_1/	4.63974	1.34587	0.655299	0.040084	0.00884716	0.00863187
998267_1/	2.47405	0.596268	0.109502	0.0102923	0.00280977	0.00110777
998312_1/	8.29809	0.668786	0.239371	0.088454	0.00781592	0.000257761
998320_1/	3.30257	0.850406	0.413809	0.081686	0.00384021	0.000394294
998331_1/	6.95522	0.841079	0.163073	0.0581401	0.0041127	0.00549871
998396_1/	2.57109	0.335794	0.069863	0.00346009	0.000835685	0
998404_1/	5.62562	1.13963	0.400893	0.0590874	0.0908705	0.00420079
998411_1/	4.64	1.11006	0.0798621	0.0218318	0.0210949	0.00132261
998433_1/	1.13847	1.02242	0.232739	0.258664	0.0257546	0.0215249
998493_1/	4.46296	0.971742	0.349521	0.0289732	0.00826294	0.0103708
998499_1/	1.23371	0.539598	0.0320503	0.0089323	0.00110289	0.0038666
998512_1/	7.23606	1.94303	0.472279	0.118021	0.0134358	0.00197204
998552_1/	2.76839	0.75023	0.139568	0.0784471	0.0184768	0.00315176
998558_1/	5.30877	1.82076	0.104336	0.0130192	0.00522668	0.00886098
998574_1/	3.66506	0.733638	0.0764725	0.0142128	0.012635	0.00794569
998580_1/	7.05949	0.63275	0.119655	0.0370361	0.00562339	0.00217202
998610_1/	2.87684	0.575289	0.0493579	0.0193804	0.00846823	0.000593828
998679_1/	3.50702	0.938599	0.0242167	0.00177227	0.00146998	0
998758_1/	2.08265	0.346851	0.0174765	0.00114326	0.000557592	0
998762_1/	6.9087	1.68925	0.0986591	0.0684609	0.00634399	0
998780_1/	7.98609	1.4326	0.163444	0.0162073	0	0
998809_1/	5.35202	0.543247	0.11285	0.0252355	0.00309051	0.00505615
998815_1/	3.4917	1.85883	0.226972	0.033797	0.00575116	0.00231924
998820_1/	3.35099	1.15703	0.490141	0.180061	0.0165432	0.00220339
998834_1/	4.8985	0.718143	0.139483	0.0193146	0.00901422	0.00164052
998845_1/	3.96542	0.851982	0.236839	0.208537	0.0525689	0.0102471
998847_1/	8.26108	0.931302	0.328045	0.147438	0.0210589	0
998881_1/	2.86125	0.997916	0.23901	0.0840947	0.0206812	0.000285293
999012_1/	2.64782	0.986606	0.260747	0.0874769	0.0462758	0.00544368
999035_1/	4.02488	0.992175	0.376153	0.23212	0.0547836	0.00245067
999102_1/	3.74574	0.807497	0.0881233	0.0128356	0.0104179	0.000229861
999137_1/	2.90439	0.782184	0.311889	0.0130243	0.00438967	0.0029449
999140_1/	5.91835	1.35364	0.193931	0.0752501	0.0145943	0.00220434
999156_1/	2.61864	0.84133	0.0871257	0.00759453	0.00115894	0
999188_1/	2.87932	0.989115	0.234066	0.131339	0.0258957	0.00107936
999197_1/	2.70116	1.48745	0.215732	0.0511818	0.00431005	0.00226778
999215_1/	8.74516	1.36104	0.28113	0.0553532	0.0139364	0.00415544
999263_1/	5.12226	0.919528	0.320413	0.0597397	0.0131567	0.00254603
999289_1/	4.01159	1.53649	0.148398	0.00695586	0.00361459	0.000666642
999414_1/	1.95688	0.486476	0.0643526	0.087711	0.0590463	0.0037995
999432_1/	5.73708	3.43729	0.140102	0.197618	0.22197	0.0202265
999465_1/	1.22935	0.68445	0.0923359	0.102288	0.0436382	0.00106927

## Sheet: Broca
Subjects	Broca_Ig1_Ig2	Broca_Ig_Id_Ia	Broca_Id4_Id5	Broca_Id6	Broca_Id7_Id8	Broca_Id10
220004_1/	0.0422415	0.553922	0.0565922	2.10087	1.28678	0.0276867
220012_1/	0.0460927	0.0559805	0.21682	1.37408	0.394994	0.00522347
220036_1/	0.0115166	0.141632	0.0587092	0.875567	0.30255	0.0220314
220052_1/	0.0361996	0.267768	0.203695	1.60932	0.58353	0.0637736
220071_1/	0.0133423	0.0430164	0.0180168	1.28387	0.414607	0.00386555
220081_1/	0.0470419	0.50652	0.228186	2.06638	0.510411	0.0366509
220084_1/	0.189779	0.109471	0.381696	1.4613	0.650694	0.0276578
220093_1/	0.0897694	0.317555	0.35785	2.45652	0.678567	0.07303
220096_1/	0.119808	0.113566	0.296672	0.868206	0.331611	0.0325307
220105_1/	0.031157	0.298158	0.06423	0.774919	0.540712	0.0361765
220110_1/	0.0478956	0.0693143	0.0684242	1.86261	0.318379	0.0537393
220112_1/	0.0305849	0.160206	0.119499	2.6142	1.30086	0.190314
220125_1/	0.0660805	0.0924556	0.133046	0.820168	0.476895	0.0236224
220127_1/	0.0207257	0.182985	0.0746946	2.17387	0.694807	0.0149623
220137_1/	0.0545056	0.0710755	0.270389	2.10357	0.565581	0.0243763
220160_1/	0.0236969	0.0818166	0.182174	1.35703	0.298436	0.019681
220165_1/	0.0715651	0.133143	0.143006	2.8016	0.647151	0.0126071
220170_1/	0.136069	0.186992	0.24012	2.35418	0.561491	0.0550132
220171_1/	0.0342039	0.215807	0.115893	2.02218	0.789766	0.00886625
220187_1/	0.0228262	0.472052	0.198293	1.77399	0.502853	0.0136778
220192_1/	0.0534109	0.112082	0.0728321	1.66569	0.557122	0.0215988
220193_1/	0.0521691	0.0831444	0.0966429	2.80905	1.16783	0.0271921
220194_1/	0.0235543	0.110922	0.356629	2.2085	1.5995	0.00273623
220196_1/	0.0490433	0.295761	0.27805	2.0488	0.284281	0.0156091
220203_1/	0.0388584	0.101917	0.296218	2.37449	0.574378	0.0660405
220214_1/	0.0317103	0.191834	0.23642	1.80174	1.23023	0.11934
220226_1/	0.0427585	0.0354643	0.108573	2.55271	1.09095	0.168962
220227_1/	0.0271295	0.337913	0.149482	1.63415	0.93565	0.040221
220232_1/	0.105533	0.116499	0.520027	2.28896	0.779646	0.0757429
220244_1/	0.0463851	0.204687	0.367119	1.5761	0.905788	0.036918
220245_1/	0.0177441	0.247848	0.086731	3.64738	0.724198	0.0115063
220248_1/	0.0783288	0.605259	0.12744	1.57984	0.60848	0.0308375
220250_1/	0.0231088	0.189951	0.0802806	1.89071	0.555901	0.18541
220270_1/	0.0555279	0.232975	0.225846	1.22628	0.938815	0.0051746
220272_1/	0.101087	0.69618	0.361114	2.4397	0.604178	0.0340824
220277_1/	0.0223755	0.150659	0.0696369	2.10006	0.30171	0.0226669
220285_1/	0.105816	0.226945	0.0711826	1.34107	1.22257	0.079674
220318_1/	0.125043	0.213796	0.191517	0.875651	0.595713	0.0356121
220334_1/	0.0874959	0.663966	0.183221	3.71559	0.449351	0.0033365
220336_1/	0.0577313	0.266878	0.270857	1.28571	0.299314	0.0307183
220337_1/	0.169933	0.46556	0.332945	2.58918	0.477743	0.0349467
220348_1/	0.0342668	0.443134	0.112857	0.613294	0.232959	0.0585769
220366_1/	0.0158451	0.170603	0.228836	2.35871	0.897235	0.0287052
220391_1/	0.0393924	0.182908	0.115751	1.01013	2.81064	0.000994362
220396_1/	0.0608783	0.348632	0.231284	2.08687	0.219234	0.0841218
220397_1/	0.0297553	0.0682306	0.0830104	0.729503	0.622632	0.0135357
220404_1/	0.0426076	0.324674	0.20423	1.95441	0.72592	0.0517488
220417_1/	0.143726	0.0941201	0.325695	1.00041	0.408256	0.064665
220424_1/	0.0208423	0.0877305	0.080272	0.778786	0.538438	0.00562024
220435_1/	0.0244952	0.178119	0.0759607	0.833482	0.419979	0.0425795
220438_1/	0.0502742	0.216857	0.322858	2.9378	2.21703	0.0805441
220439_1/	0.109314	0.364232	0.323961	2.47319	0.526475	0.00794978
220444_1/	0.0172631	0.575358	0.257377	2.70619	0.537826	0.0151356
220445_1/	0.00372357	0.0867224	0.247026	3.06336	12.9097	0.0602547
220446_1/	0.0879907	0.275208	0.338732	1.53897	0.306914	0.0130632
220451_1/	0.0106644	0.0315973	0.0695519	0.512874	0.648614	0.00941362
220459_1/	0.0179555	0.0904124	0.0770987	0.65465	1.89765	0.0271662
220460_1/	0.162377	0.160586	0.143235	2.23392	0.891838	0.0264587
220464_1/	0.0517249	0.174873	0.748728	1.49591	0.792594	0.00895431
220472_1/	0.102665	0.472693	0.876062	1.74336	0.820662	0.0472709
220482_1/	0.117622	0.154981	0.371928	2.05341	0.468767	0.0698797
220496_1/	0.0417105	0.0453263	0.235975	1.82517	0.755388	0.0051995
220515_1/	0.20071	0.173822	0.388817	1.99353	0.334473	0.00784025
220525_1/	0.0271423	0.292861	0.178209	1.17202	0.600648	0.0887362
220533_1/	0.0113362	0.0848857	0.0892787	0.972107	0.242872	0.00468703
220546_1/	0.0570711	0.234028	0.136239	1.59258	0.554604	0.00866875
220548_1/	0.107582	0.40253	0.150827	1.38299	0.761103	0.0454108
220551_1/	0.0413825	0.295929	0.109894	1.47436	2.9506	0.0151961
220559_1/	0.0969138	0.496809	0.2694	1.90785	0.539401	0.00990381
220561_1/	0.0561075	0.154412	0.124019	1.51319	0.506704	0.123865
220567_1/	0.0364637	0.129591	0.103254	1.08236	3.00555	0.0869918
220571_1/	0.138213	0.523149	0.284732	1.29276	1.17646	0.0308195
220572_1/	0.0183912	0.137772	0.569002	0.988901	2.76917	0.0105039
220574_1/	0.0624885	0.10133	0.103899	0.865781	0.765294	0.0165058
220579_1/	0.0289988	1.093	0.198108	2.69831	1.00703	0.0180513
220580_1/	0.0756291	0.639198	0.38642	1.25253	1.06492	0.0853338
220591_1/	0.108722	0.189988	0.236937	1.12436	0.767585	0.00475664
220597_1/	0.0231435	0.0954188	0.0922228	0.842372	0.402382	0.018709
220601_1/	0.088795	0.130874	0.327113	2.26267	0.484268	0.0190311
220605_1/	0.0603225	0.157573	0.151119	1.19327	0.653876	0.0162539
220607_1/	0.0417432	0.372926	0.0888261	1.23004	0.33364	0.0512697
220617_1/	0.0360423	0.246432	0.207565	3.39207	0.711381	0.104269
220618_1/	0.0103356	0.113229	0.0894287	0.821759	1.89988	0.0051689
220621_1/	0.0381334	0.127083	0.263394	1.13077	1.16435	0.0453034
220626_1/	0.0364176	0.111888	0.153078	1.52878	0.467629	0.00363199
220632_1/	0.0554988	0.192704	0.101327	0.872573	1.56478	0.00455167
220637_1/	0.0471499	0.251894	0.229812	1.35112	0.453838	0.0105836
220651_1/	0.0579148	0.167307	0.274273	1.15594	0.425653	0.114515
220700_1/	0.0333985	0.294501	0.2225	2.68662	0.592824	0.102102
220727_1/	0.0879974	0.136674	0.252252	1.76649	0.516948	0.00777866
220730_1/	0.0554796	0.264935	0.11266	2.79482	1.25013	0.0187244
220734_1/	0.116326	0.770913	0.267242	2.76405	2.33164	0.0679734
220735_1/	0.0655787	0.126026	0.277633	1.19412	0.417914	0.0533258
220751_1/	0.0264488	0.101475	0.77563	1.26162	2.58971	0.0440025
220756_1/	0.0228998	0.0124938	0.0219869	1.11612	0.594947	0.0588094
220764_1/	0.0196978	0.0973004	0.104841	2.09787	0.486628	0.18507
220768_1/	0.199662	0.1843	0.498248	1.66733	0.227544	0.0253756
220773_1/	0.0655006	0.233043	0.248718	1.62648	0.435041	0.0434727
220775_1/	0.120371	0.246755	0.262453	1.54127	0.601602	0.0293994
220781_1/	0.111439	0.182755	0.0603927	1.52613	0.483601	0.0261249
220806_1/	0.0473874	0.203045	0.337257	5.9809	0.918641	0.00721813
220809_1/	0.0121054	0.134582	0.275011	1.45393	0.443208	0.0425415
220814_1/	0.146149	0.132291	0.139194	1.74556	0.617219	0.0740073
220838_1/	0.0690861	0.132139	0.340467	1.85094	0.249717	0.000845705
220848_1/	0.169966	0.373203	0.243478	3.05417	1.03721	0.0706186
220856_1/	0.0278077	0.312398	0.141863	1.92582	0.645076	0.0119957
220863_1/	0.0233963	0.100588	0.0916576	0.745025	0.204237	0.0251885
220887_1/	0.0595907	0.124608	0.265137	0.428105	0.692687	0.0276982
220888_1/	0.107498	0.340374	0.351712	1.34021	0.880665	0.0135681
220895_1/	0.0375196	0.476446	0.0853202	0.927801	0.828378	0.0625604
220914_1/	0.127281	0.216975	0.286826	2.86514	1.08206	0.0113219
220919_1/	0.0310211	0.0599225	0.108052	0.971706	0.35968	0.0103048
220925_1/	0.0636476	0.652971	0.169527	2.28755	0.524376	0.0212868
220926_1/	0.00810795	0.11374	0.0750416	1.41587	0.84976	0.030225
220939_1/	0.0326208	0.0493582	0.120759	1.31643	0.655117	0.00353156
220941_1/	0.0568676	0.0913344	0.090998	1.17299	1.34603	0.0545141
220953_1/	0.0267394	0.229971	0.206587	2.76793	2.30752	0.0575539
220968_1/	0.345114	0.198592	1.78985	2.07584	0.807121	0.00658811
220978_1/	0.0169964	0.458665	0.252499	2.01907	0.860028	0.0599634
220985_1/	0.112152	0.301154	0.554161	1.92927	0.441445	0.0212859
220993_1/	0.0640229	0.264825	0.592404	1.64185	1.20707	0.0365061
220996_1/	0.0750897	0.162334	0.323681	2.35417	1.65145	0.0991107
221013_1/	0.0911731	0.537172	0.225215	2.03281	0.868943	0.188004
221014_1/	0.0276371	0.393222	0.418321	1.68713	1.86531	0.0195954
221034_1/	0.00991572	0.510567	0.115246	1.42286	0.935012	0.0363522
221065_1/	0.119389	0.405541	0.221765	2.75902	0.910685	0.158392
221074_1/	0.0789873	0.100535	0.111547	2.08853	0.710723	0.00930159
221078_1/	0.0186153	0.301224	0.0355676	1.3548	0.576133	0.109852
221086_1/	0.0113511	0.0615803	0.120442	1.26242	0.761434	0.0503921
221089_1/	0.0634524	0.125508	0.188379	1.84847	1.19516	0.0091297
221092_1/	0.125693	0.112526	0.312228	1.83536	0.953117	0.0545226
221094_1/	0.0470373	0.240227	0.442975	0.903817	0.55595	0.0397218
221113_1/	0.0670858	0.132737	0.164499	1.85944	0.254709	0.114755
221114_1/	0.0186436	0.144584	0.108753	1.62952	0.845573	0.242364
221121_1/	0.12656	0.602455	0.251733	3.57487	0.983522	0.0079549
221123_1/	0.150871	0.141755	0.191177	3.06476	0.652518	0.00477767
221124_1/	0.140244	0.2177	0.405514	2.76278	0.50337	0.0113546
221139_1/	0.0388449	0.11912	0.185982	2.73186	0.700064	0.115807
221140_1/	0.00901207	0.0256456	0.0589138	1.85975	0.568769	0.045888
221151_1/	0.174466	0.214201	0.313081	2.63483	0.839633	0.0226913
221152_1/	0.0310534	0.0707233	0.123148	0.831793	0.848225	0.0560117
221153_1/	0.0731149	0.398073	0.37204	1.64451	0.228777	0.00177387
221154_1/	0.129202	0.387924	0.188339	2.26624	0.801382	0.0135823
221179_1/	0.0972757	0.260264	0.316454	0.947456	0.38523	0.00332397
221181_1/	0.200685	0.268277	0.465741	1.64589	0.996379	0.0179741
221192_1/	0.0595164	0.297644	0.208401	3.00703	0.784977	0.0108816
221193_1/	0.0669256	0.288371	0.331808	1.33842	0.552595	0.0124174
221198_1/	0.0137154	0.0853896	0.0506183	1.35115	0.827678	0.00800699
221210_1/	0.0254107	0.202127	0.200868	1.29641	0.526879	0.0188462
221218_1/	0.0252983	0.175307	0.0835057	0.983338	1.17429	0.0757654
221228_1/	0.0614116	0.0993073	0.124415	0.712388	0.537957	0.0213933
221229_1/	0.0923023	0.292718	0.20048	1.67258	0.66872	0.0270634
221253_1/	0.105836	0.106932	0.125113	3.20136	2.302	0.0185664
221255_1/	0.0915216	0.0935094	0.333218	2.27959	0.288437	0.00294132
221268_1/	0.0720007	0.566161	0.176474	0.754003	1.03508	0.00919549
221275_1/	0.0831612	0.282043	0.0521003	0.473741	0.179563	0.0417308
221276_1/	0.10146	0.354902	0.169548	2.60742	0.57913	0.0175225
221289_1/	0.0387755	0.534645	0.20516	1.87378	0.756604	0.0756149
221352_1/	0.0590477	0.589423	0.188563	2.80987	0.296803	0.0218333
221355_1/	0.112497	0.111227	0.422551	2.41297	1.12788	0.0270821
221363_1/	0.0165612	0.390731	0.145864	3.58952	1.16889	0.0255504
221365_1/	0.0577055	0.384788	0.222182	1.79704	1.14387	0.0149923
221371_1/	0.0200331	0.214343	0.197329	3.07073	1.14781	0.0634646
221394_1/	0.0450176	0.0885542	0.111988	1.21039	0.59766	0.0184425
221397_1/	0.0276633	0.314969	0.685324	1.40684	2.64196	0.00211381
221402_1/	0.0312888	0.150707	0.111558	0.852589	0.830141	0.00627686
221405_1/	0.0690925	0.237438	0.182633	1.37415	0.767263	0.0445154
221407_1/	0.0818302	0.0580447	0.323192	2.82676	0.619411	0.0198183
221418_1/	0.0641091	0.165719	0.223992	2.24941	1.15161	0.0263363
221419_1/	0.126383	0.166573	0.204644	1.77255	0.846482	0.00989207
221420_1/	0.0556021	0.238271	0.119976	1.18689	0.605892	0.0493543
221438_1/	0.038448	0.147729	0.13258	1.13051	0.43578	0.0136761
221439_1/	0.0710438	0.136346	0.178564	1.62898	0.0965038	0.0543318
221441_1/	0.0173983	0.254945	0.237344	1.84243	0.885367	0.0233977
221442_1/	0.112654	0.262642	0.449844	1.63538	0.32736	0.0277277
221450_1/	0.0413919	0.0690632	0.125786	1.11697	0.811681	0.0239516
221451_1/	0.0384066	0.350396	0.363363	2.11614	0.840443	0.0439214
221454_1/	0.112424	0.234987	0.213643	1.06713	0.537762	0.0233778
221484_1/	0.01021	0.668436	0.142732	0.932981	0.725002	0.0424038
221528_1/	0.0635159	0.192949	0.287621	3.9942	0.409415	0.00225009
221530_1/	0.0378136	0.179574	0.167123	1.08252	0.515387	0.00662534
221538_1/	0.0431912	0.106805	0.04087	1.69447	1.04619	0.0465797
221548_1/	0.0474309	0.490916	0.099657	2.01729	2.79272	0.0218608
221549_1/	0.13655	0.159685	0.178407	1.61865	1.76721	0.0213076
221577_1/	0.0491812	0.100616	0.083241	1.78941	0.619149	0.00247431
221578_1/	0.0139538	0.133054	0.182159	2.11079	1.81973	0.021438
221579_1/	0.0277172	0.0319561	0.0756243	0.980528	0.3074	0.00809188
221587_1/	0.00970024	0.0581919	0.0668251	0.68947	0.281911	0.00655389
221598_1/	0.025798	0.327321	0.0694132	1.00251	0.3342	0.00713096
221608_1/	0.042446	0.130888	0.0276578	1.28544	0.703688	0.00404094
221630_1/	0.0218352	0.0773966	0.204591	1.20812	0.898794	0.037814
221670_1/	0.0490415	0.0582439	0.184354	0.553044	0.275656	0.0129715
221684_1/	0.0288747	0.306381	0.199229	1.16465	0.145946	0.0211637
221691_1/	0.0438986	0.225614	0.110333	1.65257	0.547947	0.0247395
221699_1/	0.0428898	0.072468	0.0555669	1.938	0.798456	0.00480813
221707_1/	0.0120994	0.00794422	0.111668	1.73896	1.44598	0.0408524
221724_1/	0.0524247	0.0800712	0.0925321	2.18852	0.955651	0.0542482
221736_1/	0.147625	0.474904	0.593929	2.56966	0.762534	0.104644
221746_1/	0.0615451	0.130687	0.157666	2.82918	1.9306	0.0878446
221770_1/	0.0082426	0.22822	0.0837135	1.34387	1.2763	0.0141285
221775_1/	0.0938504	0.378927	0.286983	2.67652	1.03996	0.0466815
221848_1/	0.0221693	0.475625	0.113733	2.32195	1.52099	0.0161961
221855_1/	0.0236319	0.233203	0.130335	1.19825	0.492846	0.114416
221859_1/	0.0168052	0.207992	0.0875655	1.82799	0.26322	0.00514268
221861_1/	0.014667	0.595478	0.105876	2.04908	1.68104	0.151018
221870_1/	0.0883385	0.0750407	0.226498	1.07659	0.394483	0.0233842
221880_1/	0.110468	0.30125	0.143252	1.87161	0.735198	0.0218759
221901_1/	0.0118506	0.0909696	0.342677	1.90392	4.57003	0.00585834
221903_1/	0.0577356	0.101118	0.129474	1.57096	0.435073	0.00424007
221909_1/	0.0476168	0.107226	0.243897	1.39401	0.473356	0.00866602
221972_1/	0.0361413	0.412267	0.127908	0.989003	0.39438	0.00563528
222010_1/	0.0395648	0.346339	0.260185	0.897459	0.384613	0.00788063
222069_1/	0.0756384	0.0843716	0.361724	1.8572	0.53619	0.021558
222081_1/	0.093242	0.277317	0.153036	1.70087	1.15326	0.00861908
222096_1/	0.0353523	0.42115	0.186717	1.12557	0.525744	0.0176539
222114_1/	0.0241827	0.196557	0.0948352	1.10754	0.465491	0.0101512
222120_1/	0.0626513	0.313519	0.122897	2.42771	0.759935	0.0110848
222127_1/	0.023552	0.0967601	0.0972118	2.30067	0.658092	0.250235
222144_1/	0.0741786	0.248185	0.191376	1.89325	0.299195	0.010943
222167_1/	0.0419408	0.239373	0.0923656	1.41056	0.278912	0.00716961
222192_1/	0.224512	0.160598	0.236362	1.98879	0.460928	0.0578759
222193_1/	0.034187	0.259156	0.119529	1.70315	0.492939	0.0388661
222201_1/	0.0175008	0.10041	0.219061	1.2265	1.1641	0.0435509
222202_1/	0.0239617	0.398517	0.0950901	1.34131	0.953621	0.0471673
222203_1/	0.10177	0.182945	0.236271	0.337003	0.185223	0.0248748
222213_1/	0.0254401	0.0333917	0.0370603	1.92213	0.639441	0.0502305
222223_1/	0.0314653	0.106849	0.081054	1.04894	0.668344	0.046335
222226_1/	0.00952896	0.0559901	0.057723	1.832	0.483013	0.0135872
222250_1/	0.140829	0.548042	0.508815	1.70238	0.532892	0.0139363
222257_1/	0.0616288	0.0990333	0.0869685	1.29818	0.576972	0.030514
222266_1/	0.0984912	0.156334	0.204287	1.03599	0.592081	0.0400239
222271_1/	0.0354311	0.0667602	0.119198	1.07884	0.777907	0.0136457
222281_1/	0.0322397	0.0609991	0.0943611	0.626753	1.16975	0.0160137
222282_1/	0.189238	0.353683	0.464542	3.6422	0.675456	0.00706836
222285_1/	0.199608	0.156198	0.234033	2.41086	0.831226	0.00279874
222286_1/	0.162914	0.46973	0.206318	1.10249	0.454414	0.0638062
222325_1/	0.0792372	0.114595	0.41002	3.19362	0.621424	0.0105798
222330_1/	0.0227737	0.0783528	0.118781	0.734208	0.413295	0.0205006
222353_1/	0.0486094	0.115792	0.327025	1.88596	0.816526	0.0291398
222371_1/	0.0212519	0.263989	0.286109	1.63521	1.16075	0.155373
222378_1/	0.0639268	0.222942	0.160565	1.4296	1.20331	0.0293675
222380_1/	0.0631622	0.161029	0.11042	1.98065	0.61077	0.0597519
222382_1/	0.0991843	0.405247	0.283162	1.65139	0.329869	0.012426
222392_1/	0.0294347	0.0917096	0.18185	1.81581	0.789625	0.116039
222404_1/	0.154176	0.999844	0.102967	3.77297	1.88328	0.0431416
222413_1/	0.0848518	0.179186	0.151491	1.78249	0.93452	0.0159969
222442_1/	0.0822237	0.0860139	0.150799	4.464	1.66139	0.03172
222444_1/	0.0112459	0.0308552	0.0553993	0.458994	0.211395	0.0305401
222447_1/	0.0241647	0.306958	0.20975	1.47865	0.83069	0.0522346
222464_1/	0.0321551	0.238	0.141176	2.2928	0.57727	0.027766
222479_1/	0.0580586	0.393907	0.0779842	2.19116	0.893862	0.011145
222528_1/	0.00927734	0.165737	0.0877666	1.97477	0.754984	0.0406581
222534_1/	0.0360994	0.259264	0.208968	1.76754	0.563278	0.0160837
222537_1/	0.052981	0.0987756	0.0481637	0.874861	0.585025	0.018267
222547_1/	0.0520778	0.12529	0.109877	1.48874	0.812433	0.0233784
222568_1/	0.0926511	0.196308	0.210208	2.76399	1.30622	0.00387141
222581_1/	0.263379	0.154396	0.372632	2.11127	0.866094	0.00676191
222599_1/	0.0247915	0.327069	0.0646407	2.67058	0.568389	0.0250309
222649_1/	0.0396309	0.249386	0.253732	2.21627	0.443618	0.0465251
222658_1/	0.0246029	0.0729179	0.227793	1.8893	0.368566	0.00432878
222735_1/	0.13937	0.0942083	0.485382	1.79305	0.325758	0.010546
222738_1/	0.0664957	0.3304	0.394927	1.74586	1.8654	0.0256813
222740_1/	0.0292455	0.0754408	0.101012	1.20952	0.174049	0.0659322
222747_1/	0.160104	0.0919506	0.18449	2.14733	0.732117	0.00742692
222779_1/	0.0672123	0.29793	0.246676	1.70405	0.534081	0.0114222
222809_1/	0.114446	0.214366	0.441957	0.983762	0.520189	0.00427257
222816_1/	0.0632836	0.213141	0.31382	1.34833	1.01094	0.0269241
222828_1/	0.112846	0.323294	0.516409	3.00724	1.23782	0.0870308
222835_1/	0.0796206	0.241231	0.21707	3.15052	1.35263	0.0298113
222881_1/	0.011143	0.146591	0.0434012	1.02141	0.701191	0.0654022
222892_1/	0.104938	0.0485159	0.145482	1.49779	0.532828	0.0105398
222987_1/	0.0342263	0.297729	0.217439	2.75713	0.642096	0.0155017
223055_1/	0.0980592	0.16157	0.146457	1.36692	1.08116	0.00663701
223058_1/	0.0322397	0.0700391	0.0495608	0.657135	0.744764	0.0330033
223094_1/	0.080121	0.092042	0.185403	2.31656	0.386112	0.00566971
223104_1/	0.0432194	0.298822	0.422666	1.25277	0.864315	0.0669186
223126_1/	0.121014	0.254144	0.3575	2.49159	1.47889	0.0331191
223128_1/	0.00926204	0.232796	0.0475115	0.753839	1.30586	0.184399
223138_1/	0.0116579	0.172325	0.0656919	1.20149	0.406189	0.0312395
223169_1/	0.0127446	0.0602414	0.055165	0.936547	2.50956	0.00978801
223187_1/	0.126344	0.542714	0.0485152	0.885917	0.756602	0.0220348
223229_1/	0.0458223	0.133053	0.0796751	1.79518	0.46515	0.0333326
223269_1/	0.03235	0.0513583	0.0795794	0.667495	0.520051	0.0200182
223274_1/	0.111559	0.358761	0.315333	2.47424	0.615289	0.0668405
223309_1/	0.0869244	0.454986	0.040357	2.64149	1.17875	0.0539594
223321_1/	0.0316175	0.0795104	1.76722	1.08685	1.96735	0.0116778
223322_1/	0.0144977	0.162367	0.0756949	2.11032	1.68908	0.0839243
223340_1/	0.0202817	0.356255	0.0782518	1.31483	3.55673	0.0239811
223347_1/	0.0815033	0.104976	0.133617	1.17119	0.83239	0.0467874
223355_1/	0.161822	0.128986	0.23956	1.74141	0.316051	0.0559674
223401_1/	0.294946	0.199878	0.998047	2.63523	0.805556	0.0151297
223417_1/	0.0225404	0.13008	0.233886	1.04359	0.354697	0.00384708
223466_1/	0.0740574	0.102008	0.10936	1.18312	0.560419	0.00720656
223474_1/	0.0201668	0.170934	0.657211	0.419748	0.636277	0.10139
223485_1/	0.0125392	0.200037	0.0704662	1.22812	0.40733	0.0127999
223489_1/	0.0155095	0.0692139	0.099562	0.910147	0.260064	0.0784335
223500_1/	0.0547576	0.179239	0.399278	2.10581	0.333732	0.0230787
223507_1/	0.0603548	0.161001	0.303931	0.875401	0.55411	0.0158998
223518_1/	0.0296056	0.0765286	0.0836976	1.27703	0.789423	0.0632615
223525_1/	0.0338175	0.289196	0.170024	2.51919	0.728959	0.0118501
223559_1/	0.0368037	0.270508	0.0340052	0.717634	0.347688	0.0422507
223560_1/	0.0596411	0.103911	0.193966	2.34134	1.60429	0.0335193
223561_1/	0.0503467	0.160241	0.0969629	4.04771	1.22675	0.0762202
223568_1/	0.0615108	0.205579	0.167768	1.81584	0.905136	0.0361632
223631_1/	0.0284834	0.111774	0.0536749	1.55259	0.513871	0.0763496
223680_1/	0.0798514	0.224093	0.166059	1.17408	0.39149	0.0348087
223689_1/	0.0281778	0.0580956	0.0917546	0.968705	0.562389	0.0057209
223785_1/	0.0679185	0.163954	0.156379	0.947411	0.677075	0.00313821
223799_1/	0.116347	0.300994	0.137235	1.02576	0.951934	0.0371488
223823_1/	0.0318059	0.254509	0.131322	1.2615	0.374581	0.0116059
223834_1/	0.0278404	0.573533	0.165793	3.57294	0.498023	0.0349823
223842_1/	0.0378652	0.33879	0.247509	1.60902	0.830441	0.00600136
223853_1/	0.0154537	0.136494	0.109524	2.68601	1.01314	0.0404234
223855_1/	0.0598664	0.680491	0.287243	2.6431	1.12844	0.0208083
223875_1/	0.0738556	0.161367	0.126801	2.2722	1.43456	0.00604949
223905_1/	0.0338979	0.0832386	0.115973	1.63631	0.673514	0.0509106
223916_1/	0.0177687	0.0676396	0.282621	1.2395	0.53169	0.0216507
223932_1/	0.0577732	0.077845	0.239752	1.54427	0.904471	0.00701102
223939_1/	0.0526085	0.302543	0.255195	1.36053	1.49001	0.0190436
225125_1/	0.204406	0.11886	0.300473	1.65533	0.702654	0.041914
225175_1/	0.0749232	0.554778	0.178402	1.54392	0.516614	0.155624
225182_1/	0.037572	0.226059	0.100317	1.16767	0.503407	0.0042744
229010_1/	0.046373	0.804825	0.353219	2.85495	1.08968	0.032888
229017_1/	0.0993607	0.408241	0.14229	2.2145	0.661699	0.00674741
229018_1/	0.0736399	0.393784	0.302906	1.67948	2.10882	0.0612005
229022_1/	0.0229713	0.063533	0.40369	1.97086	0.430471	0.000913525
229026_1/	0.0513475	0.0844543	0.538106	0.80527	0.36615	0.0123783
229030_1/	0.0993419	0.366097	0.267215	1.15203	0.271502	0.0211936
229054_1/	0.08156	0.612056	0.158234	2.32618	0.667555	0.0105449
229057_1/	0.295138	0.259248	0.502154	1.76524	0.324027	0.0345827
229058_1/	0.0538842	0.0482796	0.0684722	1.29428	0.605165	0.0053685
229059_1/	0.179994	0.0877409	0.252307	1.37165	0.446408	0.0112456
229061_1/	0.0735571	0.292449	0.289146	3.47355	1.02323	0.0518734
229074_1/	0.0275556	0.100116	0.136253	0.403074	1.00342	0.00271766
229075_1/	0.0678699	0.487213	0.218743	2.23617	1.15989	0.122057
229078_1/	0.0788916	0.29869	0.110699	1.6151	1.2631	0.0483496
229090_1/	0.0833889	0.179796	0.0782201	2.2577	0.63856	0.00173817
229091_1/	0.0719326	0.274811	0.307042	2.81774	0.564315	0.00355471
229099_1/	0.124491	0.116518	0.161563	2.44611	0.754801	0.00926317
229103_1/	0.119299	0.238366	0.432787	2.82052	1.09887	0.0656482
229112_1/	0.0579365	0.508291	0.207053	1.02136	0.432576	0.104635
229114_1/	0.0257098	0.0672015	0.135766	1.50346	1.72738	0.00458397
229122_1/	0.0601169	0.257947	0.315403	3.77419	1.17983	0.0358621
229124_1/	0.0326063	0.045287	0.214234	0.659202	0.431287	0.0229383
229130_1/	0.182364	0.143311	0.275961	1.87954	0.591294	0.00383177
229134_1/	0.112851	0.0600056	0.207375	2.28617	0.878613	0.00678525
229162_1/	0.0283869	0.647586	0.0650689	2.2081	0.661179	0.0510752
229164_1/	0.107152	0.565375	0.389847	1.72171	0.514499	0.0411807
229171_1/	0.0246513	0.635418	0.32487	2.90346	1.2894	0.05404
229180_1/	0.0910651	0.313107	0.251338	0.681028	0.260432	0.0730031
229189_1/	0.0335176	0.12397	1.59975	1.29885	2.70247	0.0142625
229203_1/	0.050764	0.0610157	0.100867	1.78019	0.467091	0.00900825
229209_1/	0.0819372	0.170346	0.643034	2.78508	0.871767	0.0157833
229210_1/	0.0488712	0.695985	0.212752	1.80903	1.14528	0.0557979
229215_1/	0.0137438	0.0737907	0.0378922	1.29184	0.896915	0.0853656
229217_1/	0.310851	0.604254	0.337038	1.61345	0.420801	0.0133675
229236_1/	0.114889	0.347919	0.368167	3.03838	1.72272	0.00506622
229237_1/	0.0560444	0.349361	0.0917279	1.2426	1.35449	0.011505
229246_1/	0.0194875	0.286297	0.282049	1.21578	0.786867	0.0228933
229248_1/	0.128648	0.260486	0.312361	1.48792	2.01155	0.0176837
229251_1/	0.102527	0.336856	0.219418	1.29302	0.326267	0.012141
229254_1/	0.0434366	0.70338	0.141491	1.10876	0.721213	0.00663593
229259_1/	0.0420937	0.206496	0.323524	1.58554	0.374155	0.0106264
229262_1/	0.0684312	0.465382	0.223412	1.45272	0.842377	0.0241061
229263_1/	0.0385629	0.0210754	0.203226	2.09442	0.820021	0.0166046
229274_1/	0.0165551	0.033183	0.0402912	1.23372	0.290349	0.00202976
229280_1/	0.0312636	0.58197	0.0605114	3.48123	1.20938	0.0319576
229294_1/	0.0222022	0.162469	1.00445	1.27161	0.235442	0.0156833
229297_1/	0.107302	0.124688	0.21112	2.01707	0.897701	0.0509705
229298_1/	0.0642894	0.043857	0.10273	0.70958	0.704193	0.00566658
229299_1/	0.0527395	0.409695	0.254635	1.30134	0.527589	0.0935507
229302_1/	0.0506	0.109223	0.0803901	1.99067	2.7465	0.00466096
229315_1/	0.208834	0.133083	0.556744	1.36034	0.966749	0.0177019
229316_1/	0.0390664	0.0770153	0.363472	2.69337	1.19286	0.0290761
229325_1/	0.0822425	0.13126	0.21052	1.19688	0.405814	0.0148267
229338_1/	0.021054	0.182905	0.219577	1.85738	1.05571	0.0104441
229339_1/	0.110603	0.339181	0.190458	2.94376	1.16163	0.0163543
229366_1/	0.0669073	0.237744	0.16518	2.07461	0.694223	0.0540656
229368_1/	0.0158847	0.241292	0.0967799	1.6331	0.878426	0.0622069
229374_1/	0.0295754	0.646737	0.176142	0.904671	0.409238	0.0523837
229376_1/	0.0655773	0.431094	0.24915	1.92306	0.405951	0.0126477
229409_1/	0.101426	0.125948	0.312927	0.795816	0.470494	0.0206681
229413_1/	0.0431722	0.118975	0.258965	1.09111	0.187466	0.00769327
229414_1/	0.119585	0.145309	0.23294	2.53123	1.16429	0.00933457
229431_1/	0.0306901	0.107946	0.280946	2.4465	0.809897	0.028319
229455_1/	0.0387866	0.0694574	0.122645	1.09517	0.684394	0.0120326
229465_1/	0.0295183	0.0338223	0.1239	1.96795	0.71008	0.0143156
229466_1/	0.0694043	0.122912	0.259709	1.54839	0.547049	0.028251
229469_1/	0.0697909	0.110273	0.100368	1.64352	0.287543	0.0150964
229470_1/	0.0219158	0.0949795	0.139752	1.72715	0.81526	0.0151531
229472_1/	0.107057	0.37041	0.206152	1.94516	0.445985	0.177709
229476_1/	0.0911623	0.446448	0.15167	2.64806	1.05861	0.00614339
229484_1/	0.0654884	0.564137	0.206461	2.88345	0.883173	0.0626667
229489_1/	0.10289	0.363981	0.155705	3.05416	0.376932	0.00346682
229506_1/	0.206482	0.209912	0.319516	0.9352	0.179215	0.0346717
229516_1/	0.0574686	0.0397674	0.110306	1.43758	5.66521	0.0324384
229527_1/	0.0189408	0.156751	0.117333	1.58704	0.528793	0.0760347
229531_1/	0.0845359	0.647333	0.35477	3.65691	1.0133	0.0171453
229532_1/	0.138	0.237924	0.310247	1.25353	0.323167	0.0251398
229535_1/	0.0162913	0.0407396	0.122328	3.52093	0.528561	0.0117932
229543_1/	0.049086	0.22831	0.167779	2.29988	0.327612	0.00940259
229544_1/	0.02586	0.336061	0.195716	2.39523	0.605807	0.040855
229548_1/	0.0216095	0.0755927	0.0638117	1.27823	0.690967	0.0222645
229557_1/	0.177392	0.701288	0.166372	1.00517	0.366308	0.0310429
229558_1/	0.0538912	0.114517	0.0398248	1.42483	0.735221	0.00310916
229566_1/	0.0460878	0.329918	0.0978912	1.76841	0.696014	0.0715232
229571_1/	0.0135972	0.385777	0.12549	1.16761	1.70967	0.192527
229573_1/	0.104174	0.073494	0.109717	1.38588	0.457699	0.117145
229582_1/	0.124413	0.0874379	0.233046	2.44248	0.642071	0.0103099
229596_1/	0.0115055	0.183125	0.125475	1.91047	0.716805	0.114328
229604_1/	0.0300854	0.0906061	0.953975	1.7021	3.70862	0.00364963
229611_1/	0.126148	0.117054	0.822973	1.61767	1.36462	0.163607
229616_1/	0.0441168	0.172116	0.344583	1.60646	0.809318	0.0455621
229621_1/	0.0234644	0.0804913	0.249753	1.28784	1.00173	0.0830705
229625_1/	0.0234152	0.173835	0.0465834	1.08057	0.420952	0.0398087
229634_1/	0.029188	0.0876438	0.0932744	0.734107	0.535246	0.00843714
229657_1/	0.0160004	0.154943	0.164994	1.25015	1.0926	0.0116275
229687_1/	0.047436	0.177009	0.0685625	1.27106	0.206329	0.00338776
229703_1/	0.163375	0.23678	0.207769	1.84001	0.620829	0.00943106
229713_1/	0.0180837	0.0312577	0.0262826	1.10423	0.216938	0.0043346
229727_1/	0.0763196	0.423548	0.259591	3.08819	2.9408	0.0214451
229728_1/	0.0194175	0.165758	0.318967	0.825309	0.363836	0.0182291
229759_1/	0.0278727	0.17566	0.11552	1.14984	0.450102	0.0903112
229767_1/	0.0351695	0.167263	0.428907	1.86893	0.774051	0.116046
229773_1/	0.027717	0.108967	0.0913717	1.65313	0.559621	0.00651019
229788_1/	0.0278063	0.15871	0.0744331	1.89495	0.651652	0.00688155
229794_1/	0.113316	0.323476	0.220472	2.03072	0.78215	0.0438333
229820_1/	0.0128792	0.0467256	0.158779	2.00562	1.30092	0.0309728
229828_1/	0.0293321	0.195533	0.129134	1.5972	0.332428	0.0117222
229829_1/	0.0178729	0.142314	0.0927259	0.937005	0.405089	0.0037551
229830_1/	0.111008	0.263649	0.0751405	1.89054	0.448224	0.0135483
229838_1/	0.0225197	0.0589997	0.0962585	1.15551	0.48444	0.0123982
229860_1/	0.064389	0.144754	0.256518	3.07549	1.08087	0.012003
990099_1/	0.0034942	0.301712	3.9796	3.35792	2.72864	0.0178787
990111_1/	0.0576903	0.0888405	0.133951	0.74356	0.311977	0.0205622
990140_1/	0.0497784	0.117071	0.67328	1.48669	1.37724	0.000831524
990175_1/	0.0712998	0.0283123	0.124291	1.4126	0.508121	0.00743883
990190_1/	0.0338464	0.298179	0.41422	1.77307	1.10148	0.0124961
990213_1/	0.0252714	0.0663679	0.328904	2.29634	0.592073	0.02147
990241_1/	0.198036	0.348298	0.127427	2.14177	0.545657	0.0204858
990252_1/	0.038601	0.106992	0.150873	1.65621	0.962988	0.062622
990278_1/	0.076186	0.0439321	0.38712	1.57058	1.77243	0.00702878
990284_1/	0.015502	0.151591	0.0568613	2.37956	1.02619	0.0457871
990360_1/	0.108652	1.44163	0.210895	1.95531	2.07907	0.0202867
990411_1/	0.0162487	0.261459	0.530156	1.15689	0.230971	0.0452009
990424_1/	0.0686315	0.281356	0.271399	1.35033	0.658381	0.0285242
990478_1/	0.0918079	0.295063	0.147673	1.08338	0.463987	0.00237702
990483_1/	0.0519297	0.250478	0.947571	1.01999	0.758312	0.0152184
990545_1/	0.203952	0.422744	0.546091	3.00591	0.983915	0.136283
990559_1/	0.0785284	0.201684	0.150415	2.68358	1.17367	0.022415
990591_1/	0.0291842	0.295758	0.869487	1.48261	1.23576	0.013518
990600_1/	0.0283895	0.228378	0.0926941	1.76401	0.743992	0.00325555
990615_1/	0.0504961	0.18994	0.152074	1.426	0.930776	0.0509091
990618_1/	0.0778668	0.345128	0.152981	1.61585	0.218801	0.00556292
990654_1/	0.0404829	0.0359835	0.258438	1.12677	3.98271	0.00118941
990666_1/	0.0199309	0.0431653	1.15446	0.652938	2.53938	0.0160167
990687_1/	0.0275469	0.138732	0.368414	0.928814	1.01496	0.0101491
990696_1/	0.163832	0.157003	0.358052	1.57776	12.8371	0.0052405
990730_1/	0.195975	0.349137	0.40376	2.23886	0.439165	0.00762637
990738_1/	0.0310568	0.181238	0.10424	2.41657	0.498161	0.0110786
990744_1/	0.034376	0.507321	0.122269	3.80349	2.50624	0.0735277
990774_1/	0.0393638	0.255802	0.165083	1.62249	0.628369	0.00939373
990802_1/	0.263783	0.227131	0.3738	3.06349	1.09857	0.0024071
990807_1/	0.0139297	0.0249524	1.39601	5.48081	9.39589	0.00370539
990826_1/	0.0565127	0.077554	0.39539	1.10246	1.87339	0.00333885
990839_1/	0.060769	1.47855	0.576656	2.31096	2.32978	0.00807838
990843_1/	0.196021	0.0829802	0.50092	1.39445	0.719655	0.00799085
990855_1/	0.0358282	0.24086	0.100594	1.04565	3.34149	0.00177228
990891_1/	0.0273922	0.134199	0.213607	1.31148	0.26032	0.0166378
990903_1/	0.0304303	0.739587	0.337582	2.69677	1.19819	0.0316809
990908_1/	0.00974095	0.145716	0.0745725	1.98881	0.549791	0.0309591
990930_1/	0.0520043	0.176538	0.191069	1.3155	0.683698	0.0172569
990956_1/	0.0581788	0.157962	0.326836	1.22138	0.686465	0.00975347
990959_1/	0.107572	0.64825	0.323123	4.22213	5.28312	0.00550104
990979_1/	0.0321725	0.0838627	0.340038	2.07601	2.2553	0.00430837
990984_1/	0.0349234	0.106487	0.0996696	0.879924	0.338483	0.00516419
990989_1/	0.0427682	0.409812	0.0288754	2.51474	0.761009	0.0494243
991026_1/	0.0466709	0.199726	0.0397908	1.11377	0.932948	0.00828652
991040_1/	0.0340111	0.28083	0.213103	0.782632	0.250441	0.0143323
991062_1/	0.0604137	0.23895	0.344234	0.927146	0.64394	0.0219851
991073_1/	0.0123989	0.178952	4.74518	2.30393	2.16139	0.00238139
991077_1/	0.092921	0.42065	0.328858	1.63407	0.634148	0.0182899
991082_1/	0.153895	0.195653	0.326631	2.11613	0.31688	0.0404459
991108_1/	0.0896801	0.498156	0.125112	2.64357	0.641562	0.00430795
991151_1/	0.0180248	0.104731	0.144143	1.66721	0.891306	0.00513643
991152_1/	0.19346	0.388811	0.447854	1.65238	0.478645	0.0367495
991171_1/	0.124567	0.230916	0.494662	2.5657	0.694666	0.00862695
991240_1/	0.0111886	0.0951057	0.904326	3.04935	3.03997	0.00218142
991249_1/	0.111032	0.681007	0.2111	2.39814	0.842786	0.00663654
991253_1/	0.104171	0.498866	0.549666	1.47199	0.431416	0.0243814
991316_1/	0.0222525	0.336631	0.0510296	1.9629	0.653426	0.000656936
991360_1/	0.273907	0.158709	0.110506	0.880161	0.397775	0.00317104
991362_1/	0.0265247	0.0710202	0.174735	0.436921	0.150313	0.00666031
991374_1/	0.0711764	0.0588579	0.197295	1.44163	0.828088	0.0198421
991375_1/	0.0506801	0.14907	0.199149	0.969508	0.256222	0.0452762
991423_1/	0.0456288	0.711448	0.432278	1.24007	0.81025	0.0734858
991465_1/	0.127131	0.218851	0.242383	1.28335	0.192877	0.00433423
991510_1/	0.139342	0.274937	0.126781	2.11811	0.860175	0.00392973
991524_1/	0.0469621	0.410853	0.19076	1.64629	0.956108	0.0158513
991525_1/	0.0396972	0.159338	0.541721	1.98394	0.557631	0.0166787
991530_1/	0.109811	0.0749	0.243779	4.70291	1.64461	0.00793616
991536_1/	0.0565704	0.376453	0.124129	1.44969	1.27734	0.0344869
991568_1/	0.0262847	0.0377678	0.0585135	1.27884	0.41243	0.00963113
991577_1/	0.0607782	0.113671	0.487163	0.756751	1.86921	0.00301603
991604_1/	0.0451174	0.108792	0.128245	0.658794	1.86106	0.00188563
991611_1/	0.0545036	0.108077	0.263638	1.69538	2.55194	0.129955
991641_1/	0.0193616	0.288095	0.03573	1.58913	0.182457	0.0107259
991642_1/	0.152945	0.191051	0.107396	2.57778	0.851924	0.017588
991649_1/	0.0678241	0.149766	0.206531	1.64079	0.545694	0.0175443
991650_1/	0.0270228	0.0946186	0.0573186	1.14752	0.655441	0.00104441
991654_1/	0.0517672	0.0813659	0.104072	0.625396	0.509973	0.142836
991676_1/	0.0313097	0.309132	0.277028	1.22888	0.346572	0.0550793
991684_1/	0.113106	0.10063	0.589143	2.44232	0.945067	0.0176976
991697_1/	0.00625699	0.0167236	0.0326919	1.58074	0.702764	0.00676197
991712_1/	0.147429	0.528101	0.620655	1.39599	1.66449	0.0149038
991745_1/	0.0228271	0.20468	0.368778	1.19948	1.22061	0.0152319
991761_1/	0.0513373	0.319717	0.468175	2.28299	0.603452	0.0035276
991764_1/	0.155989	0.289058	0.179548	4.86362	1.87376	0.0254834
991765_1/	0.0775612	0.165006	0.595925	3.02037	0.284978	0.0152843
991793_1/	0.120559	0.122683	0.670115	0.9969	2.83006	0.0300847
991835_1/	0.0175335	0.0265755	0.247901	1.9433	1.71453	0.00263102
991840_1/	0.0333608	0.149696	0.163143	2.44483	1.38731	0.00332213
991856_1/	0.0882211	0.122288	0.20827	1.38236	0.38978	0.00407354
991864_1/	0.0630295	0.130289	0.162603	1.61822	0.49318	0.00755395
991867_1/	0.0680782	0.454878	0.697735	5.2228	0.952515	0.00541947
991873_1/	0.0732062	0.225854	0.162141	1.38321	0.739676	0.00966996
991884_1/	0.0769957	0.428651	0.256278	1.04477	0.601328	0.0314565
991885_1/	0.173219	0.635098	0.360689	1.59117	0.343499	0.0852022
991889_1/	0.0412289	0.120325	0.476662	1.38233	0.509976	0.0100871
991891_1/	0.0678198	0.663187	0.378423	1.75748	0.288311	0.0154369
991893_1/	0.0504592	0.290023	0.122293	0.920063	0.223367	0.00877886
991917_1/	0.0158319	0.142676	0.0765903	0.862095	1.57953	0.118133
991935_1/	0.176339	0.266389	0.15353	2.66234	1.21886	0.104053
991947_1/	0.007175	0.18387	0.0653668	2.16222	2.22917	0.031061
991959_1/	0.0480099	0.08444	0.493048	2.55423	0.250145	0.0119607
991969_1/	0.190417	0.0698907	0.0941443	1.09653	0.155647	0.0141225
991972_1/	0.044722	0.0930152	0.34619	1.90653	0.422653	0.00187463
991973_1/	0.119485	0.251054	0.183434	2.20575	0.529099	0.0227667
991981_1/	0.0799343	0.151295	0.143761	2.72428	0.509168	0.00607718
992077_1/	0.0665819	0.305335	1.59136	0.861292	0.932497	0.00909078
992080_1/	0.0420327	0.19753	0.134374	1.14557	0.328478	0.00475789
992092_1/	0.00964168	0.122511	0.0978006	1.44076	0.786095	0.0112708
992108_1/	0.0766663	0.279011	0.313249	1.77883	2.27834	0.0257423
992112_1/	0.0515195	0.060204	0.188544	1.29253	0.316183	0.0764425
992114_1/	0.0456254	0.31437	0.361078	1.04945	1.06822	0.0512266
992115_1/	0.0436602	0.201264	0.091246	0.815401	1.10802	0.0485336
992145_1/	0.0433255	0.183167	0.610634	2.602	0.432689	0.00610589
992198_1/	0.0458237	0.328114	0.107579	1.01609	1.87277	0.192441
992224_1/	0.113877	0.102917	0.161692	1.12851	0.449071	0.0147615
992226_1/	0.013685	0.202352	0.149974	2.66271	0.735434	0.00219444
992247_1/	0.0385129	0.19973	0.25009	2.64068	0.808834	0.0443382
992252_1/	0.0186042	0.345746	2.10335	9.23254	5.78885	0.00500823
992259_1/	0.0198491	0.0577077	0.0202534	1.91857	1.1382	0.0127163
992266_1/	0.0439148	0.0928927	0.160606	0.795754	0.343938	0.00300769
992311_1/	0.0750974	0.269825	0.146017	1.91034	0.229204	0.0128595
992318_1/	0.00362819	0.270911	0.900091	3.28551	4.96976	0.00269707
992321_1/	0.0483157	0.942842	0.287455	2.34285	0.569261	0.00892308
992337_1/	0.0133254	0.0146608	3.34236	4.46865	7.31015	0.00615082
992346_1/	0.0670286	0.156609	0.227805	1.4795	1.13495	0.014659
992350_1/	0.0322561	0.461364	0.104144	1.59342	1.12524	0.0147867
992353_1/	0.0301547	0.0702268	0.139216	1.27818	0.351823	0.0268707
992356_1/	0.0446394	0.506457	0.152687	0.961497	0.880249	0.0179683
992361_1/	0.127256	0.183136	0.157671	1.77034	0.555033	0.0172766
992370_1/	0.05049	0.0587685	0.186097	1.82327	0.128166	0.00928075
992468_1/	0.0249364	0.100811	0.533362	1.00902	0.580601	0.00542605
992486_1/	0.0953389	0.0737754	0.464974	2.67362	0.382986	0.00199192
992491_1/	0.223489	0.836194	0.129477	2.62344	0.524662	0.00434129
992495_1/	0.0936857	0.298581	0.24607	1.58433	1.8201	0.110401
992497_1/	0.0367948	0.41553	0.323399	2.55385	1.18229	0.125667
992544_1/	0.0896878	0.295502	1.34902	1.58119	0.888797	0.00131535
992550_1/	0.137678	0.144905	0.177609	1.89065	0.837305	0.00418486
992572_1/	0.0368979	0.221289	0.446508	1.78743	1.48382	0.0587059
992586_1/	0.0538411	0.384087	0.0438502	1.37109	0.201152	0.0190855
992611_1/	0.107522	0.472768	0.404808	1.88877	1.31916	0.00856255
992618_1/	0.126566	0.351956	0.0513018	2.41521	0.68247	0.148173
992633_1/	0.0261098	0.731665	0.050313	1.43463	4.49008	0.0405381
992662_1/	0.0045618	0.316329	0.0385446	1.93781	0.213223	0.00311514
992669_1/	0.152778	0.100987	0.178999	0.954819	0.347872	0.0103366
992674_1/	0.010669	0.453725	0.0829346	0.534138	0.82246	0.00261653
992680_1/	0.0324285	0.102448	0.0997731	1.91709	0.509436	0.0384226
992688_1/	0.020917	0.235062	0.0284771	0.583978	2.35448	0.0193666
992716_1/	0.00999367	0.0916643	0.110536	2.33541	0.502875	0.0508243
992722_1/	0.0469193	0.283004	0.131558	1.76261	0.382934	0.0211604
992736_1/	0.0371648	0.0828402	2.07436	2.11972	0.747415	0.0691131
992749_1/	0.11581	0.0314906	0.392915	1.60737	0.41384	0.0150622
992756_1/	0.0454036	0.166566	0.0601813	1.64902	0.440248	0.0032518
992757_1/	0.0847291	0.142771	0.102867	2.40749	0.755379	0.0531428
992775_1/	0.0167007	0.228999	0.440259	1.50202	9.5582	0.00471354
992801_1/	0.0323852	0.119913	0.159068	1.12065	0.575267	0.00516551
992850_1/	0.158346	0.185613	0.102498	1.74369	0.644098	0.0106345
992861_1/	0.0412367	0.0879666	0.0976529	2.40788	1.09513	0.0154122
992863_1/	0.0509502	0.0860348	0.153743	0.938032	0.416632	0.0031273
992872_1/	0.0252314	0.339464	0.0877864	1.10332	0.658063	0.0328092
992918_1/	0.0351545	0.0604583	0.120628	1.99948	0.318336	0.0158251
992946_1/	0.0087599	0.162397	0.116523	5.16078	7.46431	0.00332333
992964_1/	0.173652	0.0821456	0.414777	2.81948	0.521113	0.00503596
992976_1/	0.0997736	0.260862	0.124678	0.492082	1.088	0.164968
992998_1/	0.0278653	0.1325	0.0956788	0.646988	0.43833	0.00885135
993000_1/	0.118217	0.303275	0.372102	1.12704	0.92113	0.0249176
993005_1/	0.0168204	0.468862	0.0766156	1.078	1.76875	0.0568994
993016_1/	0.0546462	0.123795	0.364916	3.579	1.09553	0.0553568
993022_1/	0.0708926	0.379272	0.151334	1.99727	0.766204	0.26561
993023_1/	0.0835955	0.0825026	0.317326	0.761824	0.0756462	0.0119306
993038_1/	0.0122733	0.388316	0.0369565	0.996993	0.700077	0.0054791
993041_1/	0.0507994	0.514022	0.188749	2.11805	0.653672	0.0488428
993082_1/	0.0735136	0.189563	0.139473	0.413309	0.550797	0.0309557
993099_1/	0.0369797	0.125944	0.14024	1.26338	0.744691	0.0213116
993118_1/	0.0555841	0.352296	0.536281	2.04791	0.496594	0.0464151
993126_1/	0.0445944	0.345867	0.229167	0.739352	0.262991	0.0112968
993136_1/	0.0776183	0.471268	0.130732	0.820821	0.482057	0.0148975
993144_1/	0.0259144	0.028925	3.38484	3.93911	8.80805	0.00264572
993167_1/	0.141957	0.117086	0.766587	2.99878	1.48903	0.0310121
993170_1/	0.0152242	0.00612825	0.756199	1.1861	4.02606	0.0025202
993271_1/	0.0460362	0.669565	0.393532	1.57087	0.39847	0.0790989
993300_1/	0.0300996	0.160907	0.115493	2.50093	0.957897	0.0741678
993314_1/	0.0610436	0.23717	0.164477	0.889518	0.397645	0.0518441
993346_1/	0.0676567	0.313606	0.328651	0.92823	0.354726	0.0140532
993349_1/	0.0279561	0.339389	0.121587	2.65687	4.98708	0.00261283
993361_1/	0.242418	0.280306	0.42212	1.32939	1.1085	0.0188221
993374_1/	0.0423828	0.0929321	0.087898	0.623438	0.504559	0.0100634
993387_1/	0.0458421	0.0739221	0.237956	0.793544	0.401491	0.0183287
993390_1/	0.0358954	0.075059	0.10593	1.07955	0.363256	0.00978985
993391_1/	0.0438274	0.143803	0.154715	0.915917	0.504204	0.00437783
993415_1/	0.0613852	0.116463	0.216923	1.17122	0.207555	0.000106438
993416_1/	0.12737	0.165639	0.280782	0.932223	0.894096	0.00167861
993427_1/	0.064198	0.127604	0.145282	2.3611	1.25659	0.0108343
993429_1/	0.0392816	0.264421	0.421755	1.14473	0.364403	0.00483465
993439_1/	0.0533844	0.207299	0.0928668	0.531057	0.312429	0.0207189
993447_1/	0.0694581	0.115169	0.175758	0.727705	0.419701	0.0376131
993453_1/	0.0168719	0.350111	0.0679156	1.93865	0.831394	0.00481427
993470_1/	0.0383903	0.248269	0.177532	1.77216	0.422492	0.00220221
993486_1/	0.0536304	0.0506923	0.310312	0.859837	5.79391	0.0116218
993492_1/	0.110187	0.538568	0.0652274	2.35736	1.19491	0.00689074
993523_1/	0.00875099	0.863134	0.0921708	3.13686	3.14687	0.0103826
993577_1/	0.0061422	0.132807	0.0572902	1.49884	0.84572	0.0148119
993651_1/	0.0641731	0.060048	2.50096	2.19939	0.616373	0.0127022
993656_1/	0.0381413	0.728941	0.342429	1.02663	0.602732	0.19991
993662_1/	0.0619558	0.307737	0.447925	1.71844	0.732912	0.0148506
993665_1/	0.129497	0.430443	0.307028	2.81173	0.736814	0.0104682
993682_1/	0.0259388	0.0722863	0.138171	2.13938	6.82614	0.00660051
993688_1/	0.0525411	0.291921	0.172795	2.06054	2.97354	0.0443865
993696_1/	0.00690944	0.0301774	0.0581143	2.02569	1.12267	0.00648965
993709_1/	0.187572	0.0715908	0.149059	1.38164	0.276791	0.00512749
993710_1/	0.0632717	0.163293	2.69298	2.29683	0.416635	0.000688717
993730_1/	0.0170693	0.0648414	0.177084	1.58616	0.617729	0.0487277
993745_1/	0.0576168	0.142963	0.174359	1.00058	0.954628	0.00163176
993810_1/	0.0350879	0.164271	1.73847	5.56775	3.72953	0.00168652
993815_1/	0.0355723	0.189464	0.057004	1.55805	0.634172	0.0549589
993818_1/	0.0403651	0.0586637	0.0955719	1.53838	0.579704	0.00765265
993820_1/	0.051347	0.159482	0.349177	2.56904	1.07268	0.0135393
993827_1/	0.0137645	0.100873	0.57928	1.62859	0.177954	0.00696801
993845_1/	0.0862101	0.403299	0.336385	3.87698	0.717239	0.00819088
993880_1/	0.0265152	1.82396	0.126268	4.92789	0.793983	0.0127785
993881_1/	0.0431382	0.100961	0.230758	0.897465	5.48956	0.00511824
993915_1/	0.0301553	0.234443	0.115151	1.67567	1.09258	0.014791
993971_1/	0.156975	0.212729	1.09022	1.26231	5.06589	0.0103406
994022_1/	0.0225987	0.0942641	0.110439	1.53494	1.10593	0.0548975
994080_1/	0.00932054	0.0573906	0.0570959	0.847886	2.79327	0.010605
994081_1/	0.0779031	0.0894231	0.230219	1.70176	0.726025	0.0197706
994111_1/	0.0528821	0.18788	0.170838	1.38907	1.01322	0.103222
994153_1/	0.220714	0.214485	0.936211	2.29399	0.609436	0.0269284
994184_1/	0.00589893	0.0343476	0.0283541	1.19086	0.466761	0.0218306
994187_1/	0.211208	0.346916	0.310539	2.11837	0.388653	0.00445551
994195_1/	0.0575851	0.103856	0.0838171	1.77198	0.607324	0.130923
994206_1/	0.0678608	0.310279	0.227505	3.14763	1.65085	0.00549174
994257_1/	0.1218	0.178219	0.290184	3.29501	0.617568	0.00953994
994264_1/	0.148898	0.221885	0.428965	1.49386	0.242978	0.0517962
994275_1/	0.112731	0.95685	0.336418	3.85362	1.07325	0.117321
994284_1/	0.0255146	0.39946	0.0571297	1.17122	1.56639	0.0638698
994326_1/	0.426146	1.24102	0.365666	2.56423	0.852108	0.00876647
994353_1/	0.0408412	0.583247	0.450478	1.71009	2.38192	0.0573995
994377_1/	0.0643014	0.216292	0.121394	0.976532	0.23302	0.0346768
994404_1/	0.0458022	0.337074	0.456067	2.2894	1.25985	0.397402
994409_1/	0.0151326	0.0281605	0.171278	0.425477	0.145099	0.00737657
994419_1/	0.0573058	0.384102	0.270605	1.38357	0.283049	0.00814262
994430_1/	0.0911757	0.443	0.42572	1.31106	1.98514	0.00576124
994457_1/	0.0549272	0.109845	0.222502	1.97891	0.441912	0.00624517
994469_1/	0.0261049	0.118242	0.293941	1.11452	0.402628	0.00529066
994474_1/	0.0239593	0.593897	0.741974	3.04325	1.5186	0.0211495
994480_1/	0.0792137	0.229964	0.250414	3.01702	1.35151	0.00529208
994487_1/	0.0329806	0.11003	0.1413	1.74023	0.483288	0.0084951
994531_1/	0.0187824	0.0448143	0.0787202	1.71205	0.455631	0.0286274
994538_1/	0.0834916	0.099628	0.183671	1.09243	0.407056	0.0185787
994540_1/	0.0627074	0.21203	0.2237	2.20228	0.468585	0.00118858
994580_1/	0.0260077	0.0300924	0.338371	1.7386	4.77175	0.00833385
994593_1/	0.125207	0.265665	0.231126	1.97405	0.298924	0.00159072
994602_1/	0.0183875	0.153993	2.5878	3.20783	3.10553	0.00859516
994603_1/	0.172488	0.146657	0.175224	2.35489	1.36482	0.00606118
994628_1/	0.0357531	0.173777	0.162558	1.70876	3.34982	0.0124663
994672_1/	0.0168953	0.0529347	0.0548663	0.823602	0.972698	0.014892
994674_1/	0.071307	0.0544382	0.0866886	2.62054	0.494552	0.00238746
994682_1/	0.0700318	0.19707	0.0619422	1.37729	0.95948	0.0119781
994687_1/	0.0479904	0.13168	0.130471	1.68884	0.533149	0.0429964
994691_1/	0.0701301	0.545039	0.278336	1.13354	0.732683	0.0140691
994695_1/	0.00845098	0.0497375	0.0370564	0.927756	4.02846	0.0213989
994702_1/	0.0200882	0.504379	0.346803	6.83905	1.05675	0.0287606
994711_1/	0.0700169	0.122683	0.130082	1.67026	0.52684	0.13368
994712_1/	0.0102324	0.130196	0.0974695	0.361812	0.304704	0.0124148
994721_1/	0.0164226	0.0460839	0.112445	2.18623	0.416442	0.00674228
994725_1/	0.0537086	0.101266	0.115197	1.1213	0.45698	0.0165946
994731_1/	0.133299	0.144071	0.277522	2.26686	0.63004	0.0166558
994739_1/	0.0200883	0.193384	0.07699	1.24581	0.394968	0.00727772
994747_1/	0.149378	0.191824	0.222171	0.845062	0.533725	0.0298388
994760_1/	0.0324622	1.40784	0.119727	1.83075	0.532326	0.0047529
994761_1/	0.0450409	0.167511	0.0252384	1.32896	4.68334	0.00317827
994771_1/	0.149992	0.103123	0.2211	2.02727	0.545349	0.0267288
994790_1/	0.167843	0.149149	0.209351	2.01349	0.657558	0.052207
994792_1/	0.0398249	0.0466815	0.158684	1.81284	0.991549	0.00509025
994866_1/	0.01384	0.0836674	2.31517	5.00852	5.64906	0
994907_1/	0.00841539	0.395364	0.0925386	1.24066	0.651895	0.0106515
994939_1/	0.0173666	0.391295	0.0546267	2.82562	0.974538	0.218912
994952_1/	0.1166	0.115741	0.18407	1.81288	1.5671	0.00671513
994953_1/	0.0454586	0.346398	0.100554	2.21165	0.633288	0.00978404
995002_1/	0.000509868	0.00257811	1.06352	2.81163	6.05802	0.000965219
995005_1/	0.117721	0.177724	0.369966	2.79974	2.20667	0.102073
995011_1/	0.0535076	0.156138	0.29299	1.64359	4.12076	0.0384086
995073_1/	0.0226145	0.384139	0.314389	3.02429	0.421345	0.0109024
995162_1/	0.0699547	0.576937	0.257621	1.55157	0.594127	0.00939826
995164_1/	0.0045628	0.148815	0.0538551	2.1266	1.15131	0.0638874
995172_1/	0.0364272	0.0330386	0.37667	1.89116	1.06534	0.0269394
995236_1/	0.0529232	0.0571751	0.162182	1.03409	0.87744	0.0057018
995251_1/	0.0208721	0.166233	0.146718	3.4747	0.52704	0.0203265
995253_1/	0.115154	0.265141	0.539208	2.17222	0.672697	0.0370879
995256_1/	0.0382686	0.228433	0.242185	1.30711	0.135002	0.00389641
995281_1/	0.0492104	0.393746	0.0265693	1.99757	0.70798	0.0373077
995294_1/	0.0397363	0.148853	0.0745014	2.18642	0.741816	0.014215
995311_1/	0.0403435	0.0474625	0.179619	6.77908	2.68599	0.0234207
995339_1/	0.0299166	0.0926287	0.0612123	0.456757	6.85654	0.00973386
995348_1/	0.0301361	0.117756	0.0911457	1.38869	0.393792	0.14714
995357_1/	0.0293974	0.232766	0.0994213	1.40608	0.419973	0.0202445
995380_1/	0.017599	0.0349478	0.349393	1.12417	1.61895	0.00574418
995388_1/	0.0735402	0.190872	0.179668	2.57028	2.09392	0.0428468
995428_1/	0.0145372	0.0950158	0.110303	1.23809	0.244261	0.00525022
995436_1/	0.115145	0.203356	0.54768	1.65708	1.00577	0.0326747
995519_1/	0.0182283	0.0979845	0.092521	1.2535	0.573992	0.0157397
995531_1/	0.0708074	0.154934	0.174044	2.37121	0.456484	0.0044207
995564_1/	0.0656587	0.214912	0.162963	0.919437	0.630667	0.00828628
995573_1/	0.0437136	0.27168	0.167801	1.62395	0.62611	0.0487542
995598_1/	0.11129	0.387112	0.845572	1.42228	0.663557	0.0215967
995633_1/	0.10226	0.182838	0.541973	1.90736	1.07434	0.025993
995647_1/	0.0234271	0.125241	0.294722	1.79051	1.62484	0.00509075
995661_1/	0.110569	0.0376171	0.119775	0.663378	1.53627	0.0641017
995670_1/	0.0378536	0.105359	0.18987	3.49287	2.04785	0.00508808
995683_1/	0.0711965	0.456245	0.0820023	1.56008	0.688818	0.00840653
995697_1/	0.014356	0.154047	0.0414751	2.28758	1.31174	0.0715416
995699_1/	0.0646041	0.654399	0.190497	1.0036	0.233902	0.0165298
995702_1/	0.0893925	0.193313	0.370072	1.84768	0.305475	0.0109186
995800_1/	0.0644886	0.40364	0.306751	1.05771	0.168113	0.0144964
995816_1/	0.0059764	0.269303	0.0978651	1.99076	1.05516	0.000540053
995822_1/	0.105203	0.148894	0.411956	1.83196	0.385582	0.0401662
995844_1/	0.0662028	0.0524297	0.216342	1.70547	0.554791	0.0102486
995888_1/	0.179457	0.0667214	0.228979	1.86316	1.36657	0.00510486
995891_1/	0.0850009	0.102553	1.62502	1.89183	0.950661	0.0170667
995915_1/	0.0259178	0.0462386	0.821146	0.957576	0.936185	0.0351143
995931_1/	0.0497505	0.151285	0.383687	1.39054	0.344739	0.00316711
995936_1/	0.0645468	0.13471	0.313807	2.64002	8.17761	0.0176177
995940_1/	0.069285	0.113035	0.352391	0.846167	0.447795	0.00877086
995942_1/	0.0611579	0.0950925	0.198573	1.27999	0.332973	0.00694626
995944_1/	0.0675323	0.227333	0.154353	0.910262	0.653506	0.0113729
995959_1/	0.0698278	0.199565	0.341518	2.57025	0.336262	0.00512741
996018_1/	0.0292092	0.129866	0.183265	1.3862	0.652749	0.00532999
996036_1/	0.0751099	0.312971	0.11729	2.54438	0.987375	0.00803377
996044_1/	0.0473419	0.308666	0.349537	4.45795	3.97181	0.0182195
996053_1/	0.026105	0.151675	0.160271	1.49652	0.239787	0.0210068
996114_1/	0.0870936	0.121403	0.224839	3.76573	1.7456	0.00557595
996122_1/	0.0414012	0.134838	0.319136	1.77139	0.397664	0.022763
996151_1/	0.0370609	0.283497	2.08972	1.92775	12.0279	0.00636157
996160_1/	0.048898	0.129097	0.286021	2.48605	1.07802	0.0109563
996205_1/	0.0161793	0.104979	0.220019	3.70252	7.81222	0.0250369
996222_1/	0.0159882	0.202247	0.263119	2.1163	1.41108	0.0154296
996245_1/	0.0475108	0.563245	0.196986	1.98998	0.623613	0.25244
996254_1/	0.020913	0.137563	0.166281	1.77114	1.60145	0.0082853
996259_1/	0.0298803	0.057899	0.174057	1.75301	0.295089	0.00669463
996260_1/	0.015806	0.219475	0.142313	0.963897	1.7581	0.00787837
996365_1/	0.0593506	0.579064	0.291747	2.48096	2.16574	0.0833305
996378_1/	0.0449708	0.139379	0.0787917	1.63235	1.19766	0.00795737
996393_1/	0.0769539	0.154273	0.192498	1.04545	0.940049	0.0108469
996396_1/	0.0182725	0.201634	0.0495119	1.15606	2.05725	0.0080944
996399_1/	0.0332517	0.184628	0.285454	1.12871	0.52121	0.0226069
996411_1/	0.00263949	0.0105099	2.86092	1.24903	7.29283	0.0104771
996420_1/	0.0851538	0.443751	0.216037	1.85974	2.87923	0.0451033
996421_1/	0.0555201	0.169867	0.102079	1.97253	1.13676	0.0103429
996428_1/	0.0652676	0.368705	0.127405	1.55423	1.48174	0.0486107
996537_1/	0.00933536	0.204245	0.138347	2.13601	0.811593	0.00239095
996539_1/	0.0779347	0.568779	0.231635	1.71436	0.883203	0.0388784
996598_1/	0.0210837	0.104851	0.122512	9.75601	3.05485	0.0428121
996609_1/	0.0434744	0.129071	0.0618892	2.25173	0.439572	0.0132629
996614_1/	0.0162072	0.27732	0.0518536	0.758402	0.45865	0.0101877
996634_1/	0.0642314	0.0945939	0.0939085	2.76579	1.13525	0.0139941
996658_1/	0.22367	0.524813	0.140767	1.77864	0.98611	0.105585
996671_1/	0.343235	0.539129	1.93497	2.21862	4.90483	0.0145699
996691_1/	0.110199	0.218926	0.398613	3.14537	0.390702	0.00904819
996708_1/	0.0821442	0.387573	0.401582	1.77061	0.618042	0.0197101
996729_1/	0.0243516	0.0608073	0.0235162	0.928036	0.250058	0.00934615
996751_1/	0.198589	0.171643	0.742917	1.32398	1.48971	0.00790321
996768_1/	0.11232	0.147085	0.361919	0.511347	2.38797	0.167771
996839_1/	0.0245298	0.379344	0.14019	2.6818	0.410133	0.0208628
996845_1/	0.0762276	0.832546	0.532379	2.40792	1.46403	0.0044893
996895_1/	0.0621495	0.11339	0.439937	1.71504	3.57249	0.00414112
996902_1/	0.0372654	0.140156	1.02791	1.34439	0.570502	0.00506271
996926_1/	0.0839407	0.447467	0.103178	1.14783	0.478962	0.00380391
996929_1/	0.0268335	0.218556	0.126209	1.22718	1.89187	0.0805829
996935_1/	0.037506	0.0695398	0.0641779	1.73127	1.08498	0.0273593
996956_1/	0.0259139	0.135708	0.170262	2.11765	1.02678	0.0958561
997006_1/	0.041992	0.0920074	1.47458	1.46964	0.180383	0.0321759
997009_1/	0.00957501	0.00664211	2.47677	3.89492	5.41181	0.000251168
997011_1/	0.10068	0.114999	0.163637	1.56428	0.393807	0.0110648
997021_1/	0.0398576	0.0764501	0.201913	1.85357	2.43524	0.0140302
997058_1/	0.0898768	0.401652	0.143959	2.35321	4.26279	0.0796268
997084_1/	0.017664	0.0381931	0.0494595	0.335719	0.320132	0.0155506
997128_1/	0.199048	0.33838	0.237367	0.866298	0.287585	0.0252287
997212_1/	0.0653013	0.336405	0.219937	1.21759	0.263746	0.00738208
997229_1/	0.0358394	0.186973	0.298407	1.4109	0.534179	0.0195449
997241_1/	0.0147594	0.0298285	1.17342	4.40342	9.30611	0.000269802
997262_1/	0.0170893	0.489219	0.0761064	0.849958	0.671022	0.0101731
997264_1/	0.0668546	0.0612389	0.119084	0.634065	0.546503	0.0270997
997266_1/	0.0204092	0.0717427	0.0905653	1.73545	2.79315	0.02121
997274_1/	0.0457563	0.189508	0.230163	1.33707	3.19358	0.0118654
997276_1/	0.0711364	0.0702946	0.250988	2.1649	0.73513	0.009861
997278_1/	0.028659	0.240288	0.372796	1.58748	1.06642	0.00961116
997290_1/	0.0323903	0.368992	0.199795	3.35622	3.04973	0.00695589
997305_1/	0.0718848	0.480153	0.160093	1.78697	0.831232	0.0549457
997309_1/	0.0335875	0.420607	0.152246	0.832284	1.99306	0.0309381
997312_1/	0.0959888	0.142137	0.124444	2.23568	1.17624	0.28944
997345_1/	0.0331545	0.210833	0.116877	1.99223	1.65684	0.00820788
997356_1/	0.0221198	0.167153	0.0298005	0.816437	0.735909	0.181949
997370_1/	0.0245596	0.45156	0.0432822	1.6308	0.924587	0.0147299
997373_1/	0.0434621	0.238461	0.173682	3.68074	0.835973	0.0035404
997401_1/	0.155218	0.438015	0.30306	2.19554	0.606563	0.122344
997412_1/	0.0168338	0.1314	0.10849	0.381379	0.338718	0.0164601
997431_1/	0.0305737	0.0702409	0.176936	3.12609	1.03476	0.0290154
997441_1/	0.116768	0.27866	0.414414	2.62488	0.394839	0.0107578
997500_1/	0.0946076	0.868472	0.0984719	2.7994	0.566633	0.0129722
997512_1/	0.0786687	0.0955449	0.163843	1.15242	0.374487	0.00741448
997514_1/	0.0737355	0.0619556	0.149019	2.45873	0.453168	0.00221316
997553_1/	0.0989816	0.204231	0.1523	1.22797	1.36992	0.00849283
997591_1/	0.0987529	0.0654858	0.254008	2.07606	0.840315	0.00838527
997596_1/	0.057665	0.263963	0.0705501	1.09852	0.450805	0.0164709
997603_1/	0.102955	0.153269	0.207526	1.86271	0.424356	0.0151259
997606_1/	0.0648077	0.189098	0.130302	0.582142	0.482302	0.220809
997625_1/	0.0172441	0.192519	0.0739638	0.427348	1.1649	0.0507796
997684_1/	0.0299778	0.112845	0.0492768	1.02674	1.26283	0.048202
997686_1/	0.0131266	0.343033	0.55756	2.12893	3.78749	0.0241329
997708_1/	0.0533531	0.146293	0.163191	2.51629	1.88956	0.00173317
997719_1/	0.0124136	0.0632679	0.811233	0.831121	1.16366	0.0135127
997775_1/	0.0762832	0.410842	0.0565947	1.81756	0.910788	0.0262847
997813_1/	0.0578821	0.451837	0.547579	1.90647	0.869853	0.0214453
997814_1/	0.0338349	0.580234	0.216378	2.27859	0.475188	0.0495809
997825_1/	0.0515246	0.279157	0.174857	3.77557	0.842134	0.00686237
997827_1/	0.0341657	0.150489	0.308073	0.533029	2.8151	0.0221653
997960_1/	0.0494766	0.0776797	0.0950118	1.71686	0.582785	0.0142182
997987_1/	0.0492447	0.341086	0.121084	2.41438	3.17267	0.267035
998015_1/	0.077073	0.122243	0.276643	0.927648	0.258718	0.0112961
998016_1/	0.0441447	0.115066	0.144624	1.04826	1.21232	0.00802692
998020_1/	0.00329328	0.02281	0.0304095	0.568947	2.2181	0.000320047
998021_1/	0.0759421	0.113751	0.0376411	1.63967	0.227972	0.0610552
998022_1/	0.0100486	0.428751	0.130562	1.03686	0.287153	0.0276617
998032_1/	0.0601767	0.248771	0.129073	3.01089	0.56592	0.0863272
998080_1/	0.0111433	0.260576	1.2717	1.36952	0.426998	0.0088065
998085_1/	0.0443731	1.30949	0.0740086	2.64975	1.24839	0.0236365
998093_1/	0.0484805	0.267578	0.216389	1.37676	0.948149	0.00293818
998109_1/	0.0451403	0.215413	0.0967004	1.82211	0.730064	0.25148
998117_1/	0.0576768	0.131933	0.205982	1.65187	0.30371	0.0111634
998120_1/	0.073838	0.208776	0.348695	1.82375	0.522506	0.0112554
998131_1/	0.0875842	0.272611	0.229303	1.42752	0.151536	0.0200177
998152_1/	0.0376624	0.102574	0.181304	1.87639	0.482257	0.00585089
998154_1/	0.0203813	0.0397579	0.051507	0.937363	0.455592	0.00356425
998199_1/	0.0160007	0.175817	0.0791615	1.10337	0.335671	0.0125103
998203_1/	0.0162831	0.495533	0.0303536	1.55993	0.549187	0.00438797
998224_1/	0.0356597	0.646503	0.147053	1.72972	0.593351	0.0138932
998229_1/	0.0392083	0.0792485	0.0904834	1.10517	0.498159	0.0131514
998234_1/	0.0197239	0.0305188	0.128939	1.53692	0.445769	0.00861224
998256_1/	0.0653391	0.0174128	0.202441	1.24947	0.883034	0.00546052
998267_1/	0.107478	0.149876	0.398339	2.02249	0.959409	0.0136379
998312_1/	0.143326	0.183502	0.326721	2.43943	0.764387	0.00476382
998320_1/	0.0660259	0.183209	0.151351	1.37429	0.245651	0.0175444
998331_1/	0.0245492	0.137488	0.116479	0.695608	1.63178	0.0044718
998396_1/	0.0319856	0.0440579	0.194018	1.76697	0.506277	0.0251873
998404_1/	0.131718	0.115192	0.196617	1.23429	1.49394	0.0460805
998411_1/	0.106478	0.560057	0.136921	2.35714	2.18209	0.0271927
998433_1/	0.0827655	0.0892168	0.124641	1.74481	0.44285	0.0529958
998493_1/	0.0622086	0.473808	0.178575	2.47061	0.864301	0.0106846
998499_1/	0.0686799	0.256839	0.0877306	1.44337	0.380098	0.00562694
998512_1/	0.0179267	0.0430015	0.0525981	1.06006	1.10372	0.00432273
998552_1/	0.104657	0.0896102	0.154799	1.29141	0.438857	0.00812957
998558_1/	0.0261598	0.0139683	0.139646	1.60751	3.82315	0.000270013
998574_1/	0.0555606	0.0607211	0.215468	0.69816	0.136627	0.00463338
998580_1/	0.0602858	0.0769182	0.171151	1.62717	0.72092	0.003896
998610_1/	0.0385838	0.361922	0.245111	0.703072	1.26029	0.144641
998679_1/	0.25415	0.214931	0.404595	1.13258	0.245666	0.00107936
998758_1/	0.124286	0.092435	4.77236	4.06997	7.38718	0.0136017
998762_1/	0.0963608	0.430166	0.159247	2.82075	0.582577	0.0142387
998780_1/	0.0519314	0.505969	0.13511	2.70238	0.924115	0.135433
998809_1/	0.0645134	0.391652	0.215199	3.67833	0.555205	0.0179334
998815_1/	0.00959384	0.175224	0.134975	2.52701	1.92449	0.00948009
998820_1/	0.052448	0.046498	0.124904	7.74291	5.24901	0.00247371
998834_1/	0.0285648	0.117647	0.107951	2.78902	1.24694	0.0152265
998845_1/	0.143219	0.128116	0.061947	1.50111	0.392942	0.0501313
998847_1/	0.0256742	0.569186	0.424251	3.74037	0.804589	0.00852404
998881_1/	0.0573841	0.476066	0.30856	2.29017	0.968131	0.0044421
999012_1/	0.0333731	0.15021	0.153382	0.489078	0.382249	0.0167122
999035_1/	0.0778531	0.197682	0.189197	1.81876	4.16841	0.015384
999102_1/	0.106916	0.181122	0.238627	2.20814	0.885009	0.018975
999137_1/	0.0551814	0.387297	0.236649	2.81066	0.504794	0.0199562
999140_1/	0.0629097	0.0433066	0.17394	1.75932	0.860768	0.00814118
999156_1/	0.0602815	0.0867793	1.51131	1.59951	6.21198	0.0100091
999188_1/	0.0535589	0.248052	0.159667	0.783886	0.900455	0.00609126
999197_1/	0.0380768	0.365025	0.206477	2.26593	0.959244	0.00821359
999215_1/	0.133564	0.506571	0.397416	1.99063	0.561299	0.0219521
999263_1/	0.0282774	0.23734	0.101087	1.15151	0.373081	0.0166361
999289_1/	0.0277383	0.102613	0.12418	1.79399	0.889868	0.010076
999414_1/	0.310202	0.255389	0.386861	1.57643	0.475448	0.0287028
999432_1/	0.0610529	0.096741	0.0545092	0.751381	0.456392	0.0150708
999465_1/	0.0687606	0.247892	0.131215	1.66085	0.418765	0.00805875

## Sheet: frontal
Subjects	frontal_Ig1_Ig2	frontal_Ig_Id_Ia	frontal_Id4_Id5	Frontal_Id6	frontal_Id7_Id8	frontal_Id10
220004_1/	0.407562	4.90095	3.7656	12.427	10.4802	2.77375
220012_1/	0.547545	1.32914	3.36765	8.46024	4.53036	1.11686
220036_1/	0.146356	3.22772	1.5192	6.49133	4.5382	1.29754
220052_1/	0.40696	4.17288	6.17409	11.2937	4.86658	1.93851
220071_1/	0.208443	2.71666	3.94115	13.7173	12.9737	1.88925
220081_1/	0.295137	4.11469	5.50291	9.65021	7.07409	2.27012
220084_1/	0.78769	2.43824	5.60608	8.54763	4.83972	2.20555
220093_1/	0.295475	2.23465	6.62929	9.48754	4.42832	3.90792
220096_1/	0.523131	2.46525	5.90318	9.09668	3.31576	4.71577
220105_1/	0.257324	4.06822	2.95524	7.17755	9.14353	3.03504
220110_1/	0.188774	2.19667	3.60345	9.22077	5.32628	2.86724
220112_1/	0.307671	3.00778	5.55648	12.0834	5.72755	6.03092
220125_1/	0.482323	2.42988	4.54745	12.3324	6.94915	5.17897
220127_1/	0.158171	2.6003	4.02181	11.9142	5.83666	2.74667
220137_1/	0.362555	1.42247	5.1548	10.2052	5.22626	2.75388
220160_1/	0.495369	2.99846	6.02696	7.51764	5.39011	4.09539
220165_1/	0.349948	1.8424	5.56482	12.6608	8.15776	2.66627
220170_1/	1.08444	2.45785	7.69379	12.3343	4.55984	2.41766
220171_1/	0.17123	2.91075	5.5226	12.6268	10.5535	1.70517
220187_1/	0.340071	3.79198	3.65223	9.34821	7.18651	1.29182
220192_1/	0.340726	2.51719	2.42662	11.7227	7.94617	4.74857
220193_1/	0.242218	1.44749	7.63078	11.1229	7.88295	3.01643
220194_1/	0.23565	5.10748	6.89153	11.8221	9.84932	3.28192
220196_1/	0.177915	1.69496	3.015	7.60927	3.21657	1.38539
220203_1/	0.263843	2.38586	6.5462	11.8157	10.1277	3.10824
220214_1/	0.165083	1.52276	5.39217	9.19756	12.9559	7.38449
220226_1/	0.464611	1.0151	3.90096	9.50181	6.25334	2.40216
220227_1/	0.326463	5.57754	4.88332	5.76051	7.02076	2.74108
220232_1/	0.837783	3.38207	8.66321	13.4876	9.05599	2.4147
220244_1/	0.202978	1.70777	3.82855	8.40473	8.07544	1.3606
220245_1/	0.431914	2.67647	6.17278	8.55219	4.13766	3.70713
220248_1/	0.811259	4.96914	6.11302	9.45197	6.14879	1.62124
220250_1/	0.590462	2.72406	5.7802	9.76983	4.66985	3.1911
220270_1/	0.435598	3.51309	3.84045	8.2816	9.69389	1.61346
220272_1/	0.566383	5.87071	7.28397	12.6573	8.87427	2.9758
220277_1/	0.494379	2.91553	2.97715	15.3317	8.44727	2.57058
220285_1/	0.532621	2.17257	4.43004	7.44789	5.87562	6.11991
220318_1/	0.542417	2.37773	3.83427	6.53588	5.93956	1.64576
220334_1/	0.386731	5.34514	4.32279	13.5834	5.94572	3.03599
220336_1/	0.552916	1.66212	6.99809	9.28861	7.03355	4.64427
220337_1/	0.456496	3.57991	5.74931	12.6944	7.84437	3.16474
220348_1/	0.341942	3.6863	4.26123	5.05366	3.71892	2.38194
220366_1/	0.121929	2.22612	6.43739	11.3451	9.34646	2.31019
220391_1/	0.773048	5.44278	6.83178	15.0318	26.4375	1.5954
220396_1/	1.0186	3.4237	8.27319	12.8846	4.89783	3.42948
220397_1/	0.353398	1.96891	3.89986	10.836	6.14955	2.56039
220404_1/	0.442012	2.75616	5.05737	10.3618	6.08539	3.12381
220417_1/	0.982967	3.08171	5.81795	13.7948	9.09611	2.5413
220424_1/	0.146008	2.67533	6.59968	8.20795	12.6175	5.24813
220435_1/	0.348886	4.3111	4.27336	8.63409	8.27627	4.75714
220438_1/	0.744116	4.18742	10.7175	16.0347	15.4788	4.88922
220439_1/	0.419798	2.43647	5.21214	12.6149	8.02218	3.18872
220444_1/	0.291296	4.01277	5.95215	15.8723	4.49936	3.59224
220445_1/	0.128427	1.33832	6.88088	15.8272	17.6059	1.68612
220446_1/	0.827945	4.74179	5.14189	8.53099	4.79761	3.53184
220451_1/	0.319133	1.6044	6.70054	7.4125	6.0203	4.78079
220459_1/	0.531696	3.31274	3.47151	8.31685	11.021	2.24675
220460_1/	0.444599	1.53733	7.80264	9.17624	7.94654	2.19868
220464_1/	0.941603	5.84176	9.87804	8.92534	13.0005	5.78136
220472_1/	1.46496	5.54476	8.52959	15.5906	10.7907	3.44854
220482_1/	1.44617	2.91559	9.60441	14.3783	6.54622	3.92597
220496_1/	0.573949	1.82486	4.6233	11.7509	10.2879	2.06137
220515_1/	0.588715	3.58514	9.34978	12.691	8.2772	4.43352
220525_1/	0.489421	4.66323	6.62899	9.98921	7.89466	3.97087
220533_1/	0.143333	3.3497	4.70372	10.7013	5.69244	1.08491
220546_1/	0.71602	2.65505	7.55492	12.6929	6.90172	1.6971
220548_1/	0.55931	4.02298	7.08644	15.1817	12.5653	4.80083
220551_1/	0.293159	3.71426	5.95919	7.46829	11.1539	1.48923
220559_1/	0.552901	3.25062	6.21876	11.4629	5.47494	3.03739
220561_1/	0.654979	1.3278	4.35423	10.328	4.55162	6.572
220567_1/	0.433178	2.54421	6.63872	10.418	15.0178	4.70337
220571_1/	1.07374	3.98808	4.56545	8.66023	9.50847	4.88307
220572_1/	0.254481	3.07332	8.28604	6.12266	8.10545	3.86613
220574_1/	0.23766	1.17036	2.84664	6.88742	6.69774	2.15937
220579_1/	0.125033	9.9207	6.6396	15.6419	12.6806	2.66869
220580_1/	0.588779	4.56902	5.29483	7.50114	6.7386	4.68224
220591_1/	0.44218	2.80387	5.65407	7.77181	5.59385	2.37693
220597_1/	0.402325	3.23701	6.41629	9.38982	5.23493	0.951826
220601_1/	1.30345	3.927	7.2809	15.7746	7.48964	5.46518
220605_1/	0.930669	4.8949	6.15458	9.60489	7.77215	2.76709
220607_1/	0.191046	3.43241	5.71132	8.45896	5.88326	1.64448
220617_1/	0.298253	2.35935	5.64872	12.3706	5.33614	2.0039
220618_1/	0.426203	2.98167	6.83703	5.95257	11.3738	1.00881
220621_1/	0.607787	2.2825	7.62511	9.6665	7.12756	4.33747
220626_1/	0.20736	2.07768	4.71299	12.452	8.03504	1.48285
220632_1/	1.02675	2.93066	8.52464	11.0491	13.6278	3.04325
220637_1/	0.482974	3.41189	4.49101	11.6602	6.65994	2.44246
220651_1/	0.713466	2.62184	7.99753	10.3157	10.5539	5.70602
220700_1/	0.339469	2.42306	4.40102	13.2087	7.99084	2.67516
220727_1/	1.04831	2.84972	4.78517	10.2819	7.70471	2.54598
220730_1/	0.417475	2.59256	2.24766	11.0036	8.48319	5.02182
220734_1/	0.503026	3.59745	4.46028	7.7259	8.22994	2.98357
220735_1/	0.643176	2.70942	5.41417	8.03822	6.08361	2.53689
220751_1/	0.233531	1.566	4.32213	9.21346	10.1461	1.75542
220756_1/	1.0196	1.82968	7.15265	14.788	9.42686	1.92514
220764_1/	0.241298	1.14118	4.65759	11.5608	5.14292	2.85419
220768_1/	1.39087	3.65144	7.8669	13.1492	8.21918	3.34027
220773_1/	0.356392	1.88684	3.36547	8.42365	5.82969	3.32879
220775_1/	0.608146	2.31104	5.70564	7.51446	9.07223	4.24785
220781_1/	1.28224	3.87375	5.28169	13.8581	9.08745	3.0289
220806_1/	0.692783	3.1463	6.45414	12.8059	4.48831	1.76362
220809_1/	0.266993	3.5428	9.36702	14.3608	8.34045	3.71236
220814_1/	0.486266	1.16608	5.93276	11.7356	12.0356	4.39435
220838_1/	0.333971	2.93334	5.87228	9.90837	7.08211	3.42705
220848_1/	0.579235	4.13571	7.4532	11.1756	11.1962	2.94266
220856_1/	0.190831	4.76457	4.39105	11.3617	10.0515	2.12769
220863_1/	0.390236	3.43357	6.63711	12.9594	6.85139	2.65597
220887_1/	0.80702	2.9455	7.01239	3.84996	4.72378	2.80584
220888_1/	0.744145	4.60501	6.55133	13.3314	11.5159	2.43926
220895_1/	0.235674	6.50922	2.26512	8.22188	8.6548	2.3744
220914_1/	0.880069	3.0209	7.45546	12.5165	9.53099	3.03469
220919_1/	0.284324	2.11586	5.53708	12.3278	8.71204	3.82068
220925_1/	0.432866	6.7187	4.54666	14.8927	6.35292	5.16213
220926_1/	0.106619	2.07811	3.55708	8.35494	7.1308	2.93233
220939_1/	1.0957	3.78857	6.05599	10.9281	12.5757	3.40494
220941_1/	1.00738	2.45559	4.8594	13.3413	11.4905	1.76455
220953_1/	0.0935981	2.77597	2.55882	13.3226	12.0737	4.17465
220968_1/	1.37134	2.49886	10.874	8.91045	11.9005	3.67497
220978_1/	0.3343	2.89957	9.89478	11.9589	7.23573	4.3834
220985_1/	1.26455	4.50473	8.92573	12.7248	6.14063	1.15839
220993_1/	0.758556	2.19449	12.9934	11.1676	8.19712	1.47469
220996_1/	0.32639	2.20385	6.84128	13.6305	10.0832	3.34447
221013_1/	0.927574	4.74742	7.0493	9.6875	7.26388	4.07044
221014_1/	0.643706	5.07488	10.6071	9.0553	13.3671	3.17852
221034_1/	0.302109	3.92633	2.50878	7.46869	7.29237	1.79908
221065_1/	0.661065	2.91238	6.5173	10.3073	4.50194	5.19785
221074_1/	0.503757	2.75518	3.95309	11.2814	7.7828	2.34411
221078_1/	0.288828	2.70644	3.60334	7.89124	5.6432	3.31869
221086_1/	0.214709	1.23997	9.42158	9.35347	6.84073	7.53329
221089_1/	0.2531	2.29237	7.11894	7.48792	8.53169	1.76851
221092_1/	0.615723	3.01946	7.33561	11.4226	12.3075	4.18538
221094_1/	0.520911	4.11122	3.76714	7.57636	11.4711	2.4741
221113_1/	0.333924	1.7158	5.2666	10.3971	4.88546	3.55076
221114_1/	0.113942	2.9194	3.13934	7.05997	7.42485	3.76774
221121_1/	0.632924	6.27492	9.62093	15.2609	10.7198	3.82032
221123_1/	0.683437	2.73021	9.67512	13.3367	10.0506	3.22378
221124_1/	0.577217	3.60051	5.84931	11.0141	5.75523	1.64163
221139_1/	0.317548	2.30617	5.21091	10.7755	4.80594	3.4822
221140_1/	0.0918193	1.02718	5.29333	9.4582	3.02224	2.84134
221151_1/	1.10084	3.4922	9.0439	10.41	9.64538	1.88826
221152_1/	0.192499	3.0909	2.55929	6.10951	8.96145	3.82452
221153_1/	0.445966	3.04769	7.7763	12.7179	6.55947	2.1759
221154_1/	0.448762	3.23075	5.56147	9.77415	6.27164	2.92221
221179_1/	0.873502	3.95976	8.05164	9.82666	6.87416	1.73045
221181_1/	0.699369	4.97655	7.73497	7.2993	10.0246	4.426
221192_1/	0.766429	2.42476	10.5573	14.7988	9.17205	3.61825
221193_1/	0.438001	2.37004	5.88522	6.8176	4.84236	2.8409
221198_1/	0.110121	2.16311	4.9215	10.922	10.3973	3.02944
221210_1/	0.204681	1.84877	4.51531	6.72354	6.07077	1.87961
221218_1/	0.668835	3.75208	5.0211	7.428	7.12407	4.88895
221228_1/	0.26732	2.15662	3.21566	8.14647	7.17493	1.64614
221229_1/	0.449316	2.17939	5.06779	13.7977	12.9495	4.84896
221253_1/	0.588308	1.61563	6.25687	8.77516	8.34362	2.29322
221255_1/	0.607413	1.65537	6.74905	11.4023	6.29246	1.49872
221268_1/	0.773466	9.97111	10.0221	7.36724	10.3065	2.68949
221275_1/	0.600453	3.05707	6.12619	7.6538	2.9119	4.04477
221276_1/	0.359569	3.58071	4.19666	13.3224	6.38506	3.40892
221289_1/	0.459234	2.50402	7.13639	9.50505	6.44679	3.3377
221352_1/	0.326119	5.20922	8.24382	13.2992	6.32656	0.603804
221355_1/	0.293181	1.36371	3.49413	8.38839	8.05352	2.315
221363_1/	0.105448	2.86536	4.27808	14.6559	9.34354	1.83407
221365_1/	0.403347	3.68516	7.83623	11.6067	13.7897	1.86308
221371_1/	0.160691	2.48517	6.80004	10.3229	10.2547	2.62062
221394_1/	0.348962	2.89258	5.29276	10.6201	6.28858	3.7251
221397_1/	0.401362	4.79312	8.13796	8.8404	6.55023	3.01996
221402_1/	0.195323	3.57438	3.68057	8.01463	6.68054	2.41642
221405_1/	0.534202	2.18781	3.17699	8.20832	7.63164	2.20319
221407_1/	0.416472	1.4225	5.59736	13.5771	6.06282	4.3655
221418_1/	0.371066	1.58455	3.25773	9.62041	7.34899	2.12445
221419_1/	0.674611	1.74774	4.07802	9.14725	6.07482	1.77508
221420_1/	0.652321	2.68291	6.33889	10.5731	7.14148	2.09886
221438_1/	0.463568	3.42999	3.94725	8.69811	4.85223	1.40218
221439_1/	0.82886	2.80528	6.13459	14.5523	3.84903	3.34723
221441_1/	0.272201	4.36585	8.3585	10.9242	7.37968	2.52333
221442_1/	0.615806	2.72118	3.94729	12.1401	11.0281	2.2042
221450_1/	0.304918	1.82241	4.22509	9.9022	9.79271	2.24646
221451_1/	0.975133	5.3708	9.16199	10.6587	8.98709	1.92103
221454_1/	0.369854	1.97406	3.26114	7.81662	4.26279	2.36655
221484_1/	0.207523	4.8934	5.67626	8.57669	4.76844	4.72165
221528_1/	0.270469	4.46132	8.04497	15.371	10.1566	2.08185
221530_1/	0.448127	3.77537	5.48982	10.6427	11.9449	2.52016
221538_1/	0.730204	4.53416	5.84166	12.9214	10.3556	3.38049
221548_1/	0.544016	4.58717	4.18072	8.82032	12.1613	1.85639
221549_1/	0.69671	2.00324	4.5718	8.05018	11.8542	1.75778
221577_1/	0.783569	1.86937	4.97241	8.13485	10.918	3.61445
221578_1/	0.527676	1.78959	6.43116	8.83082	11.1603	2.34617
221579_1/	0.41771	1.27932	7.21316	7.7373	3.46443	2.47259
221587_1/	0.431228	2.46777	4.86142	8.92496	9.17341	1.00165
221598_1/	0.274622	2.23994	2.87111	5.79223	3.03167	1.04057
221608_1/	0.979925	4.19168	4.79072	11.1635	9.70149	2.12703
221630_1/	0.204265	1.55427	3.23173	6.09919	7.08026	4.8871
221670_1/	0.704336	2.56203	7.81093	11.7188	6.28157	2.00978
221684_1/	0.179945	5.76	5.16318	12.1287	8.34859	2.48119
221691_1/	0.255387	2.78802	4.08324	8.53943	10.1247	2.94182
221699_1/	0.338555	2.96443	6.81828	10.5738	10.7799	2.69284
221707_1/	0.149911	0.499812	4.44524	8.97877	10.7073	2.8256
221724_1/	0.226079	3.03646	5.99247	12.9367	14.4976	5.83779
221736_1/	0.445631	3.73228	5.22246	11.7339	6.01072	3.43409
221746_1/	0.643406	2.96717	7.13554	13.3152	13.7848	3.05053
221770_1/	0.269028	3.0697	4.64032	10.636	9.34718	2.39756
221775_1/	1.08047	2.84631	11.9859	13.8983	11.9622	3.18972
221848_1/	0.223983	3.93667	3.8873	8.58875	8.33072	1.38815
221855_1/	0.236551	3.5795	4.19904	8.84163	7.24117	3.14382
221859_1/	0.181467	3.09099	2.89599	8.95737	3.06026	0.687045
221861_1/	0.102169	3.55974	3.56811	6.54851	5.1755	2.8586
221870_1/	0.534384	1.74596	4.09809	8.81512	4.67766	4.43427
221880_1/	0.407199	3.03102	6.5002	8.44987	4.11365	1.98075
221901_1/	0.0375228	2.21233	4.73944	8.5238	14.2006	1.03232
221903_1/	0.193069	1.58015	5.51241	11.8864	11.5008	2.88426
221909_1/	0.47285	2.86337	10.5443	7.23688	5.8932	3.50132
221972_1/	0.198131	4.6111	7.24314	12.7464	7.82489	2.14306
222010_1/	0.475247	4.23911	6.0226	6.99426	5.57502	1.50206
222069_1/	0.588087	1.78015	8.34137	12.2642	8.36947	2.01187
222081_1/	0.474826	4.36904	5.92828	12.3635	13.559	1.19899
222096_1/	0.552572	4.71327	6.0791	9.8282	6.84848	1.65111
222114_1/	0.653963	4.66427	10.7593	12.5977	11.2788	4.50977
222120_1/	1.36558	4.1102	7.49327	10.913	8.57879	1.92321
222127_1/	0.240373	1.65278	4.33519	10.1475	5.8228	5.92732
222144_1/	0.374811	3.39737	5.59029	12.2341	6.34698	3.03973
222167_1/	0.305584	5.24277	3.59132	10.1979	11.3259	2.02595
222192_1/	1.39868	3.71298	7.85952	12.8676	7.86666	2.77621
222193_1/	0.296714	3.53703	5.69498	14.259	7.30888	1.64739
222201_1/	1.00497	1.67707	8.49453	7.66093	11.6964	2.27517
222202_1/	0.333686	4.21696	2.56374	8.92937	7.45766	2.23108
222203_1/	0.42733	2.22003	3.78686	5.84524	5.21346	3.27786
222213_1/	0.427208	1.53541	4.60945	10.8768	6.39578	2.12037
222223_1/	0.484016	1.572	5.83812	6.39121	6.64242	2.34674
222226_1/	0.114071	2.83083	4.0431	11.3335	6.65361	1.66943
222250_1/	0.77418	4.86611	6.02966	11.6353	9.10574	2.2861
222257_1/	1.42442	2.36207	3.90105	11.2944	9.2239	1.68365
222266_1/	0.543548	3.03833	8.0544	10.9743	4.90217	2.92667
222271_1/	0.443351	2.54299	2.45707	6.75684	7.81781	2.35328
222281_1/	0.215944	1.90782	2.61444	4.9997	12.3908	2.18161
222282_1/	1.14989	9.00327	9.93799	16.698	9.32019	3.79461
222285_1/	1.02452	4.5219	8.02303	11.2691	9.105	2.54722
222286_1/	0.604739	3.97172	5.15578	8.68953	7.27697	3.59843
222325_1/	0.29055	2.52099	4.32347	8.95971	4.22478	2.33081
222330_1/	0.550324	1.99883	3.62228	6.52995	7.68608	1.90375
222353_1/	0.394109	3.64798	8.26975	10.1258	7.49731	3.94145
222371_1/	0.308091	2.04973	6.07274	11.2395	8.28429	2.54829
222378_1/	1.40498	4.48574	8.83009	10.6484	11.7371	2.76511
222380_1/	0.577795	4.52341	9.49183	13.7251	7.15456	5.69843
222382_1/	0.384826	7.12615	6.23172	13.2267	7.5133	4.30445
222392_1/	0.357163	1.51335	6.11947	12.7639	7.08784	3.91912
222404_1/	0.791218	4.2646	6.70065	9.19322	9.95243	3.65343
222413_1/	1.16677	2.83193	6.02212	9.72327	7.94519	4.23747
222442_1/	0.323097	1.85418	3.90961	11.0607	11.037	4.03453
222444_1/	0.308862	1.6866	2.7786	7.43802	7.61603	2.62899
222447_1/	0.0891097	2.33267	5.67824	8.68433	5.52873	3.04714
222464_1/	0.343197	4.59031	4.71822	15.1375	11.2642	2.77139
222479_1/	0.202271	3.54181	3.29402	11.5631	13.9482	2.38612
222528_1/	0.0689748	2.24888	2.28947	12.2355	9.83568	2.98039
222534_1/	0.480911	4.5272	5.74348	11.0635	8.50893	2.52963
222537_1/	0.824052	3.65967	7.94056	10.8242	7.41835	2.18195
222547_1/	0.527713	4.10035	4.88524	9.65008	9.78671	2.9223
222568_1/	0.396679	3.77283	7.9301	14.6329	13.1101	6.52196
222581_1/	0.693461	3.35623	5.02099	10.3346	7.2699	1.82034
222599_1/	0.196415	4.26061	4.94998	11.0212	6.43077	1.96717
222649_1/	0.206885	3.44519	4.98318	12.2144	5.64076	4.14985
222658_1/	0.221867	2.35052	7.69479	13.5808	8.0472	3.14046
222735_1/	0.407965	2.09508	6.87448	10.977	5.61578	2.34161
222738_1/	0.321169	4.21371	7.54591	12.0371	17.0939	6.60765
222740_1/	0.195934	1.23438	2.65731	7.62181	3.49032	3.45879
222747_1/	0.598097	2.34863	5.11315	11.8448	11.3691	1.37958
222779_1/	0.450109	2.34269	3.05452	9.13389	6.60172	1.60409
222809_1/	1.53225	3.34278	7.84142	7.71821	6.56884	1.24037
222816_1/	0.786747	3.9697	6.69104	11.5209	17.3523	2.52373
222828_1/	0.937617	7.45742	11.4722	14.1273	14.4045	5.06728
222835_1/	0.555197	2.73949	6.358	10.9256	10.975	3.01393
222881_1/	0.236543	3.60996	6.66971	12.685	10.0827	6.35657
222892_1/	0.867036	1.91103	6.97537	10.8959	9.36315	3.64583
222987_1/	0.31355	2.84044	7.23158	10.5845	8.39661	2.97801
223055_1/	0.532132	4.51426	7.70708	7.91031	12.6573	2.8288
223058_1/	0.253013	2.55612	2.86491	7.40554	5.93181	2.60155
223094_1/	0.513187	3.20666	7.72996	10.0679	3.85107	1.2763
223104_1/	0.204141	2.5225	4.0963	7.417	7.47581	2.31864
223126_1/	0.599456	4.17901	5.69123	9.70802	9.03704	2.25626
223128_1/	0.14868	3.15674	4.14938	7.65352	7.76368	3.08514
223138_1/	0.148748	2.69846	3.57817	8.73551	7.10656	2.53253
223169_1/	0.0616734	1.48843	3.40988	5.37761	15.2341	1.53253
223187_1/	0.516648	4.78319	2.49617	9.72784	12.3241	3.23547
223229_1/	0.582168	2.00651	5.27302	10.0078	5.38799	3.20999
223269_1/	0.175609	2.31788	3.35394	5.58344	4.43048	3.03722
223274_1/	0.634111	2.92487	6.31701	13.2441	10.5434	4.13167
223309_1/	0.220689	5.50606	4.92539	12.6088	7.36012	3.05951
223321_1/	0.188393	1.89514	10.2353	10.3674	20.4022	4.26481
223322_1/	0.191808	1.01809	6.78017	12.8693	11.8217	5.46775
223340_1/	0.205802	2.4003	4.45521	7.70092	10.6648	2.87078
223347_1/	0.26081	2.03697	4.71115	6.53692	4.01576	3.20817
223355_1/	0.562152	2.22251	6.72864	12.3005	5.25864	4.03647
223401_1/	0.850727	3.34959	6.87194	9.44991	6.70542	1.85312
223417_1/	0.643843	4.60562	7.88277	10.5901	7.96156	1.81316
223466_1/	0.508021	1.82235	6.30376	8.45931	8.6773	2.0124
223474_1/	0.24066	2.02298	6.84951	6.02837	6.82207	5.44978
223485_1/	0.115249	2.49383	3.68207	7.54685	7.91365	1.68759
223489_1/	0.582011	2.1413	3.70879	8.59454	6.10002	3.53246
223500_1/	0.666685	1.83266	4.75691	8.12526	3.94094	1.82389
223507_1/	0.635025	3.26152	7.0636	7.78469	11.2668	2.37395
223518_1/	0.339975	1.51216	5.74001	8.89535	7.03265	2.64554
223525_1/	0.190164	5.1382	3.85894	13.5811	10.9656	2.42108
223559_1/	0.357918	4.78901	5.43986	14.0095	10.0339	1.9038
223560_1/	0.234047	2.59024	4.87973	10.1963	4.39736	4.46545
223561_1/	0.806809	1.95028	7.77154	15.0896	7.63675	4.70682
223568_1/	0.336491	2.06458	3.7664	6.44155	3.82328	2.16831
223631_1/	0.104304	2.56273	5.08939	10.0273	4.42177	3.95913
223680_1/	1.22896	7.16748	8.69237	11.3846	7.72401	4.40255
223689_1/	0.39371	3.93763	11.6878	10.0887	9.90522	3.52996
223785_1/	0.335388	4.26343	7.28545	8.43775	9.86354	4.02195
223799_1/	0.554161	4.73794	9.70133	6.58166	6.01529	1.95197
223823_1/	0.157028	3.59879	5.52096	7.85386	6.48966	1.57743
223834_1/	0.255251	7.1937	9.60184	14.8515	7.22244	4.91358
223842_1/	0.302048	4.08835	5.65329	7.48337	8.59218	1.45007
223853_1/	0.383886	4.28741	2.40801	12.0398	11.0942	2.68918
223855_1/	0.485042	5.37397	8.74894	14.9954	5.5511	2.38595
223875_1/	0.298405	2.66067	4.55459	11.6526	7.39043	3.4363
223905_1/	0.276174	2.20755	3.88884	9.7297	6.88588	2.2842
223916_1/	0.260451	1.2217	6.30167	9.71639	5.27026	2.66259
223932_1/	0.500807	2.45159	5.30116	12.1768	13.2869	2.26639
223939_1/	0.314115	6.79278	9.00553	19.3718	9.96181	4.77629
225125_1/	0.471826	2.06644	5.66038	8.53428	11.817	3.48933
225175_1/	0.398854	2.89215	3.97615	9.90467	7.83484	6.75772
225182_1/	0.338496	2.08467	2.24967	4.85891	4.42319	2.063
229010_1/	1.05288	9.4713	8.21378	17.6119	12.0515	3.57574
229017_1/	0.591496	7.28112	5.47318	16.5097	11.6583	5.4386
229018_1/	0.331242	4.72419	4.49962	12.2431	12.1978	5.75513
229022_1/	0.53171	4.17951	5.59623	16.7396	9.00223	2.51035
229026_1/	0.337281	1.06302	5.21457	8.10878	6.01081	4.43701
229030_1/	0.783608	5.32736	9.87953	10.4228	9.68875	2.94333
229054_1/	0.627768	4.88748	5.73958	12.0633	6.39683	3.28205
229057_1/	1.57112	4.23337	11.0711	15.1034	6.78872	3.18488
229058_1/	0.802399	4.14742	6.83905	14.7087	11.4761	3.84102
229059_1/	0.637232	2.3863	6.73378	10.2039	8.64575	2.06109
229061_1/	0.335833	2.75547	7.74676	15.6922	13.5188	2.92624
229074_1/	0.288635	2.67021	3.11982	6.32544	18.3949	2.19129
229075_1/	0.384883	2.40009	4.73932	7.71632	6.5813	3.13185
229078_1/	0.555781	3.24804	5.10502	9.68032	5.46239	2.18123
229090_1/	0.18362	2.98457	4.65525	12.0939	5.81556	2.90116
229091_1/	0.695901	4.4542	7.02624	13.4169	7.00408	2.66304
229099_1/	0.842299	3.65463	5.66585	9.02174	7.2997	2.46142
229103_1/	0.397072	2.23741	6.01304	11.6474	9.78329	2.43446
229112_1/	0.662435	5.66897	4.63266	7.41231	4.36913	3.86764
229114_1/	0.431367	2.68831	5.78407	11.0003	8.8568	2.26295
229122_1/	0.412362	4.04878	5.30245	15.0742	10.9134	2.57996
229124_1/	0.542673	1.42257	6.99277	10.9149	8.33934	5.13999
229130_1/	1.19228	2.87824	5.55375	10.6351	9.14363	3.57884
229134_1/	0.520437	1.84105	8.03273	13.9174	15.693	2.31616
229162_1/	0.270563	5.2076	5.97521	13.5265	8.1519	1.96357
229164_1/	0.393967	4.85922	5.75775	9.50911	7.59734	5.12977
229171_1/	0.454277	5.24915	8.2284	10.0913	9.9312	2.01806
229180_1/	0.732069	4.50753	5.13607	8.31977	6.13699	3.04245
229189_1/	1.10118	4.11941	5.90336	11.9369	12.505	5.77634
229203_1/	0.434466	1.1375	3.68127	14.2748	8.02449	1.71804
229209_1/	0.655913	3.61628	5.43012	8.68213	7.75008	3.33042
229210_1/	0.402869	4.04766	6.76846	9.00062	8.92557	3.25859
229215_1/	0.189383	1.38696	3.84611	7.57441	2.69089	2.21608
229217_1/	1.58778	8.67571	7.26063	9.07534	7.54499	3.3945
229236_1/	3.11307	2.63219	10.6272	10.0073	11.6312	4.22536
229237_1/	0.439464	4.77128	2.75515	8.55212	10.6263	2.88007
229246_1/	0.255608	3.25051	5.56776	7.34445	6.85243	2.28127
229248_1/	1.25147	6.44258	7.06427	13.041	13.9649	3.80445
229251_1/	0.703792	5.88927	5.32201	9.91054	4.79697	1.21089
229254_1/	0.384356	4.17727	6.87245	11.7438	7.01252	4.87206
229259_1/	1.08406	3.19397	7.04227	11.0411	5.74966	2.71726
229262_1/	1.74871	8.49105	6.40296	14.3642	10.8477	3.87093
229263_1/	0.686795	1.79063	6.32458	13.118	10.4293	4.11199
229274_1/	0.123136	1.91959	3.91763	12.346	8.93126	2.66635
229280_1/	0.17785	1.87479	4.57248	10.3266	10.5361	3.34803
229294_1/	0.181261	3.0112	5.1037	11.4739	5.34498	3.79876
229297_1/	0.734655	1.58098	8.76889	12.8479	9.89973	2.75743
229298_1/	0.85518	2.57218	4.11639	10.7044	7.81955	0.858419
229299_1/	0.756757	4.51496	6.68416	10.1637	10.7652	4.81708
229302_1/	1.28264	2.34576	4.14511	12.2572	13.2074	3.09426
229315_1/	0.826469	3.62649	6.23982	9.14007	7.74087	2.46817
229316_1/	0.162202	1.97207	4.28831	8.33891	7.35777	2.8252
229325_1/	0.658978	2.75579	6.2374	10.3787	6.70662	2.04844
229338_1/	0.138241	1.4633	6.09047	9.22262	10.93	2.7305
229339_1/	0.447598	4.64817	5.47331	12.6976	10.9688	2.43694
229366_1/	0.655475	4.11896	14.1048	14.3874	6.86019	5.57033
229368_1/	0.562737	4.55874	5.94728	14.7047	10.7201	3.83098
229374_1/	0.345109	5.56354	4.60817	7.4376	4.96599	2.09511
229376_1/	0.505883	5.08784	7.06303	10.4529	6.82606	3.14157
229409_1/	0.611367	2.07055	4.45023	7.22462	6.90276	2.70544
229413_1/	0.21053	2.98499	5.78055	8.16281	3.81869	2.3223
229414_1/	0.720118	2.436	9.09911	12.1773	9.81398	5.87612
229431_1/	0.659245	3.1406	8.22096	17.2557	13.3755	3.31894
229455_1/	0.538546	1.91379	3.89244	8.1703	5.84202	0.912764
229465_1/	0.420294	1.98605	5.9498	11.9599	8.8602	2.71777
229466_1/	0.449093	1.30387	4.31048	8.73821	6.48701	3.3596
229469_1/	0.689739	2.87938	3.32504	9.03823	5.23511	2.36151
229470_1/	0.229996	2.66534	4.91874	10.5624	8.82393	2.70861
229472_1/	0.608152	2.18102	5.56423	8.53551	4.37702	3.28662
229476_1/	1.08221	3.15748	5.46922	10.5481	9.70152	1.77536
229484_1/	0.630338	4.02227	7.25774	9.85163	9.42115	3.41413
229489_1/	0.763139	2.39773	3.66098	11.9902	4.60901	2.77097
229506_1/	0.969667	2.91355	6.42528	6.58496	5.26477	2.81898
229516_1/	0.790747	1.01094	7.60968	12.0684	14.2397	3.24366
229527_1/	0.581912	2.70151	4.12307	12.1521	7.20089	2.65757
229531_1/	1.04991	6.67828	10.8632	15.9526	8.5298	3.84581
229532_1/	0.5112	3.44178	8.3941	13.4377	5.57968	0.810434
229535_1/	0.0898937	1.3225	3.44026	15.2077	5.68048	4.31515
229543_1/	0.559199	2.13784	3.92763	11.819	7.92103	2.4157
229544_1/	0.167819	2.41159	5.40793	11.3571	6.61232	3.21373
229548_1/	0.297495	3.35882	5.19311	9.5268	8.35832	3.34777
229557_1/	0.96317	6.60914	7.01619	8.234	5.57392	3.30273
229558_1/	0.372621	2.96466	5.46038	9.53872	11.2512	1.98205
229566_1/	0.290826	3.81706	5.76674	12.9694	8.34097	4.1253
229571_1/	0.302174	5.43463	8.7693	9.22107	10.5486	5.11173
229573_1/	0.372052	1.53193	2.75932	8.28228	2.78477	1.39523
229582_1/	0.346588	2.05945	3.33871	10.6471	10.7569	2.00781
229596_1/	0.142448	2.68912	6.83926	11.3895	8.503	3.41604
229604_1/	0.531448	5.43296	9.59816	11.5746	15.8028	3.45994
229611_1/	1.12834	2.91055	11.1952	7.76405	7.73677	3.85774
229616_1/	0.762787	2.84094	5.49732	8.62216	5.81683	3.15983
229621_1/	0.203522	2.81143	5.18576	5.59706	6.39742	3.48603
229625_1/	0.244418	2.33813	2.65578	7.20452	4.45768	4.88014
229634_1/	0.494037	1.3025	3.84393	6.30648	4.24828	2.48686
229657_1/	0.31702	3.39194	3.58479	7.20961	7.95293	1.54171
229687_1/	0.312913	3.88818	7.64579	9.30108	4.99662	1.15196
229703_1/	0.743317	7.98581	3.88996	13.9014	10.4169	2.7795
229713_1/	0.19696	2.8244	5.08977	11.112	9.98139	1.83975
229727_1/	0.407919	1.87246	4.07128	9.74231	10.7211	2.61887
229728_1/	0.104528	2.80323	4.26999	9.51255	6.50839	3.16648
229759_1/	0.294101	2.95662	3.46363	9.00849	5.45359	4.0143
229767_1/	0.596754	2.64707	11.489	13.1405	9.74011	7.08301
229773_1/	0.171385	1.39518	5.70854	6.03383	4.3016	1.52139
229788_1/	0.408765	2.23044	3.30463	10.0617	8.03032	1.26378
229794_1/	0.273917	2.29582	3.86769	9.02951	5.48378	1.35368
229820_1/	0.152867	1.16303	2.32272	7.84342	6.40947	1.67597
229828_1/	0.436256	6.62093	4.90087	9.2329	4.84529	3.83667
229829_1/	0.349943	6.65855	7.97705	11.3495	11.2548	3.46144
229830_1/	0.565848	4.35179	6.52064	9.66465	4.56843	1.64053
229838_1/	0.247574	1.65049	4.9534	14.2015	9.32956	2.94736
229860_1/	0.6517	1.37159	6.26189	11.2409	5.94256	2.58282
990099_1/	0.0334941	3.45185	9.92615	11.6672	9.35291	4.4656
990111_1/	1.20868	2.35283	4.32145	7.33136	10.0504	3.23199
990140_1/	0.78808	1.57818	6.96182	7.14105	9.88666	2.36118
990175_1/	0.593588	1.09047	2.55334	6.80949	4.78283	2.16357
990190_1/	0.335947	2.2165	7.53465	8.46314	9.81932	1.49817
990213_1/	0.264929	1.20449	8.10015	11.9048	7.88453	2.8312
990241_1/	1.39364	4.69897	9.30968	12.4736	7.79909	2.10652
990252_1/	0.341753	2.30877	4.108	10.1259	10.3353	3.35309
990278_1/	0.630489	2.93403	7.39811	12.1998	12.489	4.34816
990284_1/	0.158433	2.91647	2.71855	10.0758	9.57245	2.40324
990360_1/	0.230449	5.22675	4.70613	10.7391	11.9939	1.49172
990411_1/	0.256026	4.60643	6.69387	11.6163	7.54326	2.57065
990424_1/	0.383186	3.80983	6.47454	8.54582	7.43751	2.31964
990478_1/	0.588124	2.94572	7.35656	6.77291	8.62627	0.824969
990483_1/	0.532785	3.08127	5.87181	13.3651	11.9485	2.79499
990545_1/	1.22552	5.34724	7.46132	15.2918	11.6622	5.22993
990559_1/	0.60364	5.36532	5.58239	12.7243	8.14994	5.4499
990591_1/	0.185315	4.72314	3.51384	7.24853	17.2136	7.65569
990600_1/	0.229116	1.86103	2.98618	12.0693	14.8261	1.46763
990615_1/	0.816751	4.0474	6.61645	10.9819	9.99968	5.52858
990618_1/	0.732034	4.579	2.8521	12.7784	7.11743	1.28839
990654_1/	0.637963	1.57667	7.26209	6.84551	10.1144	2.77507
990666_1/	0.274684	0.969968	6.80045	7.23872	20.5733	1.38431
990687_1/	0.493934	2.31008	6.53747	9.63224	10.4691	2.0293
990696_1/	2.10687	5.01444	8.74559	14.8906	27.3233	2.45503
990730_1/	0.395896	2.84193	5.73893	9.62699	6.03892	5.5127
990738_1/	0.223909	2.57341	2.67131	9.64631	6.22503	2.07962
990744_1/	0.306729	5.73019	3.61656	16.1456	11.6324	4.68304
990774_1/	0.260075	4.27164	6.62342	12.7248	10.4041	2.47382
990802_1/	0.552043	1.61928	9.34151	15.6335	8.04389	1.18789
990807_1/	0.554672	1.16504	12.5551	10.2078	29.5002	2.99079
990826_1/	0.309898	1.30494	4.29527	10.8445	14.5442	4.19275
990839_1/	0.74189	8.89879	6.35313	15.0206	14.3045	2.91327
990843_1/	0.792004	1.65132	5.05781	8.58744	7.04133	1.6278
990855_1/	0.650867	3.7955	4.54988	11.1199	10.0534	1.70245
990891_1/	0.127643	2.549	3.2342	9.29628	4.8771	1.46704
990903_1/	0.560993	3.46671	7.49002	10.1998	8.89804	4.19258
990908_1/	0.215332	3.98581	8.08181	19.6358	16.3032	2.47786
990930_1/	0.802439	2.3098	6.03106	9.73552	7.73804	2.59251
990956_1/	1.30674	3.68437	13.3019	18.2647	9.93106	3.5549
990959_1/	0.906537	7.81895	9.19811	16.327	9.9933	8.05195
990979_1/	0.290129	1.27592	6.69714	8.59619	6.1186	1.38193
990984_1/	0.100543	3.09018	5.57796	9.44883	6.58016	2.97928
990989_1/	0.471006	4.79394	5.70036	13.2442	8.61899	2.14628
991026_1/	0.172807	3.28469	5.73226	7.23094	11.337	4.24003
991040_1/	0.379237	3.36657	6.71878	10.3298	4.5865	1.41334
991062_1/	1.10469	3.02833	5.91878	7.58951	9.17694	2.65024
991073_1/	0.527464	3.49964	21.5761	9.95357	13.1628	1.73311
991077_1/	0.721464	4.14602	7.5283	10.9536	11.1854	3.41262
991082_1/	1.07773	3.57541	7.39088	11.6963	10.2044	1.97885
991108_1/	0.910825	4.14406	7.10349	13.5889	16.3854	3.88861
991151_1/	0.135796	1.82377	6.32279	9.42603	7.15628	2.51455
991152_1/	2.22984	6.33321	7.48407	11.5586	7.57665	3.32694
991171_1/	0.602255	3.01187	6.64673	13.6508	6.15631	2.00718
991240_1/	0.0889241	2.33483	9.76257	15.5108	13.0271	2.79621
991249_1/	0.328327	5.61272	3.97188	11.685	10.3766	0.831652
991253_1/	0.633947	3.07152	6.81508	8.38184	5.53712	1.68385
991316_1/	0.674261	3.78826	4.61294	13.4519	11.0895	1.51891
991360_1/	1.0693	2.45887	3.03469	6.35282	9.46889	3.96006
991362_1/	0.551507	2.61776	5.87558	6.0113	6.96546	1.35572
991374_1/	0.634659	1.74144	5.58486	7.8173	6.05123	1.98401
991375_1/	0.298595	2.17023	6.37737	10.2456	6.6852	3.41461
991423_1/	0.395037	3.6449	4.43492	9.17376	7.59467	3.32514
991465_1/	0.415433	2.00616	6.85225	8.30093	4.02251	1.24775
991510_1/	0.773763	3.0863	4.42993	8.68117	6.58045	1.35843
991524_1/	0.41099	3.31207	4.56852	8.74014	9.40284	0.858998
991525_1/	0.248358	1.57387	4.1907	9.30926	6.9446	3.6476
991530_1/	0.515145	1.62576	5.9149	12.5355	8.87242	2.2687
991536_1/	0.203329	3.28472	3.50489	9.5882	8.31793	1.99581
991568_1/	0.383478	2.24682	4.84597	5.65314	4.58745	2.90237
991577_1/	0.302469	1.73127	8.94704	11.1177	11.7839	1.44144
991604_1/	0.846637	5.88581	5.07287	10.3573	24.9999	3.49439
991611_1/	0.428949	2.63675	4.39611	10.301	7.60885	5.62588
991641_1/	0.245044	2.32219	5.93133	11.9177	4.65335	1.80343
991642_1/	0.639787	2.01005	4.41302	12.3745	8.95787	4.35539
991649_1/	0.833321	2.6366	3.91549	9.47331	7.18753	1.82784
991650_1/	0.134166	1.92323	3.30426	8.31943	10.2384	2.12993
991654_1/	0.603866	2.40692	3.89236	5.64072	6.41434	4.70348
991676_1/	0.336079	4.44323	6.54241	11.6746	10.8989	4.82782
991684_1/	0.808564	2.35975	7.41681	14.4311	16.2142	3.14818
991697_1/	0.0666228	2.27267	4.00384	12.0402	8.13209	7.05614
991712_1/	1.31768	4.59989	7.17624	10.0334	9.66879	2.26853
991745_1/	0.286735	2.35935	5.95099	5.68612	7.49312	2.93238
991761_1/	0.214511	2.87879	6.34941	13.6284	10.7476	2.78317
991764_1/	0.915132	3.8366	8.25212	18.4592	16.7858	2.35047
991765_1/	0.386482	4.10662	8.87304	14.01	6.87615	2.37973
991793_1/	1.25268	3.59958	5.09747	8.12612	16.3507	4.02736
991835_1/	0.391887	1.58182	7.83548	9.30371	8.5832	4.42598
991840_1/	0.255187	1.87144	11.6772	11.4732	8.41234	2.3679
991856_1/	0.232539	1.98706	1.5069	11.6607	10.1057	3.26196
991864_1/	1.12806	1.85679	6.43222	9.79599	8.42179	4.06398
991867_1/	0.353006	2.78152	7.77714	11.4904	8.9801	3.87535
991873_1/	0.488285	2.94516	7.69396	6.89773	9.04886	3.25959
991884_1/	0.751706	4.64268	4.39212	10.3701	7.27664	3.88053
991885_1/	0.3504	5.476	4.72189	13.1464	10.5692	3.02437
991889_1/	0.468216	2.38174	6.51259	11.6714	10.0007	1.31919
991891_1/	0.630338	6.85255	7.16891	15.9502	7.29022	2.1332
991893_1/	0.631157	4.64925	5.76177	7.7285	7.11678	1.07954
991917_1/	0.128749	1.58707	3.77197	7.54225	8.99971	2.03961
991935_1/	0.907628	3.87257	8.62037	17.1845	18.701	4.82023
991947_1/	0.143922	1.68316	3.07028	9.88867	10.4216	2.88241
991959_1/	1.2536	2.19616	8.10996	18.7942	8.66852	2.21556
991969_1/	0.543297	1.61918	5.39481	12.8521	6.76553	4.41632
991972_1/	0.775214	4.51054	11.954	10.6234	11.2176	3.4736
991973_1/	0.530116	2.45963	5.98998	11.7547	10.2065	6.7209
991981_1/	0.523226	3.03526	6.36341	11.72	5.84195	1.65725
992077_1/	0.192945	3.2579	4.78888	7.65439	7.19647	2.99031
992080_1/	0.459446	3.03663	7.64001	8.71503	4.67347	4.69192
992092_1/	0.0999254	3.05957	7.68051	10.6801	11.4591	6.25828
992108_1/	0.707479	2.22861	6.31968	9.10575	12.3383	7.8213
992112_1/	0.52679	2.41217	7.11318	9.61857	5.29164	5.19603
992114_1/	0.301662	2.90454	4.59148	5.38376	6.89932	3.69447
992115_1/	0.656524	2.34611	3.44641	6.67623	7.78573	1.92616
992145_1/	0.762783	4.16728	10.9158	10.3862	7.10981	2.10182
992198_1/	0.444268	2.65488	3.31583	6.82288	7.27832	3.2008
992224_1/	0.787411	2.17065	6.5312	8.12058	8.20759	1.66673
992226_1/	0.270709	4.29649	8.13088	10.2188	8.36327	1.41623
992247_1/	0.326852	1.5079	4.51187	9.28052	4.28298	2.59869
992252_1/	0.630151	6.44777	5.68816	21.573	16.0008	1.97503
992259_1/	0.175773	1.94384	4.33847	10.941	8.84437	2.00075
992266_1/	0.221336	1.30625	3.86904	6.62042	4.81072	1.64012
992311_1/	0.189646	4.38383	6.96046	13.8456	8.54388	1.70655
992318_1/	0.197818	4.34918	6.84507	7.29567	12.3784	5.82393
992321_1/	0.852991	8.8667	12.7892	12.1773	12.4983	5.85295
992337_1/	0.396438	0.844688	9.75039	10.5132	21.5909	1.64836
992346_1/	0.620982	2.49645	6.53254	6.37149	9.04649	3.30113
992350_1/	0.435909	4.02378	6.45778	12.9967	9.48543	1.66019
992353_1/	0.185882	2.84579	4.85991	12.493	5.26775	1.60441
992356_1/	0.573024	5.95361	4.73676	9.44289	11.3167	0.787202
992361_1/	0.737429	1.97028	3.173	11.9624	8.52701	2.76265
992370_1/	0.354806	1.72269	3.8451	9.71681	5.43655	1.99374
992468_1/	0.507134	3.22379	5.08509	9.65309	13.669	2.46736
992486_1/	1.25115	2.11612	13.1654	16.2003	11.8517	1.71459
992491_1/	0.624757	5.30736	2.79041	12.7649	10.0158	1.84918
992495_1/	0.432654	2.83899	3.97346	9.71992	11.5235	3.2702
992497_1/	0.431404	2.35483	8.21369	10.3925	5.77872	2.53631
992544_1/	0.477347	6.97345	9.80604	10.9391	8.46801	5.7205
992550_1/	0.578726	4.45766	4.39142	7.72612	9.33082	3.50879
992572_1/	0.436892	2.48147	5.36461	9.25887	9.58819	4.04626
992586_1/	0.512951	3.82146	2.88351	8.66574	5.61501	2.18036
992611_1/	0.90356	7.33522	9.85287	14.1015	9.4048	4.66692
992618_1/	0.315494	2.98647	5.54147	13.5682	8.24007	5.25755
992633_1/	0.340029	6.34855	8.35947	10.2151	12.4842	2.89115
992662_1/	0.256276	2.99025	4.18287	12.2722	4.11343	1.84867
992669_1/	0.381756	1.26766	3.3739	12.0354	7.95453	2.1123
992674_1/	0.105027	6.88543	5.86607	11.9656	10.184	2.8205
992680_1/	0.198911	1.44687	2.50612	10.9778	7.57169	3.07234
992688_1/	0.449363	3.83435	4.11467	7.79097	9.51684	1.57543
992716_1/	0.0719808	2.38497	5.15391	14.0431	10.3073	6.70234
992722_1/	0.891317	6.98266	8.50666	15.4528	7.18834	4.58192
992736_1/	0.837844	2.57335	9.76091	12.1619	10.6246	1.98792
992749_1/	0.367192	1.72552	6.79331	5.8118	7.00437	3.50012
992756_1/	0.563001	3.63381	6.30138	12.9064	13.2289	2.90676
992757_1/	0.470759	2.11705	3.44602	8.53953	4.10717	2.29516
992775_1/	0.250408	4.19222	4.37229	12.0835	25.8844	7.99616
992801_1/	0.412651	3.0331	6.06641	8.20447	8.14615	1.81024
992850_1/	1.63476	4.52888	4.9345	12.8145	11.3357	4.42061
992861_1/	0.261496	1.63711	6.52389	12.4206	7.49419	1.54442
992863_1/	0.47916	2.65546	6.9697	9.09559	5.30935	5.98721
992872_1/	0.150146	3.39736	4.14833	9.9348	8.21138	1.80807
992918_1/	0.209404	1.13589	4.76427	11.9906	7.21327	2.33764
992946_1/	0.0784846	3.28	6.55591	23.637	12.4042	1.04288
992964_1/	1.23521	2.40544	6.11182	16.6895	5.75124	4.49549
992976_1/	0.555707	1.64754	4.71549	3.92923	4.05919	3.62556
992998_1/	0.446546	2.83705	6.58163	8.06814	9.06143	1.83792
993000_1/	0.772296	4.26148	6.19653	8.27131	6.18422	3.07615
993005_1/	0.441188	4.23678	7.77451	9.80526	10.599	4.88496
993016_1/	0.47703	1.12436	9.13455	13.3267	12.4689	3.94972
993022_1/	0.457139	1.87964	4.94679	7.95175	3.35805	4.38828
993023_1/	0.906424	2.50892	4.2926	9.60686	3.82996	4.57747
993038_1/	0.171116	4.01299	2.16233	5.79093	5.30103	1.30325
993041_1/	0.475822	3.15136	5.83092	14.2025	10.656	2.7732
993082_1/	1.09487	4.45094	7.09451	6.89955	8.40249	6.22431
993099_1/	0.326729	3.09537	5.15317	11.3451	6.21923	4.20976
993118_1/	0.589914	3.37493	7.93575	10.2739	6.18076	2.0044
993126_1/	0.641318	6.19863	7.28642	8.43464	5.92816	3.20511
993136_1/	1.3855	4.4968	4.26556	7.10434	4.07512	2.09104
993144_1/	0.760942	2.97962	8.60467	8.19214	22.3633	7.76586
993167_1/	1.27293	2.65055	10.0317	10.9949	6.60393	3.10773
993170_1/	0.258492	1.4294	8.35514	10.3634	11.6939	6.01191
993271_1/	0.300818	5.46351	5.02187	9.65521	6.87394	3.05402
993300_1/	0.332836	1.79418	6.23574	12.6672	7.61238	3.08878
993314_1/	0.614634	3.49067	6.73739	7.56352	6.09987	2.37619
993346_1/	1.23174	7.98748	11.0262	15.8367	6.75323	4.14605
993349_1/	0.396533	3.23727	6.10615	8.72781	8.6604	5.02434
993361_1/	0.986954	3.24373	5.00873	11.4579	7.00041	1.8518
993374_1/	1.05768	3.30689	7.54807	12.796	11.8934	2.92564
993387_1/	0.465568	3.30037	8.19119	10.7054	10.1007	6.50444
993390_1/	0.742692	3.60489	9.48774	10.259	8.81166	1.47279
993391_1/	0.507413	4.9973	10.1996	10.8069	9.17796	4.61995
993415_1/	0.856215	2.72539	6.32938	16.0034	6.54457	2.54874
993416_1/	0.515524	2.04958	7.60472	8.35946	12.4708	3.26887
993427_1/	0.332418	2.957	4.87312	9.43335	7.12084	1.99037
993429_1/	0.222036	3.42684	11.7093	7.55144	5.37964	2.23124
993439_1/	0.37566	3.56668	3.99669	7.67599	6.38582	2.22559
993447_1/	0.648496	4.4778	7.8629	12.1835	6.69859	4.19787
993453_1/	0.209593	2.97887	10.5867	10.5898	12.6648	2.55708
993470_1/	0.218063	2.90183	3.79033	9.79148	7.16547	1.58638
993486_1/	1.967	2.55052	6.79013	10.5821	21.5595	3.81522
993492_1/	0.388527	4.10605	4.30728	12.6452	6.9611	1.76834
993523_1/	0.328703	2.9815	6.60995	12.8663	13.0755	2.61073
993577_1/	0.0909565	2.96933	4.12838	11.2986	11.2246	3.11007
993651_1/	0.482281	2.69217	7.5449	14.2679	11.0061	2.21315
993656_1/	0.13939	6.49216	3.42335	8.4915	6.22305	3.4437
993662_1/	0.868244	4.3559	5.78498	11.216	9.55262	4.72815
993665_1/	0.710946	5.88652	5.97304	9.99644	11.9919	2.42202
993682_1/	0.323611	2.07633	5.82719	7.12854	18.1974	1.6732
993688_1/	0.50745	3.72183	7.16373	15.7196	11.9927	2.09674
993696_1/	0.266814	1.10318	5.89168	7.78468	9.60979	7.05933
993709_1/	0.659093	1.32527	7.82978	9.71008	8.47816	1.7609
993710_1/	0.876696	6.71545	28.0077	12.9772	9.69983	2.47235
993730_1/	0.695823	1.51371	6.53743	6.58901	5.43585	6.748
993745_1/	0.870636	7.4328	5.93219	10.7456	12.1395	2.3807
993810_1/	0.797657	3.29119	6.09045	18.7974	11.1174	0.474169
993815_1/	0.485077	4.30522	4.31224	10.4824	6.7956	2.96973
993818_1/	0.381756	1.82626	6.27539	11.4097	8.79584	2.11307
993820_1/	0.713549	3.833	8.53422	13.3433	9.2666	3.20698
993827_1/	0.238236	3.18659	4.77977	12.8768	7.64591	1.90506
993845_1/	1.15116	3.95015	10.8823	14.8454	9.67389	1.08056
993880_1/	0.60508	9.52333	8.45436	19.5662	15.5539	3.70125
993881_1/	0.560483	2.4076	7.42769	6.85809	11.5823	2.11397
993915_1/	0.356983	3.58052	5.52952	15.292	11.3055	2.56718
993971_1/	1.72832	4.30289	10.7084	13.7357	12.3163	3.1685
994022_1/	0.388339	2.22474	5.5923	8.99107	8.25199	3.59951
994080_1/	0.93888	2.97644	5.10326	10.1049	10.6636	1.3944
994081_1/	0.907981	2.5894	4.64395	8.88442	15.9328	3.89233
994111_1/	0.902548	4.03085	4.20721	11.6916	14.0347	3.47773
994153_1/	1.04148	3.76091	13.5842	14.6515	13.3516	2.4394
994184_1/	0.123945	2.07339	3.48425	9.28155	8.7794	3.24578
994187_1/	1.03975	3.4083	4.83126	13.1286	6.59013	2.10696
994195_1/	0.469112	2.62138	5.6346	9.41133	7.20693	3.10448
994206_1/	0.265166	3.05496	6.96299	8.51388	6.95937	1.73868
994257_1/	0.348441	2.25883	4.04745	13.9342	13.1607	2.79074
994264_1/	0.678508	2.91053	8.43221	11.446	5.18423	3.6363
994275_1/	0.614339	5.71229	10.1664	13.5078	10.8612	3.79657
994284_1/	0.318392	3.40606	3.80197	8.19897	9.0936	2.91881
994326_1/	0.896906	7.69161	10.4593	8.13582	6.30198	4.25726
994353_1/	1.12259	2.58686	9.45849	9.32562	15.5227	3.65304
994377_1/	0.277566	2.71351	2.82057	9.66837	5.25804	2.14461
994404_1/	0.416854	5.04803	6.55022	8.83784	7.48524	8.00982
994409_1/	0.127495	1.77236	1.72283	5.84104	4.71457	3.1534
994419_1/	0.687762	5.95933	7.71817	12.4244	8.09524	3.12979
994430_1/	0.245663	4.86418	8.0532	10.6997	20.8771	4.12061
994457_1/	0.72386	4.25973	9.32762	16.6371	10.6981	2.26909
994469_1/	0.537117	4.83744	6.01875	11.6005	9.13599	1.69563
994474_1/	0.856043	4.98922	8.2726	12.7335	11.6556	2.95403
994480_1/	0.882041	2.69832	9.64704	11.5884	6.77566	1.62208
994487_1/	0.381614	1.58021	6.178	8.56517	5.56001	1.53318
994531_1/	0.274039	2.24621	3.97837	11.1862	8.87347	3.75984
994538_1/	0.545332	2.83731	3.36913	10.8078	7.62387	1.21578
994540_1/	1.30152	3.01591	9.27816	13.9542	10.2683	1.46227
994580_1/	1.29351	3.26781	6.57997	10.5077	9.73787	2.97601
994593_1/	0.795427	8.7974	6.00801	14.8808	8.60364	4.16281
994602_1/	0.255885	2.05879	9.97694	13.2958	16.7655	1.00325
994603_1/	0.258978	2.79523	4.03275	8.55531	7.00218	3.4219
994628_1/	0.267093	2.4442	9.32395	8.63209	15.4383	3.16492
994672_1/	0.25086	1.68836	4.05538	9.58119	8.1581	1.70625
994674_1/	1.03967	1.914	6.03308	15.8765	12.2257	1.41311
994682_1/	0.898976	1.54418	5.11802	11.7268	13.8172	3.04762
994687_1/	0.388257	2.14724	4.74341	10.9875	6.52343	2.14212
994691_1/	0.340572	6.99645	7.6602	13.5794	8.9864	5.49184
994695_1/	0.208954	1.01437	3.38144	9.23393	12.2663	2.11942
994702_1/	0.130096	3.4841	8.64336	14.9987	7.57448	1.50952
994711_1/	0.468133	4.17777	6.16215	12.0765	8.75761	8.34763
994712_1/	0.25901	3.52287	5.98022	7.40787	6.03049	1.25304
994721_1/	0.156446	1.84413	5.52298	9.07254	7.91189	2.7128
994725_1/	0.304767	2.41461	4.94692	10.0215	8.46788	3.04406
994731_1/	2.88869	1.42183	6.84819	9.32771	9.80346	3.39134
994739_1/	0.366945	2.38942	3.95074	10.0038	8.70428	1.44317
994747_1/	0.906031	2.17763	6.36506	6.55461	7.14074	2.25094
994760_1/	0.423865	4.34805	3.93863	7.9993	7.50648	2.1104
994761_1/	0.433185	3.0157	5.63589	12.505	15.9926	1.99694
994771_1/	0.808592	2.24501	6.0727	9.92743	6.76466	2.29342
994790_1/	0.47444	2.51277	6.13397	7.28936	5.76111	4.29714
994792_1/	0.119938	0.866987	6.07431	9.76579	11.1448	2.18846
994866_1/	0.315272	2.22096	10.9478	11.6268	21.5225	0.816425
994907_1/	0.123927	3.64321	7.50544	14.4499	15.8107	2.1614
994939_1/	0.796098	3.17229	5.15239	12.6672	8.42926	4.84155
994952_1/	0.912381	3.55216	10.397	18.6404	20.9389	3.89645
994953_1/	0.471993	3.06674	5.76519	14.5187	13.0737	2.28492
995002_1/	0.355963	1.28453	10.5979	9.56632	8.47888	2.06877
995005_1/	0.815079	1.8033	6.87688	10.8906	10.4942	3.74404
995011_1/	0.800753	1.80625	18.1623	12.8677	20.7923	3.81415
995073_1/	0.397145	5.18611	9.92518	12.9304	7.6421	2.4863
995162_1/	0.298656	5.04742	4.83032	7.17144	4.76922	1.83697
995164_1/	0.3392	2.23987	5.45879	15.1353	12.4937	3.23652
995172_1/	0.539271	1.89886	8.27043	7.21152	10.3755	2.35013
995236_1/	0.3308	1.96696	4.79705	11.9627	11.2048	1.24143
995251_1/	0.221354	2.68633	6.21979	18.2071	9.70774	4.06112
995253_1/	0.485754	3.33188	5.80298	9.82707	6.10277	2.89478
995256_1/	0.462524	2.64621	5.69399	5.85839	2.5007	3.04916
995281_1/	0.535249	3.9788	4.64134	9.58456	6.7381	4.51073
995294_1/	0.358972	2.1572	6.1513	10.7976	9.7446	1.44169
995311_1/	0.552803	1.6474	5.64791	12.6165	20.2573	2.20765
995339_1/	0.658867	4.84862	6.09356	12.2182	21.9336	4.81119
995348_1/	0.331716	1.48369	3.5763	13.214	7.81721	5.73385
995357_1/	0.260558	3.31144	6.56589	13.4752	8.15163	6.02958
995380_1/	0.302988	1.66942	7.37657	12.9693	9.86532	4.56174
995388_1/	0.984542	2.38697	4.54921	11.9782	9.58212	2.29863
995428_1/	0.11366	1.92762	2.78446	8.27313	3.87469	1.14423
995436_1/	1.17293	4.40403	7.00103	7.30562	5.00007	3.83367
995519_1/	0.150335	1.95751	3.70525	8.21471	9.60941	3.08266
995531_1/	0.272158	1.4101	3.99276	8.6882	9.61507	3.51622
995564_1/	0.384481	1.9323	8.93972	9.2324	11.1086	2.42774
995573_1/	0.763452	2.96928	6.19328	9.79822	7.68021	1.7958
995598_1/	0.653775	3.77451	7.9452	9.23984	7.72472	1.69138
995633_1/	0.617304	5.11091	7.55245	10.3385	12.74	3.12813
995647_1/	0.268998	2.30824	6.33443	12.3954	16.9784	3.99692
995661_1/	1.66229	1.04424	5.78211	6.37985	5.1738	2.33915
995670_1/	0.244095	1.57847	4.10781	13.035	9.49493	1.68018
995683_1/	0.536857	7.45593	5.32217	14.516	12.0635	3.50969
995697_1/	0.194327	1.88452	4.6941	13.466	13.77	3.92273
995699_1/	0.274876	4.74606	2.26859	6.72616	5.54628	2.56044
995702_1/	0.392733	4.00488	9.13998	11.5282	7.32362	2.65601
995800_1/	0.580662	3.44155	5.3577	8.30871	7.89583	3.76931
995816_1/	0.128874	3.95546	7.01257	9.05985	9.93014	4.45111
995822_1/	0.782977	2.83313	6.12628	7.94134	5.07073	3.5857
995844_1/	0.725044	3.60947	4.0791	7.8922	5.89073	2.60831
995888_1/	0.655218	2.50436	6.35425	13.7146	15.8242	2.71889
995891_1/	0.338314	1.1289	14.666	8.23343	4.95805	4.95036
995915_1/	0.351424	2.16012	7.30901	9.19715	6.35299	3.19252
995931_1/	0.770138	4.71759	9.63144	10.8048	8.69398	3.82732
995936_1/	0.652321	2.09528	6.51466	12.0975	30.6015	4.91821
995940_1/	0.860173	2.23369	9.65127	8.40535	11.1243	1.29673
995942_1/	0.333813	2.3868	5.0248	10.9867	7.24503	1.3821
995944_1/	0.408754	2.04693	8.83308	9.1258	11.0831	2.46236
995959_1/	0.251715	2.08835	8.39877	12.4374	7.45155	2.88126
996018_1/	0.394898	2.36154	7.08561	10.8967	16.1184	5.24008
996036_1/	0.306648	3.04459	6.20708	10.7363	7.66016	2.20019
996044_1/	0.651392	2.2715	5.7717	11.6383	5.67305	3.2598
996053_1/	0.319371	3.42868	4.51285	8.69079	5.44927	1.95383
996114_1/	0.526106	2.38427	14.2259	18.4224	15.0097	6.05516
996122_1/	0.363423	1.62067	5.98801	10.4279	6.28832	3.64852
996151_1/	0.560662	2.441	6.59878	10.4176	21.2347	1.32012
996160_1/	0.22013	3.29821	5.47525	11.0425	13.1368	2.05872
996205_1/	0.261394	2.01391	4.20239	10.3417	19.9419	2.72628
996222_1/	0.149194	3.3206	5.2762	9.48104	7.98892	5.78604
996245_1/	0.276261	5.52469	5.53433	13.0652	10.5159	7.62428
996254_1/	0.249333	4.30935	9.11351	9.58409	9.21641	4.97457
996259_1/	0.339696	2.39351	4.12549	10.2575	5.78669	2.21013
996260_1/	0.306468	5.49277	4.61555	6.443	14.5611	2.84165
996365_1/	0.747965	4.41036	6.76823	10.5961	8.49326	4.94417
996378_1/	1.34046	3.26008	5.99075	10.7931	9.02353	3.04894
996393_1/	0.690032	3.76833	3.76921	8.51222	7.60802	2.37436
996396_1/	0.665318	4.44768	4.15604	10.4763	11.2883	3.05858
996399_1/	0.409334	2.81258	5.49034	8.24083	6.93945	2.71562
996411_1/	0.233194	1.31649	22.0438	10.0116	16.1302	3.90687
996420_1/	0.468492	3.00936	6.03577	10.7481	10.5819	2.27438
996421_1/	0.457852	2.59137	3.58897	6.64239	12.5763	3.826
996428_1/	1.12036	4.40743	9.85108	15.0848	16.7523	5.59025
996537_1/	0.274636	3.53323	11.2496	19.1341	14.4734	2.08146
996539_1/	0.490497	6.13839	8.71387	14.6674	14.8356	4.28728
996598_1/	0.877325	3.36123	11.1554	15.6918	12.5019	4.4495
996609_1/	0.194655	2.04429	5.24531	10.0557	8.86843	3.60199
996614_1/	0.375469	4.1053	3.7435	9.21957	8.30091	3.53286
996634_1/	0.504071	2.8879	4.62998	8.61841	10.8504	6.00232
996658_1/	1.26004	4.71657	6.40997	12.9233	10.1602	2.00779
996671_1/	1.27231	3.79088	11.5175	8.3877	12.6962	5.38727
996691_1/	0.568231	2.73695	4.57492	10.711	10.5004	2.00605
996708_1/	0.441667	3.69054	6.4926	14.5963	9.23545	1.75579
996729_1/	0.183379	1.27371	3.056	8.9971	3.54369	0.540861
996751_1/	1.31548	3.45946	8.24792	6.59755	11.7107	1.48106
996768_1/	0.735549	2.52295	7.14864	5.86298	9.62139	3.91643
996839_1/	0.900849	2.17826	9.38052	14.8436	9.03118	1.07624
996845_1/	0.452708	4.11368	9.34639	8.40628	9.67021	3.1157
996895_1/	0.64556	3.40211	10.5569	11.2442	17.2738	2.17707
996902_1/	0.531656	2.70314	9.70211	8.96272	14.1419	3.43983
996926_1/	1.48423	9.02922	7.33519	12.9816	6.71721	2.94739
996929_1/	0.338085	1.87921	4.03435	9.13096	11.7177	3.20611
996935_1/	0.297437	2.65075	5.40171	15.2385	11.1967	2.04842
996956_1/	0.801913	2.92741	6.07526	11.2764	6.90384	5.15767
997006_1/	0.870025	2.53884	15.7162	11.3668	7.17627	2.31045
997009_1/	0.362565	0.995685	12.2381	12.4788	15.3514	1.84695
997011_1/	1.12791	3.10889	6.33367	8.37469	3.93609	1.35241
997021_1/	0.512045	2.25015	10.6094	9.18292	21.0751	2.32007
997058_1/	0.246962	3.26514	6.25149	12.9876	5.11556	2.5645
997084_1/	0.199598	1.38197	2.36627	3.92921	7.08953	0.8521
997128_1/	1.56712	8.35693	5.11685	8.57652	10.3564	1.92574
997212_1/	0.616859	4.85707	6.2604	12.89	6.40619	1.21408
997229_1/	0.592221	4.81464	8.93936	14.1096	7.17236	3.24077
997241_1/	1.28801	2.05673	10.233	20.8256	27.4101	3.11575
997262_1/	0.617292	7.25679	8.46184	11.2118	9.22493	2.18626
997264_1/	0.901636	1.3414	4.63544	8.611	8.73332	3.82147
997266_1/	0.189739	1.18723	6.57716	11.7028	13.3191	3.5585
997274_1/	0.47411	2.68575	6.51335	9.88439	10.5814	3.96598
997276_1/	0.489169	0.84728	3.91751	12.655	12.3882	2.10946
997278_1/	0.55861	1.98454	9.22595	11.5105	10.2519	2.79107
997290_1/	0.259697	4.80847	3.60117	10.5466	10.0634	2.2169
997305_1/	0.863376	4.24606	5.25403	11.8242	10.9099	3.71237
997309_1/	0.432652	3.751	5.03382	7.31378	15.649	2.50661
997312_1/	0.414918	1.56882	9.61534	12.3562	7.58154	9.26074
997345_1/	0.279243	2.96632	4.24065	10.0486	8.02526	2.72005
997356_1/	0.243271	1.23606	2.59728	4.78822	4.43606	3.99729
997370_1/	0.99144	5.08301	5.6966	12.2768	11.2452	1.91393
997373_1/	0.579103	5.23152	6.2846	11.5597	7.30744	2.89833
997401_1/	0.605766	3.71593	6.3025	13.1204	9.40303	2.4731
997412_1/	0.281682	3.94126	6.73942	8.27377	6.92834	1.49626
997431_1/	0.322904	1.55297	3.6545	8.37134	8.29415	1.99248
997441_1/	1.53008	4.61883	9.22266	16.8403	8.15496	4.98187
997500_1/	0.852412	9.50674	6.73453	10.127	7.62513	3.17143
997512_1/	0.403878	1.88447	6.7551	10.7158	5.90522	2.30007
997514_1/	0.510673	2.21395	3.69533	12.7403	7.49189	2.25872
997553_1/	0.571409	3.46961	9.77623	10.1902	21.8749	2.6989
997591_1/	0.802916	1.23747	5.52565	7.11908	6.9889	2.53448
997596_1/	0.530543	3.52047	4.64262	13.0752	9.96725	3.03947
997603_1/	0.836797	3.20319	8.43902	10.2694	6.60021	6.16225
997606_1/	0.417931	2.39896	4.17619	7.29483	6.35155	5.31992
997625_1/	0.372021	3.0843	2.11595	6.00833	11.0554	3.41361
997684_1/	0.186592	2.00868	4.77427	9.16088	11.3935	3.27329
997686_1/	0.206845	3.91329	4.2539	11.5495	13.4701	2.69827
997708_1/	0.336238	2.17928	4.40014	10.6361	10.0638	5.72651
997719_1/	0.146026	1.36528	4.79745	8.71567	12.6961	3.87346
997775_1/	1.55408	4.76059	7.25725	11.4364	10.4945	2.25795
997813_1/	0.61198	5.57644	6.76822	10.8771	14.3794	7.33115
997814_1/	0.614721	6.68191	6.51748	13.4578	6.19816	2.33073
997825_1/	0.49795	2.49993	4.70209	9.3842	6.31858	3.58103
997827_1/	0.624278	3.80961	6.13281	5.76117	16.2473	2.05224
997960_1/	0.603622	1.77937	5.95193	9.72639	5.34955	2.75009
997987_1/	0.560903	3.07168	6.54218	11.2375	7.21879	3.14609
998015_1/	0.394327	1.62101	4.37056	6.25727	3.90229	1.44222
998016_1/	0.369505	1.89444	2.90959	9.74914	9.31671	3.11152
998020_1/	0.286352	1.49317	3.92607	6.96001	12.738	2.83147
998021_1/	0.421472	3.3483	7.0678	14.1996	8.46511	4.40519
998022_1/	0.500284	4.54235	4.12205	12.6023	8.96279	2.36792
998032_1/	0.712195	4.29685	7.36266	14.4416	12.2442	2.88111
998080_1/	0.291368	6.25755	10.2266	14.1582	6.46293	2.73819
998085_1/	0.930684	6.88175	6.05156	13.0974	10.7783	1.29398
998093_1/	0.551382	3.6873	5.14336	5.94122	15.5126	7.44539
998109_1/	0.260111	2.54206	4.53104	13.0388	7.45263	4.61022
998117_1/	0.276452	2.05815	2.68307	12.6877	7.9769	5.15326
998120_1/	0.351017	4.43434	7.16402	12.7395	7.76678	2.9514
998131_1/	1.67427	5.08254	8.09688	14.7538	7.12169	1.89776
998152_1/	0.434965	2.89478	9.03859	10.8721	11.9076	3.17281
998154_1/	0.19916	2.31098	4.98803	11.2274	9.22938	2.97063
998199_1/	0.588392	3.96857	7.28604	10.7695	6.82156	0.754203
998203_1/	0.208557	4.33683	5.78949	9.45601	7.36041	1.62055
998224_1/	0.920031	7.57226	9.76402	13.6866	8.41099	4.57084
998229_1/	0.254677	3.01989	6.01681	13.2432	14.7306	2.7514
998234_1/	0.417205	2.45102	3.30658	8.42311	6.21062	1.74113
998256_1/	0.879923	1.41029	5.79076	10.6019	12.8013	3.14797
998267_1/	0.68173	2.48701	4.52666	7.93788	9.12922	2.30463
998312_1/	1.2602	3.95672	5.93045	11.974	13.2031	3.59327
998320_1/	0.897396	2.81028	5.32674	16.6145	6.59162	3.4217
998331_1/	0.181215	2.02688	5.67495	3.68458	2.65408	2.16088
998396_1/	0.170558	1.47258	4.15508	5.36514	4.9847	4.02253
998404_1/	0.617585	1.66753	5.55715	8.5043	8.05962	2.84519
998411_1/	0.419964	2.81469	4.88402	6.79001	7.20125	1.44112
998433_1/	0.462904	1.63153	3.68105	13.7907	7.41133	2.27501
998493_1/	0.277325	3.73786	5.34195	11.1474	8.11366	1.92435
998499_1/	0.3593	1.20245	4.01874	6.01219	5.47496	0.970233
998512_1/	0.440147	1.54159	7.62104	8.68843	11.3132	3.56354
998552_1/	0.660224	1.31983	5.87572	9.38472	9.99285	1.40426
998558_1/	0.342217	1.41194	9.17211	13.7344	16.7382	2.45163
998574_1/	0.600634	2.35748	5.79383	9.99307	7.33288	1.54439
998580_1/	0.750208	2.39669	6.47019	9.88728	9.62624	2.60416
998610_1/	0.398334	3.2226	3.5424	5.05548	7.67681	3.60212
998679_1/	0.77364	3.32587	9.96538	7.39389	7.31637	1.03066
998758_1/	0.319154	2.03079	12.9669	8.47639	15.9612	4.65113
998762_1/	0.639595	3.90988	5.9299	16.2365	12.1774	2.46492
998780_1/	0.989522	5.91642	10.8792	10.8673	6.9322	5.16206
998809_1/	0.534167	2.55294	7.84556	12.235	5.7429	2.95838
998815_1/	0.12774	1.91422	4.72263	15.6822	14.3185	2.75801
998820_1/	1.30309	4.10744	6.51318	23.8076	23.2706	2.42087
998834_1/	0.454742	0.948745	3.22483	10.4236	8.41604	3.6002
998845_1/	1.41701	3.19923	6.4842	14.1987	6.51709	2.98296
998847_1/	1.1739	6.52025	6.1377	15.2467	6.94073	2.44035
998881_1/	1.12641	4.85085	7.11106	10.3996	10.3919	3.78087
999012_1/	0.938271	3.00401	5.10359	6.38476	5.61481	3.65152
999035_1/	0.212118	2.49814	3.4087	9.79096	19.9346	3.92998
999102_1/	0.703309	4.1581	5.98991	11.6598	11.4221	2.9235
999137_1/	0.72216	3.86203	15.0414	16.1491	6.33477	2.94781
999140_1/	0.60148	2.18384	7.6349	15.3285	9.73553	4.64592
999156_1/	1.17621	3.10496	14.6483	8.56694	16.7695	7.3162
999188_1/	0.17966	3.82839	4.43823	10.1119	8.27306	1.79995
999197_1/	1.09626	7.73093	8.59366	11.2304	11.8878	2.57227
999215_1/	1.17942	5.83383	7.98843	14.076	8.15152	3.9407
999263_1/	0.366151	3.00992	4.23599	8.86817	5.54599	3.95224
999289_1/	0.315714	1.44042	6.14672	10.3983	11.7468	4.03917
999414_1/	2.30372	3.85427	5.28575	7.79103	4.8511	2.38207
999432_1/	0.960558	2.84082	3.99888	6.79864	11.29	1.89467
999465_1/	0.776964	3.64614	4.1199	10.1167	7.17863	0.808042

## Sheet: motor
Subjects	Motor_Ig1_Ig2	Motor_Ig_Id_Ia	Motor_Id4_Id5	Motor_Id6	Motor_Id7_Id8	Motor_Id10
220004_1/	0.0730841	0.261584	0.169809	0.334751	0.0630207	0.0145112
220012_1/	0.0579274	0.0906653	1.63627	0.343771	0.0208828	0.00106944
220036_1/	0.0795672	0.116594	0.210469	0.518901	0.0256453	0.00619612
220052_1/	0.266862	0.188825	0.322255	0.118903	0.00932308	0.00323767
220071_1/	0.252452	0.15554	1.45607	1.54306	0.0282015	0.00193265
220081_1/	0.417617	0.522984	0.463168	0.302957	0.038951	0.0103865
220084_1/	0.151899	0.0474618	0.352559	0.0933278	0.0230113	0.0102599
220093_1/	0.0644821	0.170738	0.979426	0.243512	0.0111728	0.00122651
220096_1/	0.0559123	0.0718288	0.295071	0.118014	0.0388142	0.00450022
220105_1/	0.164843	0.457525	0.509531	0.310702	0.042714	0.023066
220110_1/	0.0148271	0.0323106	0.248008	0.220156	0.0121995	0.0221536
220112_1/	0.15691	0.139392	0.845432	0.582252	0.018738	0.0240947
220125_1/	0.275298	0.277414	0.756167	0.416419	0.00966981	0.00475379
220127_1/	0.0399059	0.0343507	0.0909159	0.524538	0.00504905	0.000427169
220137_1/	0.125882	0.164007	0.498934	0.575002	0.00440422	0.00261208
220160_1/	0.354169	0.140532	1.11719	0.438894	0.0227384	0.0800501
220165_1/	0.148354	0.0961648	0.461064	0.312395	0.00785149	0.000567817
220170_1/	0.469019	0.3041	1.13268	0.615036	0.0250469	0.00839751
220171_1/	0.113508	0.0570143	0.146263	0.197441	0.00237011	0.00137169
220187_1/	0.0343302	0.0350059	0.0760414	0.537596	0.00625784	0
220192_1/	0.155657	0.08813	0.304848	0.542241	0.00800994	0.00445081
220193_1/	0.450707	0.366417	0.578312	0.34682	0.00671436	0.0037119
220194_1/	0.122579	0.199125	0.46492	0.40278	0.0179527	0
220196_1/	0.0644136	0.102918	0.652195	0.296562	0.0185368	0.00749833
220203_1/	0.0857659	0.0932685	0.616732	0.874159	0.0324166	0.025625
220214_1/	0.143822	0.177051	0.582828	0.853932	0.0281453	0.00319089
220226_1/	0.134011	0.0809875	0.395054	0.305253	0.025949	0.00884624
220227_1/	0.150486	0.0781166	0.478294	0.089327	0.00893692	0.0087816
220232_1/	0.548821	0.134826	0.786013	0.455973	0.0298506	0.00940902
220244_1/	0.0397353	0.0421508	0.370981	0.223763	0.0148149	0.0050261
220245_1/	0.443518	0.119545	1.21536	0.464616	0.00572212	0.00143854
220248_1/	0.369333	0.485973	1.04387	0.657886	0.022555	0.0112571
220250_1/	0.135894	0.0887291	0.21705	0.0975884	0.00437886	0.0135486
220270_1/	0.115795	0.109876	0.777401	0.196845	0.0220322	0.00205824
220272_1/	0.129171	0.119076	1.3192	0.629306	0.00992166	0.00857106
220277_1/	0.375349	0.325887	0.686088	0.807336	0.0814496	0.00184333
220285_1/	0.230845	0.289104	0.637452	0.310308	0.0587155	0.00677411
220318_1/	0.0519731	0.0575342	0.107809	0.112016	0.010475	0.013387
220334_1/	0.370787	0.217729	0.510516	0.455578	0.0122705	0.0026598
220336_1/	0.0791571	0.0660521	0.205551	0.069744	0.0127513	0.00221183
220337_1/	0.317776	0.110273	0.573015	0.563715	0.0234792	0.00629435
220348_1/	0.156163	0.177648	0.381571	0.369129	0.0118051	0.00290772
220366_1/	0.0604738	0.0308838	0.391949	0.402232	0.017143	0.0067862
220391_1/	0.22114	0.148623	0.523478	0.405583	0.0358591	0.000976728
220396_1/	0.271478	0.0520579	0.650258	0.0761594	0.00187516	0.00256902
220397_1/	0.0873774	0.162964	0.703703	0.215181	0.080032	0.0478446
220404_1/	0.145815	0.0613593	0.057123	0.129102	0.00722137	0.00363819
220417_1/	0.242767	0.0151383	0.773912	0.602658	0.0276712	0.00705598
220424_1/	0.308464	0.358629	1.43682	1.14083	0.0128561	0.00217412
220435_1/	0.12657	0.180269	0.730716	0.424159	0.00433642	0.00378895
220438_1/	0.700657	0.577152	0.620711	0.30183	0.0316585	0.00654851
220439_1/	0.0603371	0.0882009	0.596378	0.250392	0.0160251	0.000935148
220444_1/	0.486811	0.480121	0.998299	0.567348	0.0942086	0.00401734
220445_1/	0.283599	0.218164	0.0793392	0.131132	0.0704745	7.72789e-05
220446_1/	0.15728	0.145262	0.444368	0.143959	0.0229367	0.00248935
220451_1/	0.387694	0.311596	1.48035	0.475842	0.0500537	0.0068551
220459_1/	0.162225	0.359117	0.334324	0.383243	0.0432206	0.0067656
220460_1/	0.350706	0.0950963	0.805883	0.355454	0.013593	0.000637198
220464_1/	1.35594	1.35087	1.46683	0.574591	0.0681832	0.00133633
220472_1/	0.561423	0.405769	0.851544	0.648393	0.0147244	0.0130146
220482_1/	0.493713	0.20219	0.869132	0.336263	0.0142097	0.0155721
220496_1/	0.0937774	0.0976788	0.153118	0.188685	0.0154611	0.00404483
220515_1/	0.494314	0.47508	1.76057	0.421612	0.0435958	0.00815709
220525_1/	0.255602	0.247257	0.332578	0.388961	0.0423529	0.0367749
220533_1/	0.0456063	0.100731	0.537861	0.183573	0.00949133	0.000951683
220546_1/	0.613055	0.192493	1.13602	0.610091	0.0172822	0.00364344
220548_1/	0.30392	0.2052	1.16847	0.886844	0.0468894	0.0144836
220551_1/	0.267562	0.174416	0.522059	0.200483	0.0536407	0.00147305
220559_1/	0.0948276	0.142229	1.07799	0.381392	0.0411792	0.0059745
220561_1/	1.27091	0.147083	0.835639	0.370776	0.0501967	0.00892813
220567_1/	0.136173	0.122764	0.649718	0.335053	0.470152	0.00999634
220571_1/	0.0916132	0.0626187	0.145641	0.102018	0.0112057	0.00395131
220572_1/	0.4559	0.746563	2.16927	0.64862	0.160258	0.00621662
220574_1/	0.138443	0.209023	0.253198	0.332891	0.0716747	0.00328021
220579_1/	0.281143	0.512278	0.632701	0.82412	0.0390634	0.00286401
220580_1/	0.0753227	0.0857239	0.404911	0.111745	0.0159558	0.00643875
220591_1/	0.322151	0.232149	2.12361	0.231476	0.0457119	0.000927509
220597_1/	0.546369	0.567452	0.265399	0.164727	0.0296701	0.0313257
220601_1/	0.278898	0.0804268	0.47177	0.220512	0.0128583	0.00358354
220605_1/	0.317987	0.219499	1.32741	0.377671	0.0233523	0.00652397
220607_1/	0.0847551	0.156401	0.167771	0.214542	0.0173062	0.0165849
220617_1/	0.0937647	0.270114	0.439609	0.139342	0.0050664	0.000291332
220618_1/	0.105061	0.077419	0.44153	0.078399	0.02133	0.00179201
220621_1/	0.269538	0.24681	0.553525	0.0785037	0.0120803	0.00991674
220626_1/	0.249085	0.160438	0.890667	0.598409	0.0320792	0.0019151
220632_1/	0.152877	0.0151271	0.486443	0.364734	0.031635	0.000796022
220637_1/	0.133826	0.159057	0.433613	0.458502	0.0232167	0.00808221
220651_1/	0.5682	0.167053	1.15567	0.544081	0.0197147	0.0112901
220700_1/	0.0207497	0.0714314	0.135173	0.179463	0.0347499	0.00078998
220727_1/	0.12668	0.0781804	0.370065	0.512485	0.00880038	0.000470682
220730_1/	0.647423	0.244636	0.263655	0.695032	0.0129254	0.000924238
220734_1/	0.0555544	0.0423488	0.112024	0.116086	0.0266254	0.0033936
220735_1/	0.0838591	0.119399	0.280765	0.0761906	0.0322955	0.015267
220751_1/	0.042737	0.0594629	0.0782787	0.167822	0.0372178	0.000522069
220756_1/	0.696975	0.15615	0.694241	0.673795	0.0536596	0.0309551
220764_1/	0.174421	0.0798061	0.0863398	0.139835	0.00626489	0.00449495
220768_1/	0.325298	0.0284926	0.473443	0.340233	0.0220866	0.00142243
220773_1/	0.205446	0.115343	0.579348	0.447019	0.0572359	0.0140488
220775_1/	0.373727	0.52918	1.36634	0.466821	0.0310214	0.00163144
220781_1/	1.67524	0.595612	1.96753	0.199976	0.0869456	0.00624395
220806_1/	0.162652	0.0748461	0.550004	0.30038	0.0201274	0.00194675
220809_1/	0.113989	0.196359	1.2914	0.363214	0.032264	0.0154851
220814_1/	0.184455	0.0754081	0.662587	0.719482	0.00547361	0.00347345
220838_1/	0.076411	0.111104	0.578167	0.242527	0.00182747	0.00068965
220848_1/	0.985854	0.1009	1.19285	0.731162	0.0265215	0.0153296
220856_1/	0.0849063	0.22356	0.428185	0.663081	0.00919694	0.00287245
220863_1/	0.108282	0.100945	0.345574	0.35663	0.0235411	0.0181666
220887_1/	0.358233	0.427716	1.57315	0.416017	0.0919479	0.0199239
220888_1/	0.213003	0.173681	0.576944	0.819974	0.0354111	0.00550923
220895_1/	0.0432048	0.278338	0.0992484	0.175991	0.0258488	0.00760826
220914_1/	0.397551	0.0368206	0.634022	0.123834	0.00799749	0.00477105
220919_1/	0.408857	0.233156	0.878167	0.704642	0.0197218	0.00371623
220925_1/	0.142219	0.363923	0.903838	1.44109	0.00578933	0.00314985
220926_1/	0.112656	0.280971	0.108888	0.188035	0.0279735	0.00843191
220939_1/	0.505281	0.356766	3.25726	0.695146	0.00504129	0.00422476
220941_1/	0.2486	0.100869	0.265339	0.328538	0.0622301	0.0127448
220953_1/	0.0367986	0.150512	0.417426	0.411221	0.0507055	0.00266816
220968_1/	1.09096	0.313322	1.0452	0.828241	0.0219621	0.00325483
220978_1/	0.597569	0.388341	0.607782	0.154122	0.0138175	0.0233533
220985_1/	0.516517	0.186258	0.8863	0.493376	0.0134043	0.00922004
220993_1/	0.378153	0.319332	0.466412	0.386079	0.00604694	0.00881163
220996_1/	0.579471	0.309019	0.420059	0.185492	0.0222726	0.00549917
221013_1/	0.661552	0.312981	0.987456	0.415247	0.0270871	0.0196413
221014_1/	2.60278	0.419471	2.0541	0.597052	0.190452	0.0264519
221034_1/	0.122977	0.0612602	0.0407044	0.117457	0.00800441	0.00206513
221065_1/	0.0802404	0.0425947	0.0846759	0.0871128	0.00241978	0.00468413
221074_1/	0.088817	0.131013	0.313723	0.370123	0.0178646	0.0033361
221078_1/	0.0822623	0.0411272	0.10824	0.309366	0.00619263	0.0133918
221086_1/	0.175447	0.174877	0.361006	0.263466	0.0133168	0.00581191
221089_1/	0.115625	0.0377627	0.798785	0.55402	0.0072453	0.0021343
221092_1/	0.310998	0.485624	1.09876	0.78523	0.0374073	0.0048618
221094_1/	0.159879	0.109654	0.598715	1.04356	0.0905071	0.0229192
221113_1/	0.360039	0.289976	0.377631	0.28845	0.0112093	0.0304384
221114_1/	0.0206249	0.144958	0.285427	0.187939	0.0377743	0.0280434
221121_1/	0.593917	0.121209	0.464576	0.218664	0.00402436	0.00630163
221123_1/	0.329403	0.301046	1.22616	1.49922	0.0205294	0.00298003
221124_1/	0.196688	0.207954	1.42454	0.765114	0.0228963	0.00363659
221139_1/	0.119087	0.0489047	0.528319	0.0574548	0.0105755	0.0115121
221140_1/	0.03898	0.0401734	0.289812	0.262031	0.0076284	0.00288292
221151_1/	0.366892	0.618592	1.89869	0.869881	0.0235031	0.00329198
221152_1/	0.0312939	0.170679	0.847909	0.67146	0.148006	0.0101433
221153_1/	0.0576462	0.0386328	0.133152	0.106536	0.000380201	0.00092862
221154_1/	0.159376	1.02189	0.616437	0.14168	0.00978468	0.000395863
221179_1/	0.207991	0.235352	0.369821	0.143718	0.0243034	0.00324913
221181_1/	0.139523	0.269352	0.486602	0.39383	0.0147677	0.00135632
221192_1/	0.264878	0.116729	0.449381	0.550266	0.0283223	0.00393525
221193_1/	0.167353	0.204278	0.816665	0.25926	0.0121073	0.00643655
221198_1/	0.256804	0.242409	0.544331	0.937706	0.0614418	0.00234965
221210_1/	0.226878	0.0582126	0.217095	0.150894	0.0235776	0.00766026
221218_1/	0.216804	0.168525	0.164562	0.149266	0.0250819	0.00499838
221228_1/	0.022059	0.0224689	0.226013	0.132996	0.0144698	0.0024584
221229_1/	0.101464	0.19833	0.281583	0.292757	0.0100512	0.00163683
221253_1/	0.423308	0.100108	0.952024	0.311163	0.0564067	0.0164791
221255_1/	0.0403021	0.024082	0.235031	0.43387	0.00824843	0.000586183
221268_1/	0.0556354	0.069927	0.0832557	0.024358	0.0108574	0.00463134
221275_1/	0.256138	0.195965	0.23858	0.0472481	0.00684664	0.00467349
221276_1/	0.803848	0.414378	0.368217	0.2854	0.0210427	0.0123126
221289_1/	0.329578	0.170106	1.39666	0.608985	0.0183338	0.0216349
221352_1/	0.218951	0.193291	0.392742	0.098432	0.000887056	0.00394673
221355_1/	0.0195063	0.0289315	0.351864	0.302983	0.0169702	0.000871197
221363_1/	0.660321	0.410543	0.892194	0.528903	0.0413811	0.0148962
221365_1/	0.503872	0.313401	0.862593	0.826409	0.0715499	0.00262878
221371_1/	0.156699	0.130626	0.228609	0.465413	0.0130752	0.0077692
221394_1/	0.0855794	0.0529856	0.364068	0.232926	0.00361297	0.00176383
221397_1/	0.110764	0.0765464	0.490199	0.719638	0.0720216	0.000830921
221402_1/	0.206208	0.306046	1.23267	0.536925	0.0486238	0.00173805
221405_1/	0.207421	0.107989	0.246295	0.151474	0.00670674	0.00274431
221407_1/	0.0655001	0.0496402	0.672551	0.27999	0.00762664	0.00145575
221418_1/	0.105621	0.0610471	0.347826	0.429216	0.0213911	0.00848613
221419_1/	0.0721324	0.0314139	0.800718	0.475315	0.00605814	0.00386061
221420_1/	0.3676	0.386848	0.773254	0.564533	0.0524467	0.0174891
221438_1/	0.120098	0.867644	0.846905	0.230057	0.0319191	0.00605595
221439_1/	0.237414	0.140748	0.515847	0.339402	0.0235074	0.0183998
221441_1/	0.400321	0.454047	1.4969	0.362679	0.0666669	0.00950754
221442_1/	0.0764247	0.0605336	0.749427	0.306519	0.0184049	0.00293726
221450_1/	0.0796351	0.170432	0.245272	0.333084	0.0619994	0.00239512
221451_1/	0.324888	0.0333892	0.447773	0.0826028	0.0063336	0.017928
221454_1/	0.0561382	0.0593362	0.2521	0.414112	0.0041803	0.00639963
221484_1/	0.189449	0.519718	0.37014	0.51517	0.0701584	0.020181
221528_1/	0.0488621	0.040008	0.599107	0.400534	0.0020684	0.000504811
221530_1/	0.168915	0.108709	0.383354	0.500356	0.0747966	0.00314312
221538_1/	0.273771	0.245003	0.510917	0.199133	0.00654231	0.000909372
221548_1/	0.677283	0.280434	1.07114	0.439225	0.0401215	0.00365037
221549_1/	0.27866	0.193613	0.951558	0.511317	0.0439374	0.00271596
221577_1/	0.260656	0.0300429	0.89592	0.135742	0.0143004	0.00314833
221578_1/	0.20038	0.119728	0.938752	0.502229	0.0107788	0.00398416
221579_1/	0.388656	0.177475	1.12458	0.207065	0.00869856	0.0132461
221587_1/	0.695822	0.380759	0.627396	0.195828	0.0744473	0.00407529
221598_1/	0.0871417	0.104349	0.104785	0.346708	0.0199225	0.00241004
221608_1/	0.400797	0.437175	0.246477	0.335194	0.0169083	0.00250541
221630_1/	0.149478	0.0869403	0.162186	0.316394	0.0306369	0.00181503
221670_1/	0.349197	0.113155	1.572	0.452151	0.0216796	0.00406097
221684_1/	0.239599	0.334926	1.74002	0.481976	0.0247182	0.00407092
221691_1/	0.232199	0.287031	0.326932	0.187314	0.0107716	0.00209462
221699_1/	0.781272	0.149227	0.268043	0.182992	0.0294287	0.00374569
221707_1/	0.0837732	0.0434035	0.160222	0.187763	0.0187478	0.00277998
221724_1/	0.267312	0.476534	0.658167	0.300303	0.0169013	0.00107305
221736_1/	0.125187	0.131253	0.263072	0.772773	0.0273352	0.005137
221746_1/	0.239567	0.173837	1.21447	0.747941	0.0867411	0.015218
221770_1/	0.217596	0.161828	0.390349	0.54709	0.0379904	0.00401581
221775_1/	0.461942	0.0664327	1.04822	0.44752	0.0314808	0.00598383
221848_1/	0.124808	0.119059	0.756691	0.459143	0.0214096	0.00373486
221855_1/	0.0186227	0.124252	0.135275	0.0962177	0.00445203	0.0153686
221859_1/	0.0903375	0.153918	0.227149	0.296099	0.0198908	0.00368123
221861_1/	0.114683	0.367043	0.27078	0.207832	0.0944358	0.00933478
221870_1/	0.213551	0.216012	0.695052	0.362992	0.0646671	0.00711032
221880_1/	0.135691	0.21905	0.680879	0.0824249	0.0186675	0.000959405
221901_1/	0.0882942	0.0831372	0.430459	0.0557204	0.0383787	0
221903_1/	0.18311	0.171279	0.711936	0.29715	0.0414108	0.0104503
221909_1/	0.430876	0.212179	0.96543	0.100124	0.00575837	0.00164648
221972_1/	0.152362	0.102473	0.188344	0.17891	0.0136455	0.00141698
222010_1/	0.0458339	0.369029	0.751795	0.515113	0.0296089	0.00288908
222069_1/	0.922772	0.216005	0.857968	0.332074	0.00618674	0.00103592
222081_1/	0.137292	0.229728	0.986294	0.72583	0.0310403	0.00779453
222096_1/	0.292799	0.334716	0.493439	0.444739	0.0820565	0.0113648
222114_1/	0.69504	0.857133	0.936998	0.997694	0.0199316	0.00619645
222120_1/	0.562536	0.122913	0.678014	0.388287	0.029336	0.00650427
222127_1/	0.0649065	0.147512	0.291838	0.245513	0.0340945	0.0130167
222144_1/	0.0912151	0.103662	0.313391	0.240527	0.0136393	0.00244199
222167_1/	0.0964695	0.31429	0.384151	0.594678	0.0207548	0.00391161
222192_1/	0.303563	0.122842	1.0326	0.247113	0.0148511	0.00636733
222193_1/	0.644965	0.341401	1.15267	0.75659	0.0782715	0.0193112
222201_1/	0.174997	0.0160447	0.203875	0.138234	0.00524202	0.0106504
222202_1/	0.218149	0.432075	0.069174	0.189142	0.017135	0.0242935
222203_1/	0.0507232	0.116173	1.74388	0.407119	0.067409	0.00626207
222213_1/	0.44902	0.181663	0.690109	0.403513	0.0754659	0.0273087
222223_1/	0.289607	0.260119	1.16549	0.497597	0.0140564	0.0047125
222226_1/	0.167238	0.0635172	0.399026	0.319288	0.00912275	0.00116378
222250_1/	0.151765	0.138086	0.305434	0.447167	0.0175549	0.00869363
222257_1/	0.379092	0.0781024	0.0496032	0.193766	0.0128459	0.00491902
222266_1/	0.243206	0.308836	0.921274	1.10621	0.0514671	0.0217542
222271_1/	0.156342	0.139075	0.158289	0.340742	0.0379507	0.00848478
222281_1/	0.0924626	0.0646715	0.251797	0.0683693	0.0303158	0.00244116
222282_1/	0.39873	0.134336	1.80514	0.45341	0.0517056	0.00277271
222285_1/	0.332272	0.191168	1.11843	0.212441	0.00445915	0.000592203
222286_1/	0.46753	0.731486	1.57965	0.309419	0.0843147	0.0398416
222325_1/	0.31657	0.204011	0.468228	0.221793	0.0921112	0.00629421
222330_1/	0.835606	0.107832	0.878943	0.496364	0.0964654	0.130579
222353_1/	0.262719	0.377118	1.1984	0.884305	0.07402	0.00375373
222371_1/	0.125916	0.105078	0.55429	0.342955	0.0519677	0.0290844
222378_1/	0.337898	0.0842568	0.206398	0.168477	0.0164559	0.01593
222380_1/	0.323482	0.179503	0.217669	0.169884	0.0221502	0.00928153
222382_1/	0.208949	0.254813	0.414376	0.336756	0.00348453	0.00801062
222392_1/	0.398238	0.111353	0.452916	0.443249	0.0104045	0.0247019
222404_1/	0.890222	0.477573	1.6405	0.578618	0.0355731	0.0577672
222413_1/	0.303097	0.155722	0.908479	0.37492	0.0820361	0.00622768
222442_1/	0.0528534	0.579414	0.908868	0.453496	0.0213241	0.00328079
222444_1/	0.129435	0.225532	1.01425	0.454619	0.0547171	0.040077
222447_1/	0.203504	0.17572	0.481058	0.352982	0.0208025	0.00282543
222464_1/	0.482848	0.468019	0.818803	0.468157	0.00613371	0.00145365
222479_1/	0.0776739	0.135092	0.223366	0.313324	0.0115061	0.00269928
222528_1/	0.108322	0.0901361	0.0994059	0.205308	0.0234194	0.0123663
222534_1/	1.20646	0.589615	1.40468	0.244738	0.0532982	0.00431748
222537_1/	2.72041	0.478191	2.08523	0.360447	0.0226668	0.0233398
222547_1/	0.186054	0.323272	0.204268	0.461202	0.0132621	0.00642915
222568_1/	0.163511	0.11572	0.485958	0.513086	0.0317449	0.0019038
222581_1/	0.300242	0.0813044	0.954578	0.361528	0.0428395	0.00246149
222599_1/	0.197963	0.0750966	0.8025	0.614481	0.015839	0.0107664
222649_1/	0.107092	0.303339	1.36668	1.27587	0.0340316	0.00954654
222658_1/	0.553087	0.0273226	1.51852	1.81114	0.0125324	0.00110477
222735_1/	0.0683891	0.0333967	0.771346	0.70304	0.011316	0.0025735
222738_1/	0.331705	0.655798	0.990518	1.1822	0.0322819	0.00295806
222740_1/	0.109429	0.147854	0.290677	0.320344	0.00636268	0.022041
222747_1/	0.16818	0.0871624	0.164842	0.10009	0.0055192	0
222779_1/	0.248385	0.165653	0.274304	0.158667	0.0170374	0.00127629
222809_1/	0.0932312	0.136483	1.98348	0.366504	0.0460014	0.00168295
222816_1/	0.458733	0.111341	0.658222	0.351101	0.0259501	0.0171371
222828_1/	0.216892	0.415386	0.879952	0.250525	0.0179043	0.00241181
222835_1/	0.438662	0.305637	0.513195	0.405233	0.0693163	0.00639932
222881_1/	0.0971963	0.11988	0.393904	0.0850375	0.0373888	0.00269453
222892_1/	0.336101	0.036688	1.00108	0.221523	0.061755	0.000278111
222987_1/	0.0901113	0.238351	0.615707	0.340715	0.0104225	0.00213984
223055_1/	0.277496	0.123281	0.953157	0.583472	0.0937734	0.000995158
223058_1/	0.0289198	0.108814	0.153295	0.209884	0.021705	0.0116775
223094_1/	0.0941336	0.125235	0.849034	0.214671	0.0147279	0.00395836
223104_1/	0.101028	0.356493	0.476838	0.267528	0.0292846	0.0143222
223126_1/	0.108276	0.0676411	0.648339	0.390118	0.0476712	0.0054835
223128_1/	0.0164161	0.0716661	0.661761	0.187767	0.0191706	0.0124862
223138_1/	0.245145	0.15207	0.386716	0.244	0.00916969	0.00256383
223169_1/	0.0679981	0.0571608	0.146095	0.0118287	0.145435	0.00641006
223187_1/	0.0948688	0.110179	0.204114	0.388274	0.0139186	0.00235324
223229_1/	0.777672	0.0302531	0.929466	0.456253	0.0167576	0.0123678
223269_1/	0.0896986	0.180368	0.472924	0.764184	0.021841	0.00405973
223274_1/	0.274549	0.104785	0.434233	0.4187	0.0217383	0.00988137
223309_1/	0.361601	0.497002	0.583142	0.682142	0.022791	0.00870714
223321_1/	0.547824	0.854243	1.10788	0.197982	0.16698	0.00704479
223322_1/	0.295742	0.092195	0.49055	0.560169	0.0351882	0.00649393
223340_1/	0.242701	0.111837	0.588613	0.248739	0.162593	0.00200767
223347_1/	0.300068	0.224099	0.484751	0.337666	0.0328154	0.0221185
223355_1/	0.465344	0.516393	1.62137	0.473389	0.0166586	0.0121467
223401_1/	0.103027	0.137375	0.801956	0.321753	0.043633	0.00243497
223417_1/	0.387199	0.236918	1.01585	0.346357	0.0192147	0.00206267
223466_1/	0.381156	0.103405	0.998948	0.233412	0.0080065	0.00944789
223474_1/	0.201812	0.3638	1.4321	0.818034	0.20323	0.0428791
223485_1/	0.133249	0.100894	0.14709	0.3528	0.00893895	0.00195134
223489_1/	0.532363	0.168562	0.796643	0.427037	0.0178979	0.0138099
223500_1/	0.14853	0.05799	0.401001	0.100382	0.0105735	0.0040091
223507_1/	0.148727	0.125899	0.33773	0.387716	0.0331202	0.00187677
223518_1/	0.389296	0.135059	0.536316	0.297753	0.0270605	0.00606791
223525_1/	0.375414	0.13622	1.50009	0.960605	0.0180041	0.00410495
223559_1/	0.389573	0.137516	0.39947	0.351461	0.116294	0.0219506
223560_1/	0.138278	0.189344	0.467307	0.243038	0.0528915	0.00461319
223561_1/	0.503502	0.0556316	0.0763639	0.173918	0.0434458	0.0125599
223568_1/	0.058428	0.221722	0.180171	0.0798482	0.0111386	0.00910569
223631_1/	0.145497	0.163674	0.369416	0.187316	0.0252752	0.0102507
223680_1/	0.227663	0.132403	0.66876	0.890248	0.0281975	0.0131976
223689_1/	0.463394	0.0219548	0.687777	0.197961	0.0277471	0.000129182
223785_1/	0.247991	0.233191	1.62638	0.857757	0.0472906	0.000220057
223799_1/	0.266095	0.257674	1.50055	0.187589	0.0793609	0.0142651
223823_1/	0.104277	0.411043	0.46844	0.127928	0.00576978	0.00340744
223834_1/	0.805404	0.541183	1.10883	0.558501	0.0662881	0.00274542
223842_1/	0.16311	0.0958763	0.230134	0.30396	0.0068613	0.00574402
223853_1/	0.313523	0.0237171	0.0507882	0.3388	0.0121026	0.011062
223855_1/	0.757874	0.747939	0.951517	0.775476	0.0388335	0.0136104
223875_1/	0.503789	0.228223	0.990035	0.451919	0.066721	0.00463498
223905_1/	0.143271	0.135113	0.965582	1.03727	0.0263788	0.00637656
223916_1/	0.0261698	0.103745	0.207608	0.154384	0.025634	0.00366259
223932_1/	0.184013	0.1067	0.998061	1.11411	0.0352354	0.00254905
223939_1/	0.171133	0.260018	1.46118	0.805147	0.0587098	0.00155185
225125_1/	0.173086	0.11157	0.358369	0.0508756	0.015012	0.002482
225175_1/	0.197158	0.087356	0.185806	0.0539097	0.00261423	0.002432
225182_1/	0.110998	0.114742	0.161473	0.473601	0.00967612	0.00183615
229010_1/	0.687812	0.640755	0.235668	0.402044	0.0206358	0.00732187
229017_1/	0.700085	0.0561157	0.693871	0.493697	0.00849096	0.000819478
229018_1/	0.0904963	0.934948	0.384568	0.35018	0.0595112	0.0229449
229022_1/	0.266764	0.164302	1.20025	0.241273	0.00407226	0
229026_1/	0.0698768	0.115472	0.209329	0.039409	0.053608	0.00212208
229030_1/	0.114562	0.0371957	0.393216	0.0287684	0.00178307	0.00196908
229054_1/	0.376401	0.100219	0.325195	0.127427	0.00498769	0.00256406
229057_1/	0.234667	0.195718	1.21441	0.532993	0.005209	0.0026225
229058_1/	0.317124	0.526807	2.21885	0.241574	0.0109172	0.000377724
229059_1/	0.243028	0.0218236	1.1671	0.372589	0.0112403	0.000681336
229061_1/	0.68702	0.370684	2.29848	0.39744	0.0171318	0.00122364
229074_1/	0.0830431	0.0291204	1.15317	0.283078	0.00267436	0.00128333
229075_1/	0.148182	0.150482	0.226478	0.0183869	0.00571771	0.00988031
229078_1/	0.194804	0.347063	1.10232	0.175144	0.00792753	0.00147729
229090_1/	0.110361	0.313317	0.427795	0.345441	0.00877556	0.000573328
229091_1/	0.497744	0.307128	0.769234	0.486833	0.0199407	0.00157367
229099_1/	0.254888	0.114307	0.629951	0.177163	0.00889465	0.00210137
229103_1/	0.39954	0.346128	0.728959	0.665212	0.0721143	0.0405848
229112_1/	0.111624	0.277098	0.423786	0.369782	0.0203179	0.00871651
229114_1/	0.0693529	0.0402716	0.0752553	0.221967	0.0415929	0.00152812
229122_1/	0.453572	0.184814	0.442933	1.33646	0.027811	0.0061412
229124_1/	0.315124	0.0803359	0.841766	0.597848	0.0377386	0.00591727
229130_1/	0.0644975	0.126119	0.254189	0.175549	0.0077627	0.000542626
229134_1/	0.255895	0.213733	0.142878	0.24716	0.0159399	0.00103527
229162_1/	0.292834	0.209883	0.185391	0.711321	0.0282814	0.00861786
229164_1/	0.0612525	0.21951	0.223416	0.205846	0.0295718	0.00510967
229171_1/	0.0874914	0.199552	0.593581	0.151096	0.0188473	0.00400846
229180_1/	0.431294	0.237507	0.7913	0.192538	0.0124242	0.0351255
229189_1/	0.191445	0.041332	0.134699	0.0886658	0.0336657	0.00840593
229203_1/	0.0791303	0.0981271	0.296242	0.260581	0.0116845	0.00205437
229209_1/	0.0565433	0.203246	0.882333	0.262258	0.00591569	0.0010129
229210_1/	0.185874	0.0987776	0.327183	0.0772755	0.00749502	0.00455207
229215_1/	0.0862069	0.101256	0.50904	0.209209	0.0858399	0.00424785
229217_1/	0.203642	0.10816	0.635925	0.316836	0.0456777	0.00226019
229236_1/	0.147381	0.13828	0.229925	0.170098	0.0256435	0.00948351
229237_1/	0.672252	0.61606	0.209771	0.368446	0.0713921	0.00165269
229246_1/	0.150362	0.23122	0.504407	0.221562	0.0175467	0.0156624
229248_1/	0.176543	0.0478979	0.157463	0.0893865	0.0583736	0.0031399
229251_1/	0.182477	0.3419	1.11483	0.228379	0.0095864	0.00467734
229254_1/	0.101559	0.157833	0.691219	0.543268	0.0214179	0.00290448
229259_1/	0.237638	0.161755	0.436843	0.217727	0.0100415	0.00269049
229262_1/	1.18566	0.0848067	1.37772	0.352175	0.0111674	0.0130583
229263_1/	0.045085	0.0265662	0.47922	0.0759089	0.00831554	0.00246666
229274_1/	0.177737	0.299471	0.765155	0.438475	0.00861806	0.000601307
229280_1/	0.206927	0.207848	0.802746	0.510357	0.00393652	0.000973288
229294_1/	0.680964	0.225856	1.07053	0.768926	0.0074097	0.00303168
229297_1/	0.590319	0.107829	1.24937	0.782283	0.0360214	0.0048352
229298_1/	0.247251	0.0163061	0.292597	0.224451	0.0390607	0.0017754
229299_1/	0.692618	0.261677	1.80854	0.319945	0.0366291	0.037954
229302_1/	0.190228	0.121852	0.1295	0.340026	0.0597345	0.00374898
229315_1/	0.134638	0.109848	0.580877	0.764866	0.0650308	0.0055698
229316_1/	0.0413853	0.0373438	0.504819	0.440859	0.0438368	0.00164312
229325_1/	0.227909	0.0591389	0.652162	0.382222	0.0819745	0.0111052
229338_1/	0.560689	0.190538	0.656562	0.857207	0.0371104	0.00230177
229339_1/	0.310291	0.464717	1.50601	0.863761	0.0569851	0.00528812
229366_1/	0.535658	0.027615	0.372426	0.166681	0.00947294	0.00779461
229368_1/	0.559158	0.165312	0.112194	0.424234	0.0475519	0.0381143
229374_1/	0.0350789	0.0723071	0.0733472	0.0175785	0.00603268	0.00215621
229376_1/	0.160428	0.138222	0.346512	0.484769	0.0114451	0.00173903
229409_1/	0.799683	0.497736	0.896592	0.506771	0.0952854	0.0112465
229413_1/	0.0375285	0.0392328	0.118594	0.0438268	0.010042	0.00166276
229414_1/	0.391297	0.28444	0.379528	0.271046	0.0172379	0.000660944
229431_1/	0.169832	0.276046	0.434072	0.703009	0.0143119	0.0098811
229455_1/	0.469438	0.16595	2.09038	0.42357	0.0453584	0.0181722
229465_1/	0.609841	0.414507	1.95312	0.294156	0.0361674	0.00479733
229466_1/	0.621815	0.0934684	0.889619	0.425784	0.0223961	0.00250675
229469_1/	0.160243	0.0718493	0.641475	0.204175	0.00315641	0.00259853
229470_1/	0.0647627	0.0976711	0.343405	0.219417	0.0185241	0.00328714
229472_1/	0.0978925	0.0319416	0.281098	0.0654953	0.0258816	0.0057769
229476_1/	0.577684	0.253771	0.619615	0.40755	0.0177851	0.00193548
229484_1/	0.396902	0.445357	1.45513	1.02407	0.0594754	0.0269274
229489_1/	0.133502	0.0185277	0.177066	0.0179815	0.00107228	0.00198901
229506_1/	0.408623	0.0934279	1.47504	0.571864	0.0161791	0.00227303
229516_1/	0.239374	0.0168215	0.789048	0.253841	0.113864	0.00230133
229527_1/	0.125328	0.18899	0.388948	0.5915	0.0134376	0.0130147
229531_1/	1.13506	0.70084	2.14801	0.8587	0.0136618	0.0160762
229532_1/	0.169513	0.185325	0.412248	0.434684	0.0177031	0.0162261
229535_1/	0.111892	0.107696	0.217037	0.323989	0.010835	0.00125729
229543_1/	0.330186	0.125371	0.891169	0.274852	0.031971	0.00187331
229544_1/	0.101137	0.100416	0.157909	0.260548	0.0148489	0.0114679
229548_1/	0.197221	0.164258	0.455347	0.405132	0.053578	0.011997
229557_1/	0.30441	0.430148	0.559437	0.303117	0.0309427	0.0247499
229558_1/	0.431193	0.27674	1.21752	0.238822	0.00619845	0.00287319
229566_1/	0.310029	0.137379	0.203412	0.604041	0.0219915	0.0169732
229571_1/	0.0813515	0.272124	1.40201	0.52149	0.0345112	0.0129764
229573_1/	0.156577	0.292236	1.18439	0.334109	0.018949	0.0183086
229582_1/	0.227173	0.0559562	0.28256	0.132843	0.0121197	0.00192432
229596_1/	0.0618246	0.106858	0.0937285	0.190018	0.00419453	0.00171003
229604_1/	0.22808	0.0110278	0.534592	0.0408734	0.0413856	0.00220143
229611_1/	0.0214501	0.0169852	0.399965	0.124559	0.0026132	0.000239446
229616_1/	0.458294	0.574294	0.483537	0.545232	0.16144	0.0827506
229621_1/	0.0543766	0.281415	0.501685	0.243141	0.0054544	0.00322083
229625_1/	0.140061	0.113356	0.218062	0.0896367	0.00386751	0.0057128
229634_1/	0.377068	0.32978	0.38441	0.310239	0.0390024	0.00137197
229657_1/	0.197122	0.0424201	0.341607	0.192004	0.0246399	0.00424548
229687_1/	0.405051	0.167017	1.13842	0.425801	0.044983	0.00418524
229703_1/	0.202937	0.0588731	0.351021	0.693045	0.00874564	0.00241366
229713_1/	0.0743308	0.0361513	0.0645203	0.120922	0.00500421	0.00167434
229727_1/	0.536729	0.0517536	0.454126	0.14116	0.136118	0.014433
229728_1/	0.224925	0.488711	1.40593	0.829914	0.0252551	0.0100559
229759_1/	0.254885	0.156065	0.412213	0.19322	0.0286688	0.00835686
229767_1/	0.847644	0.571459	1.39428	0.301408	0.01192	0.0596255
229773_1/	0.175993	0.218167	0.617774	0.190428	0.0112267	0.00234434
229788_1/	0.253027	0.106135	0.389418	0.300867	0.0130404	0.00112278
229794_1/	0.0589945	0.210178	0.243536	0.196559	0.035514	0.00322896
229820_1/	0.0106522	0.0227876	0.120843	0.38428	0.00981272	0.00128353
229828_1/	0.149664	0.16184	0.170891	0.373916	0.0141816	0.0116828
229829_1/	0.533626	1.11784	0.922436	1.47411	0.200659	0.0053079
229830_1/	0.206252	0.235052	0.444098	0.336367	0.0175055	0.00767891
229838_1/	0.229529	0.292533	0.401441	0.161454	0.0181005	0.0019511
229860_1/	0.677788	0.0323273	1.20977	0.49769	0.0686846	0.0080478
990099_1/	0.111719	0.0940472	0.362073	0.147813	0.0201521	0.00183265
990111_1/	0.387411	0.166785	0.786423	0.397108	0.0226215	0.00483579
990140_1/	0.487774	0.568821	0.376337	0.141719	0.0203355	0.000777949
990175_1/	0.49083	0.0478903	0.541708	0.135309	0.0069255	0.000836545
990190_1/	0.125465	0.061939	0.687108	0.153763	0.00495722	0.000523415
990213_1/	0.15351	0.0280387	0.219491	0.240579	0.00543265	0.00515206
990241_1/	0.314233	0.380281	0.463307	0.259503	0.0500037	0.0105562
990252_1/	0.137521	0.0670716	0.175295	0.441401	0.0145615	0.00837441
990278_1/	0.18372	0.0394931	0.554986	0.102792	0.010666	0.00267275
990284_1/	0.531424	0.296925	0.722546	0.411864	0.0228286	0.000209415
990360_1/	0.112459	0.0514503	0.0488752	0.130054	0.00404684	0.00150551
990411_1/	0.164996	0.242973	0.325832	0.215123	0.0210552	0.0171369
990424_1/	0.412963	0.368898	0.620855	0.52422	0.017526	0.00624031
990478_1/	0.548977	0.376204	0.430958	0.0396536	0.00228368	0.00133347
990483_1/	0.0633256	0.105024	0.191096	0.0685661	0.0740865	0.00419283
990545_1/	0.385946	0.0667309	0.221659	0.224276	0.00388	0.0072692
990559_1/	0.19428	0.0564496	0.24291	0.120004	0.0119141	0.00240573
990591_1/	0.366223	0.957278	1.62388	1.11521	0.0413233	0.00747236
990600_1/	0.239748	0.263064	0.650272	0.766391	0.0803855	0.000982367
990615_1/	0.129138	0.0661069	0.103967	0.298365	0.0640287	0.00371598
990618_1/	0.329239	0.10555	0.0606396	0.14458	0.00476821	0.00579582
990654_1/	0.498422	0.180934	0.547265	0.24104	0.0370689	0
990666_1/	0.211863	0.0731943	0.60362	0.465381	0.14374	0.00573537
990687_1/	0.386426	0.157732	1.08808	0.190192	0.0190952	0.00870805
990696_1/	0.132372	0.0972753	0.191236	0.253047	0.0743066	0.00315666
990730_1/	0.180116	0.288719	0.0968415	0.146538	0.01049	0
990738_1/	0.0361674	0.0952541	0.0967544	0.122462	0.00817394	0.00109424
990744_1/	0.355036	0.0726592	0.283743	0.179181	0.010955	0.0157353
990774_1/	0.141947	0.103258	0.187761	0.286596	0.0150625	0.00783546
990802_1/	0.35518	0.130616	0.441987	0.0361768	0.00569993	0.00211941
990807_1/	0.129354	0.0411214	1.43829	0.0421071	0.0089711	0.000242701
990826_1/	0.125541	0.393006	0.332132	1.03184	0.102861	0.00117633
990839_1/	1.19479	0.414068	0.380376	0.549548	0.0168569	0.00228825
990843_1/	0.459828	0.101942	1.32516	0.691452	0.0233476	0.00282206
990855_1/	0.214923	0.0429114	0.516165	0.493918	0.0444003	0.00131862
990891_1/	0.0467141	0.077731	0.147185	0.163651	0.00992884	0.00149624
990903_1/	0.17326	0.0783806	1.18764	0.276945	0.0154187	0.0101815
990908_1/	0.946891	0.496339	1.00572	0.395316	0.0018322	0.00626309
990930_1/	0.148587	0.18343	0.484982	0.718442	0.0372438	0.00370393
990956_1/	0.344703	0.497015	0.425306	0.114115	0.00631131	0.00128407
990959_1/	0.35249	0.350009	0.179315	0.144009	0.0111973	0.000729226
990979_1/	0.107517	0.106603	0.280636	0.0767107	0.00686437	0.000493117
990984_1/	0.29883	0.203636	0.380881	0.129682	0.00415721	0.000623038
990989_1/	0.482106	0.245609	0.678407	0.290467	0.0197844	0.0092469
991026_1/	0.761103	0.330249	1.50152	0.263593	0.00429281	0
991040_1/	0.18593	0.0849703	0.220431	0.312107	0.0194842	0.00161116
991062_1/	0.289817	0.0620399	0.191162	0.14395	0.0312235	0.0136897
991073_1/	0.166164	0.201028	0.172051	0.0663074	0.0857196	0.0112771
991077_1/	0.494674	0.395078	1.69273	0.298742	0.0150615	0.00310521
991082_1/	0.210694	0.0377405	0.248553	0.278518	0.00677206	0.00683005
991108_1/	0.265137	0.147681	0.715538	0.483306	0.0328114	0.00052466
991151_1/	0.236949	0.0959099	0.278085	0.354814	0.0202706	0.00143566
991152_1/	1.04486	0.287789	1.03152	0.430214	0.0170997	0.00350857
991171_1/	0.418245	0.209459	0.562451	0.518398	0.0135477	0.00565679
991240_1/	0.12751	0.0926075	0.606095	0.14722	0.0142517	0.000212908
991249_1/	0.074418	0.172102	0.553851	0.123478	0.0149058	0.00257044
991253_1/	0.12363	0.0634079	0.75194	0.137249	0.00429997	0.00408211
991316_1/	0.759643	0.184227	0.768085	0.703532	0.0118113	0.000418124
991360_1/	0.357872	0.249961	0.260195	0.0846876	0.0151978	0.00242764
991362_1/	0.307473	0.339454	1.07007	0.502072	0.0162846	0.00423204
991374_1/	0.748444	0.128558	1.75994	0.462718	0.0617689	0.0226705
991375_1/	0.308165	0.141061	0.43496	0.316372	0.00505553	0.0057065
991423_1/	0.348511	0.171181	0.183504	0.136893	0.0215885	0.0288884
991465_1/	0.241928	0.0328724	0.218076	0.0367157	0.00819751	0.000692297
991510_1/	0.269403	0.122458	0.177215	0.167681	0.00747599	0.0099386
991524_1/	0.272962	0.294882	1.57294	0.3071	0.0288214	0.027082
991525_1/	0.243358	0.101618	1.02331	0.150431	0.00623219	0.00689544
991530_1/	0.116292	0.0491959	0.495106	0.0845929	0.0144153	0.00135517
991536_1/	0.114286	0.332683	0.37236	0.283236	0.0395974	0.0164563
991568_1/	0.0924667	0.117147	0.308787	0.142178	0.00230829	0.000450538
991577_1/	0.217751	0.419055	0.606065	0.0850428	0.0335498	0.00127886
991604_1/	0.498099	0.572134	0.722601	1.09355	0.150764	0.000288147
991611_1/	0.0162276	0.0214041	0.0551548	0.0543264	0.024937	0.0129027
991641_1/	0.31326	0.205041	0.199667	0.132094	0.00682428	0.0101153
991642_1/	0.225629	0.0307283	0.343087	0.143563	0.0121153	0.00515961
991649_1/	0.392084	0.585474	0.273889	0.148506	0.0196521	0.0094179
991650_1/	0.124924	0.0285173	0.132034	0.104438	0.0279163	0.00130543
991654_1/	0.393521	0.201029	1.57903	0.18772	0.0173437	0.04259
991676_1/	0.157103	0.126473	0.456173	0.350532	0.0143732	0.0131114
991684_1/	0.184297	0.235398	0.425464	0.715905	0.0215343	0.00801769
991697_1/	0.0526115	0.108057	0.374766	0.521592	0.00328246	0.000364605
991712_1/	0.647732	0.338366	1.45509	0.10576	0.0118329	0.00218553
991745_1/	0.393596	0.0908702	0.369179	0.0683578	0.0456822	0.00190256
991761_1/	0.71301	0.167874	1.08009	0.470422	0.00353621	0.00242953
991764_1/	1.23348	1.06843	1.96981	0.291789	0.0174541	0.011868
991765_1/	0.0547426	0.107298	0.233428	0.191233	0.00901856	0.000510588
991793_1/	0.336438	0.212228	1.14886	0.199408	0.11942	0.00379894
991835_1/	0.455988	0.265913	0.906044	0.210979	0.0555513	0.000881793
991840_1/	0.408435	0.103221	0.207882	0.370586	0.0163464	0.00166934
991856_1/	0.0679655	0.128766	0.124686	0.206793	0.0156917	0.000220127
991864_1/	0.388624	0.20607	0.874693	0.196989	0.0144418	0.00055706
991867_1/	0.315488	0.267605	1.40838	0.286229	0.0087255	0.00134076
991873_1/	0.241219	0.224032	0.93597	0.334541	0.0425571	0.00728826
991884_1/	0.147899	0.103597	0.308068	0.16178	0.0375331	0.0166442
991885_1/	0.0901871	0.174915	0.199388	0.166361	0.026553	0.00284059
991889_1/	0.379437	0.0919066	0.864045	0.208605	0.0348911	0.00648295
991891_1/	0.281676	0.114603	0.443468	0.196779	0.0128024	0.00589752
991893_1/	0.438426	0.158004	0.679051	0.0656415	0.00253466	0.00699062
991917_1/	0.150401	0.263344	0.215387	0.477185	0.319343	0.0493038
991935_1/	0.121555	0.264872	0.171215	0.308117	0.00591479	0.0101413
991947_1/	0.0479951	0.08438	0.365762	0.157707	0.0230856	0.00379823
991959_1/	0.249948	0.0883329	0.574017	0.633222	0.00293052	0.000761925
991969_1/	0.472442	0.143693	0.301143	0.286658	0.00641737	0.00283386
991972_1/	0.14319	0.0625818	0.291711	0.176851	0.020143	0.000219764
991973_1/	0.225074	0.424045	0.286759	0.58786	0.0922605	0.0016025
991981_1/	0.0949319	0.0239229	0.190291	0.49671	0.00676295	0.00212834
992077_1/	0.0449321	0.131378	0.59576	0.156873	0.0199444	0.00359983
992080_1/	0.447345	0.465921	1.84913	0.274744	0.0216608	0.00156593
992092_1/	0.300367	0.727889	0.830775	1.13264	0.0241942	0.00290419
992108_1/	0.278584	0.316936	0.943326	0.3766	0.15152	0.0126745
992112_1/	0.478204	0.298059	1.01893	0.16699	0.0127976	0.00823049
992114_1/	0.0693409	0.18702	0.658025	0.133039	0.0416565	0.00710546
992115_1/	0.362291	0.283524	0.675265	0.601798	0.0500533	0.012518
992145_1/	0.381552	0.136713	1.12979	0.237725	0.00253112	0.000990294
992198_1/	0.311918	0.436162	1.06809	0.229576	0.0749839	0.0249573
992224_1/	0.12023	0.0502313	0.207699	0.545021	0.00914552	0.010352
992226_1/	0.703166	0.214	0.308192	0.303917	0.00295528	0.00153272
992247_1/	0.231576	0.171974	0.940983	0.62093	0.0133324	0.0264502
992252_1/	0.362032	1.82428	2.91038	0.442695	0.0522772	0.00324137
992259_1/	0.0881175	0.0237954	0.130869	0.169708	0.0197076	0.00566054
992266_1/	0.111687	0.149707	1.38842	0.207125	0.0349532	0.00154096
992311_1/	0.223819	0.215652	0.316025	0.147183	0.00111078	0.00266127
992318_1/	0.347227	0.114848	1.06127	0.590257	0.00510315	0.00106752
992321_1/	0.657312	0.268863	0.430155	0.796075	0.00378132	0.0018787
992337_1/	0.217489	0.196407	0.42197	0.156803	0.0306469	0.00022429
992346_1/	0.0942952	0.0646496	0.683539	0.126638	0.00331333	0.00208702
992350_1/	0.392161	0.113422	0.52361	0.35801	0.0228658	0.0202621
992353_1/	0.290946	0.18297	1.86762	0.374099	0.010257	0.00549061
992356_1/	0.426859	0.175792	0.74695	0.392232	0.0227209	0.0154287
992361_1/	0.11492	0.147825	0.191764	0.804233	0.0100694	0.00523134
992370_1/	0.200817	0.126816	0.141931	0.488058	0.00279652	0.00338116
992468_1/	0.892069	0.71566	0.137363	0.0534246	0.0154008	0.000722598
992486_1/	0.512895	0.0812978	0.898884	0.704987	0.00731917	0.00069117
992491_1/	0.124397	0.029756	0.199472	0.070012	0.00203003	0.00403839
992495_1/	0.0591365	0.038824	0.134662	0.182574	0.00634968	0.00401271
992497_1/	0.408941	0.325056	0.549438	0.243359	0.0157132	0.0357838
992544_1/	0.359825	0.238855	0.483716	0.180911	0.0148675	0.00111352
992550_1/	0.303014	0.160163	0.979599	0.732993	0.0340783	0.0014735
992572_1/	0.341548	0.0950458	0.148932	0.151653	0.00956453	0.00656775
992586_1/	0.091666	0.0492143	0.157423	0.125228	0.00518196	0
992611_1/	0.430351	0.228412	0.587683	0.238746	0.00532615	0.00564458
992618_1/	0.227285	0.0835329	0.0930909	0.158726	0.00731704	0.00343007
992633_1/	1.06604	0.213539	0.442175	0.636177	0.0240736	0.00727987
992662_1/	0.144148	0.0360148	0.169726	0.135963	0.00323009	0.000587397
992669_1/	0.350225	0.377565	0.770182	0.685113	0.00880622	0.0017479
992674_1/	0.512285	0.247336	1.7632	0.499493	0.0114729	0.00184378
992680_1/	0.0534001	0.161296	0.158954	0.110187	0.0070953	0.00395791
992688_1/	0.392675	0.260923	0.605927	0.0763329	0.0195846	0.00387641
992716_1/	0.18957	0.36374	0.45892	0.493848	0.0129163	0.00121714
992722_1/	1.17382	0.214119	1.36515	0.714045	0.00971804	0.0215815
992736_1/	0.461267	0.0524648	0.946989	0.216199	0.00501902	0.0146255
992749_1/	0.215724	0.12304	0.115226	0.0433901	0.00782373	0.00496852
992756_1/	0.215206	0.148747	0.415272	0.166826	0.0141383	0.000916443
992757_1/	0.244488	0.107965	0.313278	0.0892248	0.0442979	0.0121319
992775_1/	0.0215534	0.267736	0.782651	0.297612	0.116477	0.00212984
992801_1/	0.23641	0.339785	0.694087	0.597591	0.0240078	0.00297043
992850_1/	0.877982	0.131516	1.19806	0.327225	0.0282222	0.00844437
992861_1/	0.130712	0.0614182	0.0895551	0.050542	0.00921986	0.00273377
992863_1/	2.19508	0.936871	1.41858	0.34291	0.0120619	0.000488247
992872_1/	0.271182	0.0843764	0.148762	0.231912	0.0293055	0.0109915
992918_1/	0.234713	0.155823	0.104856	0.0668631	0.00899423	0.0087788
992946_1/	0.218854	0.102008	0.174406	0.180641	0.0558094	0.000423546
992964_1/	0.713679	0.396805	3.37579	0.177568	0.0198711	0.00305601
992976_1/	0.0951148	0.0667502	0.30755	0.085822	0.135313	0.0317044
992998_1/	0.207349	0.112328	0.681056	0.762467	0.0898687	0.0028166
993000_1/	0.0993032	0.117232	0.571031	0.340883	0.0730968	0.00384298
993005_1/	0.252346	0.0661905	0.42419	0.140602	0.026554	0.00846389
993016_1/	0.302232	0.037638	0.662908	0.394924	0.0271874	0.00694824
993022_1/	0.446448	0.0412041	0.820814	0.394915	0.00231107	0.00653539
993023_1/	0.10955	0.0530108	0.589941	0.201965	0.00617292	0.00864764
993038_1/	0.0592553	0.1945	0.31539	0.278046	0.0264302	0.00398542
993041_1/	0.626787	0.0466881	0.183112	0.355975	0.0122598	0.00464282
993082_1/	0.218373	0.64113	0.662117	0.540895	0.0499554	0.0146442
993099_1/	0.140542	0.240837	0.247512	0.58803	0.0253156	0.00461512
993118_1/	0.276354	0.181601	0.592523	0.107448	0.0131075	0.0131657
993126_1/	0.761304	0.949433	1.4844	0.940462	0.0159634	0.00426001
993136_1/	0.542918	0.07615	0.216714	0.152579	0.0202459	0.0030006
993144_1/	0.145775	0.0948723	1.46478	0.210277	0.00797596	0.000946582
993167_1/	2.31671	0.408037	0.683528	0.141331	0.111032	0.00639914
993170_1/	0.4166	0.0656028	0.994204	0.104716	0.0102512	0.00108542
993271_1/	0.0407333	0.247762	0.277004	0.11228	0.00267027	0.000516841
993300_1/	0.240369	0.231312	0.544352	0.280736	0.0256965	0.00124008
993314_1/	0.0549631	0.20428	0.502616	0.293264	0.0633635	0.0688107
993346_1/	0.741794	0.056078	0.567617	0.160959	0.0110922	0.00668282
993349_1/	0.632929	0.277415	0.6347	0.0772067	0.0548401	0.00313908
993361_1/	0.0798204	0.0898582	0.433965	0.423611	0.0269489	0.00789592
993374_1/	0.151523	0.0985169	0.790144	0.190848	0.0265387	0.00415849
993387_1/	1.04476	0.4083	1.6557	0.663301	0.0302384	0.00543125
993390_1/	0.127905	0.204518	1.531	0.496205	0.0286207	0.0167741
993391_1/	0.474988	0.38265	1.12576	0.704523	0.00735195	0.00340538
993415_1/	0.886685	0.706746	0.9225	0.924974	0.0059987	0.00122246
993416_1/	0.199497	0.124238	0.44212	0.105503	0.00717226	0.00141768
993427_1/	0.220756	0.313748	0.515062	0.405099	0.0154875	0.00337456
993429_1/	0.148791	0.0519388	0.133679	0.166945	0.00102315	0.000863988
993439_1/	0.216316	0.156053	0.561644	0.591463	0.0865257	0.0177071
993447_1/	0.491405	0.793865	0.740812	0.591616	0.0395121	0.0209254
993453_1/	0.17292	0.0998048	0.504381	0.437889	0.0246736	0.00356352
993470_1/	0.143991	0.0361159	0.78305	0.501234	0.0087853	0.000578519
993486_1/	0.407134	0.191472	0.9444	0.188088	0.252621	0.00281637
993492_1/	0.236544	0.216285	1.38879	0.506012	0.00727387	0.00146803
993523_1/	0.210377	0.258374	1.55351	1.26035	0.0170022	0.00885436
993577_1/	0.113604	0.0986164	0.163491	0.0957292	0.0153263	0.00545606
993651_1/	0.120833	0.142173	1.55315	0.621172	0.0385007	0.00441398
993656_1/	0.027514	0.176069	0.150905	0.10757	0.00630782	0.00939308
993662_1/	0.0513774	0.146226	0.46078	0.689105	0.0518494	0.00215539
993665_1/	0.191161	0.235842	0.596126	0.691161	0.00771622	0.000714739
993682_1/	0.64815	0.0803391	0.349076	0.256466	0.15523	0.00347007
993688_1/	0.210058	0.231546	0.692145	0.217835	0.0222123	0.00591674
993696_1/	0.0873643	0.0491613	0.032211	0.0730527	0.0186785	0.00281491
993709_1/	0.0848499	0.0238923	0.199929	0.124187	0.0135509	0.00629812
993710_1/	0.56282	1.51048	1.30678	0.409635	0.00284112	0.00331339
993730_1/	0.352325	0.422257	1.30457	0.216564	0.00602613	0.0110275
993745_1/	0.215164	0.330053	0.66858	0.200235	0.00581236	0.00585796
993810_1/	0.350133	0.116989	1.27984	0.214118	0.0255728	0.000453697
993815_1/	0.190133	0.155484	1.04671	0.483391	0.0283547	0.00489329
993818_1/	0.16768	0.108748	0.674949	0.264123	0.0153742	0.00597378
993820_1/	0.10815	0.139282	0.670899	0.412566	0.0270413	0.0031468
993827_1/	0.33155	0.395627	1.59377	0.6306	0.0055727	0.00411548
993845_1/	0.189203	0.103043	0.515439	0.581736	0.00553269	0.0011866
993880_1/	0.369001	0.136945	0.263554	0.0764521	0.00668289	0.00783547
993881_1/	0.175971	0.0637287	0.344358	0.117346	0.022505	0.00188561
993915_1/	0.275162	0.39441	1.37307	0.78303	0.0222395	0.00392353
993971_1/	0.241572	0.127024	0.732926	0.321239	0.168695	0.00277668
994022_1/	0.0786546	0.104723	0.257805	0.101384	0.00928533	0.01752
994080_1/	0.200149	0.0933996	0.249121	0.105973	0.0109568	0.00143311
994081_1/	0.142137	0.0361944	0.121772	0.163189	0.0129956	0.00610425
994111_1/	0.120231	0.107913	0.147804	0.129577	0.0119785	0.00746362
994153_1/	0.720925	0.227218	1.31522	0.465665	0.0137855	0.0114212
994184_1/	0.442581	0.384359	0.557828	0.220739	0.00727659	0.00647755
994187_1/	0.0521063	0.175555	0.748531	0.328146	0.00975022	0.00342095
994195_1/	0.178075	0.329799	0.545064	0.251875	0.00309042	0.00404211
994206_1/	0.0380501	0.0470216	0.100189	0.102804	0.0275942	0.00075524
994257_1/	0.192331	0.105878	0.303806	0.39006	0.00399971	0.00160481
994264_1/	0.162332	0.0609533	0.484648	0.494296	0.00694151	0.00660796
994275_1/	0.26101	0.0545221	0.54407	0.211739	0.00830281	0.00242779
994284_1/	0.466572	0.605022	0.396909	0.533967	0.0426638	0.00843828
994326_1/	0.250665	0.56853	0.975255	0.28616	0.00441714	0.00238554
994353_1/	1.04198	0.211102	3.18045	0.740233	0.10342	0.0287618
994377_1/	0.1096	0.122881	0.198319	0.136358	0.0120786	0.0035449
994404_1/	0.217168	0.062816	0.321472	0.249569	0.0239531	0.0025594
994409_1/	0.681613	0.321052	0.887408	0.901189	0.0261407	0.00395055
994419_1/	0.264815	0.0642538	0.626398	0.196304	0.00346326	0.00819259
994430_1/	0.0764663	0.17933	0.345841	0.15327	0.0112578	0.00150353
994457_1/	0.840558	0.124223	0.584858	0.915785	0.0161627	0.00233461
994469_1/	0.110761	0.11259	1.1384	0.573117	0.0567569	0.0051934
994474_1/	0.316239	0.425267	1.24859	0.25255	0.00515824	0.00430204
994480_1/	0.398082	0.208998	0.499675	0.106766	0.0148137	0.00326198
994487_1/	0.202223	0.0625767	0.423975	0.0901369	0.00296343	0.0021378
994531_1/	0.0598306	0.155417	0.304836	0.309278	0.00639618	0.000227168
994538_1/	0.211889	0.0805903	0.989071	0.533098	0.0266012	0.0069234
994540_1/	0.480034	0.0867298	0.895086	0.147067	0.00351048	0.000703035
994580_1/	0.607064	0.0293279	0.571384	0.407276	0.0841451	0.00262034
994593_1/	0.546564	0.194585	0.259805	0.162422	0.00350373	0.000115436
994602_1/	0.0788016	0.0985775	1.18955	0.0828461	0.0791752	0.0104631
994603_1/	0.0457206	0.0234346	0.191546	0.0948376	0.0138564	0.0013717
994628_1/	0.17034	0.23771	0.188887	0.124917	0.0677004	0.00236019
994672_1/	0.569227	0.0299288	0.191182	0.339967	0.0216299	0.0184813
994674_1/	0.47055	0.113498	0.666872	0.946077	0.0145781	0.0014445
994682_1/	0.380355	0.129287	0.818567	0.397174	0.0111081	0.00711696
994687_1/	0.377283	0.204205	0.225677	0.235894	0.0108102	0.00927834
994691_1/	0.166224	0.198321	1.53779	0.543805	0.0269825	0.00216172
994695_1/	0.0546992	0.0667098	0.345218	0.217913	0.168897	0.00085424
994702_1/	0.0769868	0.0658203	0.400411	0.599184	0.00304541	0.0161609
994711_1/	0.691722	0.198717	1.3068	0.727161	0.0209079	0.0081668
994712_1/	1.21284	0.417276	1.96184	0.479337	0.0572982	0.0182657
994721_1/	0.0233878	0.00721856	0.130162	0.123613	0.00109555	0.00264963
994725_1/	0.146013	0.189823	0.194831	0.446178	0.0456695	0.00806841
994731_1/	0.13683	0.231308	0.584337	0.131202	0.0173188	0.00176307
994739_1/	0.173949	0.429387	0.980745	0.576963	0.0188895	0.00313125
994747_1/	0.26001	0.13989	0.721816	0.367354	0.0955887	0.0185401
994760_1/	0.364716	0.129093	0.35448	0.251338	0.0195787	0.00422902
994761_1/	0.0585104	0.0701601	0.0655129	0.0941696	0.0353777	0.000421526
994771_1/	0.244156	0.251092	0.829913	0.2374	0.0144518	0.00240203
994790_1/	0.391405	0.195154	0.720257	0.231878	0.00785604	0.00330781
994792_1/	0.247711	0.195576	0.600308	0.346592	0.009116	0.00214993
994866_1/	0.134914	0.0353619	0.919042	0.167796	0.0684218	0
994907_1/	0.681543	0.860168	0.513074	0.308556	0.0316896	0.00242757
994939_1/	0.176095	0.256279	0.746189	0.52421	0.0239125	0.00746885
994952_1/	0.510008	0.371233	0.515117	0.548073	0.0279188	0.0029834
994953_1/	0.244743	0.1487	0.529162	0.697397	0.0377982	0.00388067
995002_1/	0.125991	0.0321621	0.0907408	0.00113331	0.00398011	0.00180825
995005_1/	0.242168	0.115143	0.682803	0.283715	0.0359549	0.0122271
995011_1/	0.625196	0.0986894	0.784568	0.214149	0.035853	0.0053558
995073_1/	0.259444	0.0985441	0.306418	0.0879606	0.00410731	0.00338554
995162_1/	0.133035	0.0866916	0.412128	0.16772	0.0150145	0.00366647
995164_1/	0.299215	0.409823	0.451341	0.505115	0.0542633	0.00878023
995172_1/	0.241342	0.0394983	0.515516	0.212641	0.0426673	0.0107959
995236_1/	0.396375	0.288242	1.5979	0.915712	0.0497292	0.00513432
995251_1/	0.106318	0.10849	0.198511	0.300507	0.00211632	0.00155146
995253_1/	0.0368252	0.076175	0.343967	0.202161	0.00759005	0.00712956
995256_1/	0.168256	0.209057	0.540212	0.195645	0.00322696	0.00171666
995281_1/	0.202785	0.150599	0.287045	0.193994	0.0482953	0.00583163
995294_1/	0.161578	0.093417	0.0666836	0.128089	0.00940497	0.00321447
995311_1/	0.61675	0.149432	0.643733	0.0826524	0.0248793	0.0103518
995339_1/	1.46673	1.15828	1.47442	0.227878	0.194627	0.00804059
995348_1/	0.175965	0.253577	0.263321	0.833491	0.0386255	0.0182701
995357_1/	0.201261	0.278473	0.535114	0.606989	0.00802217	0.00752672
995380_1/	0.542927	0.158877	0.278244	0.400115	0.0497609	0.00211117
995388_1/	0.187601	0.0555879	0.115152	0.180452	0.08676	0.00705387
995428_1/	0.21956	0.111376	0.204753	0.320465	0.0151303	0.00353538
995436_1/	0.0877338	0.0395425	0.271226	0.153263	0.0158847	0.00277756
995519_1/	0.0984621	0.0551387	0.207423	0.354627	0.00796522	0.00236414
995531_1/	0.583338	0.299352	1.04463	0.515949	0.0370404	0.00147436
995564_1/	0.725323	0.263611	0.763744	0.278558	0.0335409	0.025607
995573_1/	0.563117	0.369221	2.38615	0.780639	0.0141652	0.0169645
995598_1/	0.965836	1.08592	1.1672	0.265999	0.0239314	0.00873468
995633_1/	0.133274	0.121382	0.413421	0.240415	0.0216979	0.000372194
995647_1/	0.132647	0.119241	0.272782	0.253984	0.00630251	0.000636682
995661_1/	0.595868	0.0377397	0.21849	0.117385	0.0411859	0.0180766
995670_1/	0.0900968	0.0941784	0.390944	0.376344	0.00774778	0.00120857
995683_1/	0.167921	0.0495574	0.367289	0.124095	0.011175	0.00289533
995697_1/	0.344435	0.121522	0.348999	0.590363	0.0275654	0.00644504
995699_1/	0.0916347	0.0933831	0.0900754	0.0575355	0.00859755	0.00117487
995702_1/	0.352283	0.335989	0.609944	0.227019	0.0399248	0.00352852
995800_1/	0.222437	0.119304	0.464018	0.190573	0.0145905	0.0096304
995816_1/	0.280843	0.0835163	0.469468	0.0451714	0.00382734	0.000645319
995822_1/	0.632083	0.246294	0.77238	0.334833	0.0112205	0.00218704
995844_1/	0.569477	0.0476695	0.269821	0.22161	0.00993464	0.00724137
995888_1/	0.157036	0.200828	0.286362	0.420103	0.00518718	0.00611934
995891_1/	0.122401	0.149745	0.740982	0.161985	0.00813965	0.00305191
995915_1/	0.358532	0.0794962	1.1642	0.516991	0.042305	0.0132319
995931_1/	0.21462	0.270818	0.954378	0.410518	0.0360419	0.0154139
995936_1/	0.0468985	0.064764	0.127562	0.0725191	0.124495	0.00694337
995940_1/	1.46424	0.131542	1.7236	0.411338	0.0528876	0.00718555
995942_1/	0.18515	0.0417083	0.435132	0.290621	0.00666883	0.0014698
995944_1/	0.72942	0.262648	0.754272	0.298523	0.0301005	0.0187367
995959_1/	0.0542331	0.0421954	0.298065	0.0985008	0.000492721	0.000363296
996018_1/	0.887422	0.0564727	2.48692	1.42836	0.0125951	0.000980106
996036_1/	0.246795	0.195802	1.26703	0.703874	0.0177053	0.00251295
996044_1/	0.129905	0.0346572	0.298887	0.452659	0.0141224	0.00211854
996053_1/	0.135447	0.11719	0.176164	0.111752	0.0157788	0.0150821
996114_1/	0.201224	0.0138529	0.26419	0.109013	0.00163962	0.00113102
996122_1/	0.221431	0.266307	0.744821	0.868053	0.0852372	0.00625009
996151_1/	0.59733	0.301138	1.48222	0.228419	0.0184838	0
996160_1/	0.0237813	0.0771051	0.0432464	0.251569	0.0238174	0.00260725
996205_1/	0.00453084	0.0899846	0.189607	0.0926495	0.153272	0.000748688
996222_1/	0.782492	0.347671	1.11035	0.449681	0.0248058	0.00138344
996245_1/	0.585175	0.380581	0.758181	0.0908336	0.0109215	0.0163764
996254_1/	0.264444	0.150852	0.615002	0.118805	0.0407595	0.00560291
996259_1/	0.327757	0.17288	0.224783	0.355517	0.0116837	0.0023075
996260_1/	0.0410726	0.020999	0.102413	0.0423122	0.0204016	0.00162033
996365_1/	0.540303	0.526848	1.9273	1.07373	0.0303584	0.0265032
996378_1/	0.269998	0.571515	0.137958	0.0794807	0.0103536	0.00103328
996393_1/	0.121129	0.0502457	0.546821	0.257983	0.0425036	0.007212
996396_1/	1.29318	0.510746	3.73896	0.803695	0.103552	0.0126295
996399_1/	0.108893	0.0506301	0.14571	0.0829181	0.0375637	0.00227562
996411_1/	1.92739	0.807042	1.85931	0.0606633	0.0947767	0.000839473
996420_1/	0.0911926	0.0491425	0.422309	0.127151	0.0365051	0.00385905
996421_1/	0.032633	0.118771	0.0946121	0.107628	0.0303734	0.00246411
996428_1/	0.339375	0.554327	1.23527	0.275077	0.113858	0.00529428
996537_1/	0.0568506	0.115532	1.77395	0.426871	0.00840563	0.00117927
996539_1/	0.050951	0.116073	0.218982	0.22685	0.0114807	0.00363329
996598_1/	0.249761	0.188859	1.10856	1.86038	0.0508619	0.0182706
996609_1/	0.210967	0.103159	0.264748	0.162451	0.0129075	0.001326
996614_1/	0.0384815	0.13324	0.241369	0.0753371	0.0209352	0.000397061
996634_1/	0.707157	0.132373	0.556899	0.475114	0.0196767	0.00480643
996658_1/	0.226825	0.0724046	0.330226	0.273062	0.0371296	0.00843008
996671_1/	0.836648	0.52426	0.957333	0.166054	0.0223989	0.00433627
996691_1/	0.0995831	0.495603	0.337781	0.262944	0.00317704	0.00187573
996708_1/	0.313618	0.595017	0.506454	0.838083	0.055744	0.0182276
996729_1/	0.76521	0.224007	0.348712	0.29723	0.0241274	0.00883139
996751_1/	0.0538364	0.0298027	0.358872	0.114072	0.0294106	0.000563845
996768_1/	0.373003	0.112487	1.34929	0.57676	0.117976	0.00733387
996839_1/	0.650626	0.0398994	0.82433	0.751608	0.0555227	0.0115279
996845_1/	0.213951	0.0617266	0.779761	0.981443	0.0174643	0.00167887
996895_1/	0.436047	0.17316	1.07738	1.18573	0.049782	0.00547325
996902_1/	0.158779	0.127096	1.23883	0.102416	0.0141124	0.0156972
996926_1/	0.343225	0.339499	0.481751	0.416355	0.059711	0.0059092
996929_1/	0.0432412	0.120369	0.369523	0.202701	0.033948	0.00531225
996935_1/	0.103431	0.0855412	0.283361	0.086313	0.0215765	0.00759626
996956_1/	0.070345	0.0791024	0.431081	0.192703	0.0225321	0.0335912
997006_1/	0.353725	0.161816	1.98834	0.322205	0.0147826	0.0101194
997009_1/	0.563784	0.0845214	0.459645	0.00948635	0.236397	0.00223131
997011_1/	0.483321	0.138573	1.79162	0.528935	0.0058658	0.0031246
997021_1/	0.425088	0.254332	2.08024	0.81687	0.0221408	0.0127066
997058_1/	0.118423	0.0839414	0.290698	0.402852	0.0327473	0.00894604
997084_1/	0.952018	0.240632	0.361593	0.371979	0.0348518	0.00491625
997128_1/	0.466973	0.67398	1.2336	0.32424	0.0347964	0.0126835
997212_1/	0.76132	0.188661	0.656068	0.613319	0.050226	0.00544436
997229_1/	0.116534	0.191202	0.537463	0.266429	0.0131282	0.0158482
997241_1/	1.94501	0.521252	2.94577	1.59798	0.026109	0.00324044
997262_1/	1.06268	0.589893	0.527133	0.293574	0.026441	0.00350272
997264_1/	0.45602	0.101228	0.157634	0.281052	0.0775021	0.0239209
997266_1/	0.259656	0.30136	0.627855	0.70152	0.155814	0.0102342
997274_1/	0.176353	0.13697	0.478144	0.263878	0.0754552	0.00170333
997276_1/	0.162569	0.143515	0.155932	0.0867253	0.00979227	0.000769258
997278_1/	0.1607	0.0787005	0.415531	0.0709988	0.00822085	0.00130902
997290_1/	0.107779	0.0487123	0.251616	0.407745	0.0232836	0.00260586
997305_1/	0.13492	0.216979	1.05416	0.505659	0.00816224	0.00372159
997309_1/	0.593128	0.5355	1.53679	1.23477	0.0197627	0.000127864
997312_1/	0.233918	0.11322	0.635602	0.178141	0.0305952	0.00980266
997345_1/	0.0528157	0.13286	0.452355	0.308444	0.0121633	0.000859658
997356_1/	0.368227	0.103884	0.137346	0.150448	0.00839771	0.00925495
997370_1/	0.262995	0.0380036	0.110592	0.552107	0.0165534	0.0113183
997373_1/	0.102471	0.0812771	0.0886327	0.118565	0.0039527	0.00107
997401_1/	0.198768	0.113856	0.464415	0.52509	0.00688676	0.0012721
997412_1/	1.30172	0.411771	2.1057	0.41533	0.0511484	0.0164998
997431_1/	0.394808	0.0693557	0.430979	0.0683182	0.00584824	6.4951e-05
997441_1/	0.490288	0.252825	0.435167	0.757192	0.0104137	0.00552305
997500_1/	0.299801	0.095928	0.309745	0.0888671	0.00223059	0.00153439
997512_1/	0.316932	0.0748758	1.10227	0.106227	0.0145619	0.00192139
997514_1/	0.148769	0.0379352	0.0554629	0.230675	0.0114589	0.00176617
997553_1/	0.270871	0.215581	1.62878	0.649868	0.0824007	0.00900487
997591_1/	0.194593	0.138204	0.387707	0.146933	0.0270706	0.007253
997596_1/	0.375796	0.103999	1.62697	1.28985	0.0562726	0.00729246
997603_1/	0.167696	0.295236	0.595551	0.125357	0.00574284	0.00122359
997606_1/	0.831576	1.11155	0.912163	0.438394	0.0932568	0.0525381
997625_1/	0.0308757	0.185637	0.0701788	0.296727	0.049345	0.0110328
997684_1/	0.142114	0.106925	0.384325	0.403108	0.0258587	0.00454615
997686_1/	0.110148	0.240045	0.413698	0.17964	0.0285908	0.00638618
997708_1/	0.272964	0.290868	0.242242	0.165932	0.0210959	0.000100144
997719_1/	0.0682148	0.0273424	0.383865	0.140783	0.0819408	0.00690747
997775_1/	0.424723	1.10216	0.843827	0.411724	0.0420822	0.0112459
997813_1/	0.226208	0.232519	0.430514	0.267083	0.0937795	0.00221536
997814_1/	0.309026	0.738828	0.51871	0.321081	0.00765442	0.0100849
997825_1/	0.285617	0.174961	0.462327	0.201488	0.00507299	0.000960246
997827_1/	0.485483	0.356189	0.643836	0.428049	0.152345	0.00279683
997960_1/	0.103383	0.0893614	0.429235	0.103732	0.021848	0.00695867
997987_1/	1.03464	0.687377	1.14554	0.781826	0.164591	0.0920611
998015_1/	0.116583	0.0349636	0.459355	0.243538	0.01317	0.00259182
998016_1/	0.0399142	0.0506607	0.183635	0.111391	0.0438492	0.0136598
998020_1/	0.178865	0.214557	0.238519	0.266179	0.089363	0
998021_1/	0.544056	0.107645	0.472485	0.195105	0.00664665	0.0043689
998022_1/	0.296254	0.33743	0.42668	0.226165	0.0138736	0.00240693
998032_1/	0.567854	0.165761	0.853143	0.224863	0.00759125	0.00729444
998080_1/	0.421057	0.241271	2.27833	0.0761737	0.00410994	0.00348988
998085_1/	0.267795	0.151622	0.497998	0.403941	0.0179697	0.00351292
998093_1/	1.39279	0.628639	1.20987	1.15415	0.0688491	0.00399252
998109_1/	0.134379	0.214846	0.581711	0.290129	0.0121356	0.00899438
998117_1/	0.411236	0.316689	0.764027	0.44831	0.0249466	0.00283018
998120_1/	0.0363462	0.0682592	0.156168	0.122406	0.0172408	0.000307626
998131_1/	0.466716	0.0698863	0.936381	0.189728	0.00872561	0.0104869
998152_1/	0.125618	0.135616	0.613743	0.148398	0.008458	0.00185245
998154_1/	0.123441	0.105256	0.0926265	0.147331	0.0400668	0.00216884
998199_1/	0.414482	0.299588	0.736903	0.444704	0.0561481	0.00819736
998203_1/	0.173697	0.0310641	0.290288	0.0537827	0.00178128	0.00337793
998224_1/	0.312733	0.475658	2.00968	0.370106	0.0499349	0.00631766
998229_1/	0.357134	0.109286	1.11593	1.23108	0.0150301	0.00301454
998234_1/	0.240249	0.0322612	0.201998	0.255228	0.0312061	0.00786761
998256_1/	0.649965	0.0655223	2.17669	0.276001	0.0112444	0.000289875
998267_1/	0.0769444	0.0652388	0.48436	0.0701845	0.0089698	0.00398637
998312_1/	0.639257	0.247741	0.821109	0.761486	0.015954	0.00205247
998320_1/	0.503584	0.215916	1.52943	0.357016	0.0118296	0.00326297
998331_1/	0.368284	0.202931	0.538955	0.274829	0.0499438	0.00700211
998396_1/	0.235157	0.113345	0.810937	0.175928	0.00434914	0.000207576
998404_1/	0.081882	0.0299643	0.270385	0.129704	0.025916	0.00237906
998411_1/	0.194926	0.0834691	0.887165	0.575508	0.0288754	0.00308974
998433_1/	0.176931	0.0508401	0.107053	0.0561014	0.00511341	0.00440208
998493_1/	0.234546	0.124232	0.501542	0.187242	0.0310051	0.00506876
998499_1/	0.142083	0.121311	0.115307	0.0434742	0.0216915	0.00177695
998512_1/	0.270687	0.309676	0.654347	0.228714	0.054675	0.00481722
998552_1/	1.52641	0.35159	1.32462	0.524634	0.0328752	0.00110458
998558_1/	0.298705	0.515369	1.17333	0.323294	0.0404644	0.000237575
998574_1/	0.16505	0.075333	0.197237	0.10548	0.0256541	0.00609158
998580_1/	0.117122	0.119294	0.363342	0.355554	0.0138994	0.00109309
998610_1/	0.0874034	0.172927	0.187804	0.229317	0.102469	0.0132007
998679_1/	0.278115	0.127752	1.43412	0.125934	0.00532183	0.000630554
998758_1/	0.297736	0.046904	1.29281	0.308883	0.0342731	0.00913077
998762_1/	0.101493	0.170446	0.182259	0.160188	0.0109223	0.00275953
998780_1/	0.575406	0.290463	1.16944	0.208998	0.017828	0.00246267
998809_1/	0.228956	0.0347906	0.307174	0.244207	0.00558975	0.00465371
998815_1/	0.610864	0.0342764	0.668147	0.615669	0.0209238	0.00586516
998820_1/	0.673424	0.305081	0.538378	0.710822	0.0217529	0.00104634
998834_1/	0.149983	0.168871	0.823413	0.629056	0.0246438	0.000973072
998845_1/	0.722439	0.492726	1.41893	0.347354	0.00692677	0.0134802
998847_1/	0.374865	0.198824	0.278275	0.299751	0.0234863	0.000847905
998881_1/	0.275451	0.058236	0.510748	0.389558	0.00262128	0.000955964
999012_1/	0.113515	0.208729	0.36682	0.491084	0.113854	0.0102532
999035_1/	0.567517	0.247498	0.756023	0.708132	0.0599242	0.00891305
999102_1/	0.197902	0.0552683	0.268477	0.118397	0.00916807	0.00296535
999137_1/	0.138031	0.0580765	0.664349	0.626507	0.00115856	0.00220832
999140_1/	0.369122	0.188213	0.489738	0.376687	0.024502	0.000931795
999156_1/	0.52236	0.477136	2.32321	0.150737	0.00651338	0.00274749
999188_1/	0.0374245	0.0740856	0.487776	0.357772	0.0374879	0.00458749
999197_1/	0.418209	0.80861	1.81865	0.470946	0.0297731	0.0080966
999215_1/	0.44391	0.272075	0.455687	0.0933728	0.00785496	0.00421363
999263_1/	0.637878	0.188714	0.641778	0.329724	0.0410603	0.0157299
999289_1/	0.0946985	0.0452135	0.106823	0.0385785	0.00427198	0.0011753
999414_1/	0.173638	0.0429358	0.696467	0.389054	0.0254616	0.00451105
999432_1/	0.284231	0.0823313	0.158036	0.0948432	0.0536914	0.0107842
999465_1/	0.17709	0.274849	0.398751	0.432246	0.0242176	0.00219874

## Sheet: orbitofrontal
Subjects	orbito_Ig1_Ig2	orbito_Ig_Id_Ia	orbitofrontal_Id4_Id5	orbito_Id6	orbito_Id7_Id8	orbito_Id10
220004_1/	0.00921218	0.428621	0.00827888	0.283522	0.413577	1.74822
220012_1/	0.00686152	0.198195	0.00904819	0.0804375	0.107026	1.61883
220036_1/	0.00338307	1.45081	0.00706223	0.110426	0.0927298	1.53587
220052_1/	0.00289442	1.13965	0.00251259	0.0368867	0.0358294	4.39922
220071_1/	0.0128463	1.06243	0.000488514	0.203243	0.222483	0.727412
220081_1/	0.00376598	0.390154	0.00394437	0.0758385	0.121593	1.32859
220084_1/	0.00848379	0.387396	0.00446753	0.0704725	0.0531175	1.72561
220093_1/	0.00164946	0.309299	0.000417978	0.0170595	0.0948595	3.24596
220096_1/	0.00125511	0.324361	0.00392642	0.0253236	0.0241383	3.07162
220105_1/	0.00210368	0.317857	0.00491817	0.0883375	0.0984802	2.81294
220110_1/	0.00379414	1.05966	0.0032994	0.134176	0.0719652	3.40085
220112_1/	0.0122288	1.22398	0.0176576	0.568849	0.158623	4.44141
220125_1/	0.0104478	1.51588	0.00986904	0.139634	0.132122	5.7728
220127_1/	0.00267561	0.425142	0.00346064	0.101906	0.168799	3.65616
220137_1/	0.00294324	0.598062	0.00324882	0.306293	0.184569	3.06985
220160_1/	0.0056109	0.517785	0.00363118	0.179272	0.155972	3.68448
220165_1/	0.00253874	0.316898	0.00252965	0.037656	0.250484	3.32287
220170_1/	0.0149931	0.870049	0.0134929	0.258481	0.0347956	3.33528
220171_1/	0.00408153	0.954772	0.00197532	0.0568334	0.0706369	2.28307
220187_1/	0.00576018	0.31185	0.0214111	0.0765235	0.419024	2.2747
220192_1/	0.00275302	0.245279	0.000585367	0.112782	0.199267	5.56672
220193_1/	0.00163561	0.190831	0.00221047	0.0908897	0.127168	2.77657
220194_1/	0	1.03112	0.000522557	0.0638587	0.157541	1.87597
220196_1/	0.00631397	0.0955432	0.00909875	0.0759069	0.097743	1.718
220203_1/	0.00634083	0.523151	0.00731124	0.21845	0.294355	3.19505
220214_1/	0.00147453	0.136916	0.00219358	0.0592521	0.202741	6.01824
220226_1/	0.00220924	0.401743	0.00238692	0.0543922	0.221341	1.94288
220227_1/	0.0116498	1.57925	0.0150024	0.130149	0.27261	2.05886
220232_1/	0.0036974	0.929444	0.00346944	0.10337	0.156049	2.36661
220244_1/	0.00214409	0.19966	0.00987097	0.188077	0.292874	1.92757
220245_1/	0.00970344	0.6297	0.00269841	0.0896211	0.0803025	4.41562
220248_1/	0.00269359	0.329325	0.00142133	0.0927788	1.16186	5.72577
220250_1/	0.0015756	0.209092	0.00293884	0.0686419	0.0197189	2.21254
220270_1/	0.0117567	0.241066	0.010688	0.120187	0.177394	1.53542
220272_1/	0.0207314	0.450947	0.00929241	0.0339672	0.202334	3.93544
220277_1/	0.0034329	1.08501	0.00307303	0.312695	0.24413	3.53688
220285_1/	0.00373575	0.222162	0.0036371	0.0508165	0.150874	4.17949
220318_1/	0.00276335	0.531814	0.0072968	0.0238864	0.0366046	1.02087
220334_1/	0.011331	0.709398	0.00211671	0.0471683	0.14733	1.6875
220336_1/	0.000979993	0.0158454	0.00342443	0.018418	0.172701	4.87966
220337_1/	0.0100943	0.366988	0.00100483	0.123288	0.467437	2.95196
220348_1/	0.00368238	0.135166	0.00423353	0.0445953	0.0343803	1.24465
220366_1/	0.00531976	0.566381	0.00983701	0.0794255	0.116146	4.05815
220391_1/	0.00690866	0.488555	0.0115737	0.0288436	1.57745	1.52213
220396_1/	0	0.10247	0.000755267	0.00738165	0.018326	2.96914
220397_1/	0.00609546	0.212535	0.00581058	0.052879	0.380141	4.11634
220404_1/	0.00321802	0.402894	0.0175918	0.0958721	0.0715524	2.70602
220417_1/	0.0113313	0.644418	0.00649259	0.110541	0.436286	3.35454
220424_1/	0.00167112	1.39069	0.00512282	0.131241	1.46116	5.68777
220435_1/	0.00139637	1.03739	0.00370197	0.0132895	0.0576364	4.0834
220438_1/	0.00169165	0.589201	0.00406141	0.168804	0.788016	3.13649
220439_1/	0.0122348	0.626206	0.010113	0.115094	0.227723	2.38997
220444_1/	0.00304032	0.368941	0.00371114	0.136972	0.0544611	5.15804
220445_1/	0.000160128	0.110437	0	0.0361941	1.26663	3.56792
220446_1/	0.00177228	0.189171	0.00146549	0.0193606	0.0506619	2.56254
220451_1/	0.00159664	0.393871	0.000695386	0.121831	0.352954	3.9169
220459_1/	0.0052404	0.668319	0.00473618	0.0440009	0.336109	2.73354
220460_1/	0.0148934	0.412794	0.00627832	0.109302	0.904933	2.0383
220464_1/	0.00705629	0.601081	0.00882549	0.0945556	0.211563	1.71408
220472_1/	0.0755397	2.91121	0.00458735	0.154904	0.0920257	1.22651
220482_1/	0.0141527	0.575014	0.0198417	0.139401	0.040086	3.15293
220496_1/	0.0043806	1.12594	0.000447991	0.15501	0.427411	2.50405
220515_1/	0.000726881	0.645632	0.0030441	0.0726922	0.225753	3.16264
220525_1/	0.00552564	1.43643	0.00118049	0.123435	0.104108	3.24135
220533_1/	0.0012304	0.22385	0.00132786	0.0372701	0.821879	1.41278
220546_1/	0.00795608	0.258052	0.00835536	0.0944433	0.0926674	1.97141
220548_1/	0.00877905	0.143843	0.011697	0.0805835	0.199658	5.73024
220551_1/	0.000979291	1.96334	0	0.0516333	0.374676	0.976888
220559_1/	0.00254843	0.52124	0.0266726	0.202666	0.339783	3.87686
220561_1/	0.00192745	0.173918	0.000777116	0.0976044	0.0285666	5.70207
220567_1/	0.00936668	0.508871	0.00483932	0.107264	1.35777	9.59864
220571_1/	0.0078337	0.215811	0.00976309	0.100977	0.966663	3.70525
220572_1/	0.00190768	0.634891	0.0148411	0.0655828	0.835199	3.2746
220574_1/	0.00105924	0.256722	0.000958224	0.0444596	0.173361	3.04982
220579_1/	0.00397371	1.89613	0.0111638	0.113522	0.389998	4.41124
220580_1/	0.0122533	0.267901	0.0138734	0.0461783	0.114166	4.45672
220591_1/	0.0139547	0.643845	0.00568407	0.201843	0.28404	1.78174
220597_1/	0.00758635	0.423361	0.0322311	0.134581	0.18266	0.899245
220601_1/	0.00933514	1.52441	0.0137089	0.209202	0.126641	7.98831
220605_1/	0.00189464	0.895174	0.00361753	0.0834576	0.170542	2.23846
220607_1/	0.0030491	0.161573	0.000433231	0.0185673	0.0756808	1.50088
220617_1/	0.0012299	0.243507	0.00196174	0.0343558	0.0951715	1.31927
220618_1/	0.0482231	0.652539	0.00396153	0.0270361	0.248908	3.70607
220621_1/	0.00463025	0.338662	0.00936999	0.22927	0.318619	4.00234
220626_1/	0.00298449	0.260632	0.00573608	0.0851417	0.13025	2.27611
220632_1/	0.00682627	0.18647	0.000452311	0.0125569	0.317745	2.5783
220637_1/	0.00526835	0.30739	0.00749759	0.0642689	0.16616	2.87677
220651_1/	0.00247909	0.353136	0.00157943	0.042598	0.114658	2.76537
220700_1/	0.00170157	0.317676	0.00519021	0.0375085	0.353386	2.04407
220727_1/	0.00431124	0.60258	0.00377985	0.0816742	0.0972159	1.42235
220730_1/	0.00412164	0.693103	0.000748302	0.0503666	0.185228	4.26647
220734_1/	0.0010798	0.860102	0.00105981	0.0184785	0.07791	2.18644
220735_1/	0.000324462	0.219662	0.00193063	0.0264274	0.0172036	2.98832
220751_1/	0.0174677	0.49904	0.00318158	0.0516552	0.531245	1.88628
220756_1/	0.00127357	0.215792	0.0028202	0.0322909	0.364352	1.59005
220764_1/	0.00531284	0.104693	0.00288934	0.0222097	0.0417147	3.26025
220768_1/	0.00905344	0.785613	0.0143719	0.159847	0.246918	3.14805
220773_1/	0.00398345	0.779465	0.00660914	0.0462228	0.262263	2.36384
220775_1/	0.00952701	0.490421	0.00728747	0.1949	0.279623	2.89452
220781_1/	0.0188027	1.02798	0.00225545	0.108159	0.0512924	4.50701
220806_1/	0.000533274	0.196107	0.00460444	0.142302	0.50882	2.10359
220809_1/	0.00171059	0.212122	0.00817841	0.0588784	0.0680768	4.19893
220814_1/	0.00715489	0.315658	0.00215069	0.0777454	0.366663	2.93158
220838_1/	0.0132725	0.999464	0.00367164	0.0592388	0.0533001	4.36282
220848_1/	0.00766218	1.84997	0.00478464	0.0807447	0.248232	2.35303
220856_1/	0.00464578	0.779453	0.00440976	0.0779599	0.233604	2.60412
220863_1/	0.0102963	0.586527	0.00536839	0.0797789	0.131126	2.89645
220887_1/	0.0168608	0.955155	0.00914035	0.0496123	0.0432057	2.60322
220888_1/	0.0135397	0.476223	0.0130645	0.131008	0.125893	2.78826
220895_1/	0.00615359	0.715475	0.00974046	0.0481786	0.182614	2.08151
220914_1/	0.0095775	0.404175	0.0172946	0.155438	0.174854	4.07523
220919_1/	0.00870911	0.73084	0.0134175	0.782388	0.388854	4.13177
220925_1/	0.0032471	0.253374	0.00343332	0.0566849	0.0166157	6.70606
220926_1/	0	0.150899	0.000648058	0.0569682	0.0665565	3.22056
220939_1/	0.00526004	1.10856	0.00506951	0.203786	0.237608	2.21072
220941_1/	0.025241	0.623621	0.0136116	0.101741	0.608113	2.59834
220953_1/	0.0107239	2.07478	0.017906	0.118357	0.257831	5.08763
220968_1/	0.00648564	2.52669	0.00147814	0.016267	0.0957052	5.24853
220978_1/	0.000293729	0.0472673	0.00134087	0.0130572	0.819358	2.78782
220985_1/	0.00657271	0.168271	0.00800455	0.0742763	0.0726638	0.829266
220993_1/	0.00908857	0.607076	0.00307339	0.0437609	1.0394	1.84929
220996_1/	0.0131477	1.91159	0.00590784	0.500508	0.577023	5.07072
221013_1/	0.00719313	0.343547	0.0063927	0.0630559	0.0622049	5.3685
221014_1/	0.00556604	1.36699	0.0192044	0.132756	0.999184	4.35758
221034_1/	0.000730454	1.44721	0.00932606	0.163935	0.244952	2.23003
221065_1/	0.0033927	0.339597	0.00257701	0.00931652	0.0408924	3.31871
221074_1/	0.0120605	0.339887	0.00758678	0.105244	0.161227	3.89647
221078_1/	0.00366176	0.716528	0.00120124	0.095148	0.0211818	3.18985
221086_1/	0.00251354	0.552206	0.0319042	0.0169243	0.337281	6.79332
221089_1/	0.00283782	0.118232	0.00131485	0.0489622	0.211073	0.935987
221092_1/	0.00197702	0.953692	0.00198546	0.096844	0.083508	2.29301
221094_1/	0.00222229	1.11619	0.0040535	0.0302695	0.394796	2.45303
221113_1/	0.00308153	0.524221	0.00703375	0.0873479	0.117964	2.84111
221114_1/	0.00131454	0.911831	0.00341052	0.0492934	0.283216	2.78005
221121_1/	0.00606132	0.240342	0.000101406	0.0130206	0.075965	4.30464
221123_1/	0.00466305	0.27808	0.00165098	0.0414059	0.16654	1.62323
221124_1/	0.00265159	0.98886	0.00969034	0.0532824	0.0382434	3.43191
221139_1/	0.00862156	0.199858	0.0114519	0.0534625	0.0306062	5.59067
221140_1/	0.00197006	0.0809733	0.00229969	0.100352	0.0483351	3.47305
221151_1/	0.0137198	0.948753	0.0109229	0.142433	0.344054	2.98755
221152_1/	0.00213458	1.24943	0.00742647	0.0873475	0.121084	2.71287
221153_1/	0.000669555	0.0856652	0.00474407	0.0332711	0.103925	2.85747
221154_1/	0.00653405	0.343514	0.00305156	0.0369113	0.09393	5.09479
221179_1/	0.00282434	0.226527	0.00226722	0.0136905	0.105752	1.24126
221181_1/	0.0025399	1.60359	0.00215341	0.0680114	0.413305	4.74004
221192_1/	0.00668935	0.323961	0.00292842	0.155625	0.132759	2.91309
221193_1/	0.00840952	0.273449	0.0158288	0.0898055	0.148551	4.40549
221198_1/	0.00475271	0.466212	0.00435387	0.118429	0.542188	3.76271
221210_1/	0.0036614	0.268249	0.00576037	0.122724	0.0790218	4.59169
221218_1/	0.00323011	0.863594	0.00187063	0.0758173	1.85582	4.49216
221228_1/	0.00594998	0.357071	0.00745756	0.049406	0.0674991	2.06799
221229_1/	0.00140289	0.273922	0.00289495	0.0823274	0.21899	3.63144
221253_1/	0.00758891	1.08657	0.0190256	0.176788	3.61999	2.94315
221255_1/	0.00459367	0.189516	0.0110327	0.145574	0.989107	0.820282
221268_1/	0.00878951	1.92568	0.00749396	0.0562414	0.146091	4.2405
221275_1/	0.00514114	0.540014	0.00248197	0.0847632	0.0673361	2.07063
221276_1/	0.00859992	0.351739	0.00627407	0.0977935	0.0660536	2.45586
221289_1/	0.00669011	0.206663	0.0106557	0.0332503	0.138284	6.44907
221352_1/	0.0107786	0.244374	0.0280853	0.18954	0.0701239	1.95205
221355_1/	0.00189696	0.182372	0.00455019	0.107652	0.171166	1.87905
221363_1/	0.00499981	0.488098	0.00411555	0.0946701	0.102608	5.61116
221365_1/	0.00287084	0.328758	0.00109754	0.0120768	0.215146	4.07127
221371_1/	0.00387125	0.540715	0.000703773	0.0685847	0.124074	2.74286
221394_1/	0.00535625	0.736702	0.00657057	0.166499	0.0931549	2.17575
221397_1/	0.00283956	1.02228	0.0140272	0.0794666	0.287539	4.15546
221402_1/	0.00988903	1.32862	0.00701936	0.124169	0.224164	2.3152
221405_1/	0.0159424	0.0878602	0.0159128	0.103493	0.335454	2.36757
221407_1/	0.0227155	0.570281	0.00460854	0.11171	0.0685676	4.99464
221418_1/	0.00867802	0.416752	0.0151483	0.203118	0.447401	2.33215
221419_1/	0.00847755	0.626605	0.015545	0.15304	0.141358	2.81395
221420_1/	0.00353697	0.196933	0.00387401	0.09283	0.0921989	2.98106
221438_1/	0.00317647	0.208907	0.00148504	0.030647	0.117878	1.7297
221439_1/	0.00427872	0.143044	0.00475977	0.158621	0.0416705	2.57142
221441_1/	0.00238716	0.630892	0.00234632	0.0428716	0.0673607	3.43418
221442_1/	0.0130664	0.303854	0.0153395	0.214746	0.36293	3.03411
221450_1/	0.0052433	1.0378	0.00435911	0.116142	0.567732	2.59579
221451_1/	0.00558994	0.547894	0.00664463	0.0935488	0.208717	2.92336
221454_1/	0.00434412	0.293001	0.00192068	0.117187	0.0571302	1.97515
221484_1/	0.00276473	0.170563	0.00588842	0.103282	0.0228132	7.34289
221528_1/	0.00160914	0.776633	0.000626036	0.119688	0.204783	3.41914
221530_1/	0.000798942	1.81085	0.00198873	0.0403986	0.0528515	1.21318
221538_1/	0.000808531	1.51375	0.0001138	0.0274198	0.172329	4.89605
221548_1/	0.0063685	1.04391	0.00613124	0.108501	0.390655	3.27528
221549_1/	0.0164709	0.48692	0.00243845	0.190486	0.602492	2.00975
221577_1/	0.0125445	0.247321	0.00057226	0.0738032	0.568532	1.7237
221578_1/	0.00202702	0.180665	0.00497997	0.0628426	1.6031	2.1724
221579_1/	0.0098622	0.0664622	0.0023175	0.0736946	0.0355718	4.32255
221587_1/	0.00686655	0.504732	0.0175998	0.168815	0.395563	1.37799
221598_1/	0.00251391	0.154009	0.00474269	0.0502475	0.0326716	1.2181
221608_1/	0.0248941	1.1625	0.000892537	0.0283376	1.32588	1.83803
221630_1/	0.014082	0.885798	0.00327311	0.0521412	0.196501	3.47723
221670_1/	0.00665392	0.754714	0.005265	0.0582033	0.320392	4.52177
221684_1/	0.0102212	0.640134	0.00309053	0.0395088	0.0639884	3.76922
221691_1/	0.00468357	0.156491	0.00305215	0.139987	0.0716375	2.44151
221699_1/	0.00396109	1.80988	0.000377504	0.118441	0.703455	3.14468
221707_1/	0.000911193	0.128469	0.000753125	0.0540698	0.277735	2.55041
221724_1/	0.00197298	1.47612	0.000965274	0.0555883	0.741742	3.82844
221736_1/	0.00124749	0.757255	0.0108491	0.132953	1.37851	4.46169
221746_1/	0.00329054	0.935558	0.0115628	0.110119	0.68486	2.02257
221770_1/	0.00580834	1.40042	0.00317686	0.0965163	1.07729	1.51101
221775_1/	0.00987735	0.254727	0.0107922	0.257923	0.325136	3.48292
221848_1/	0.00768847	0.92399	0.00399985	0.13523	0.141013	1.2937
221855_1/	0.00106834	0.148824	0.00401527	0.0657993	0.0687029	2.40661
221859_1/	0.00384536	0.431983	0.0115534	0.0648393	0.0725592	0.963627
221861_1/	0.00707284	0.387462	0.00977042	0.0621892	0.220313	4.6375
221870_1/	0.0135772	0.509368	0.0039516	0.047899	0.0158932	2.81348
221880_1/	0.00150662	0.567226	0.00216573	0.0311974	0.0651823	3.90386
221901_1/	0.000927077	0.806158	0.00149357	0.049238	0.74781	0.971827
221903_1/	0.00181393	0.15051	0.0018988	0.107984	0.418667	2.73298
221909_1/	0.00184792	0.328642	0	0.0211501	0.112907	2.34424
221972_1/	0.00229712	0.165653	0.00199297	0.0243475	0.043505	2.60821
222010_1/	0.00453087	0.256785	0.0038873	0.113108	0.0639694	2.76535
222069_1/	0.0170435	0.24055	0.00614064	0.0964643	0.0945628	3.94223
222081_1/	0.00786584	0.591987	0.00913194	0.122925	0.243655	0.706571
222096_1/	0.00702979	0.48777	0.0095626	0.0806781	0.142216	2.26823
222114_1/	0.00133529	0.356283	0.000732808	0.0718241	0.125115	3.12009
222120_1/	0.0134398	0.603739	0.00543922	0.0779633	0.141434	2.82853
222127_1/	0.00422961	0.684686	0.00495466	0.105051	0.165754	3.83063
222144_1/	0.00144356	0.219296	0.00243857	0.0657426	0.0611975	1.78738
222167_1/	0.000902536	0.915185	0.00086959	0.080837	0.169615	2.1216
222192_1/	0.00323169	2.14224	0.00497807	0.0975467	0.14712	5.25275
222193_1/	0.00642193	0.875762	0.00444812	0.0799473	0.104245	2.41609
222201_1/	0.0126872	0.0982928	0.00644779	0.136139	0.607891	1.50425
222202_1/	0.00951979	0.247967	0.00145826	0.0259529	0.105696	1.89049
222203_1/	0.0097657	0.383214	0.103336	0.152552	0.230734	3.17986
222213_1/	0.00402756	0.337625	0.00199367	0.130159	0.114529	2.4053
222223_1/	0.000858233	0.195583	0.00239187	0.0390468	0.121439	3.93487
222226_1/	0.00107433	1.39252	0.0052094	0.0557346	0.0782589	1.34989
222250_1/	0.00474944	0.565955	0.00370424	0.0875238	0.149477	1.77798
222257_1/	0.00487345	0.287062	0.00275367	0.0329581	0.223922	2.35982
222266_1/	0.00458762	0.321602	0.00713341	0.0682596	0.0683305	2.40267
222271_1/	0.00324435	0.586904	0.00757613	0.126911	0.101841	2.25059
222281_1/	0.00693068	0.325174	0.00529391	0.123753	0.223244	1.6047
222282_1/	0.0135877	3.46537	0.00969002	0.110012	0.165541	1.08129
222285_1/	0.00216226	1.58052	0.000600588	0.0624585	0.561042	1.59133
222286_1/	0.00361094	0.213005	0.00620347	0.058268	0.126623	5.58104
222325_1/	0.00639666	0.680553	0.0161731	0.105217	0.0703742	1.61623
222330_1/	0.00712765	0.444708	0.0061622	0.0752048	0.799085	2.73248
222353_1/	0.00576155	1.71599	0.040669	0.179478	0.255315	4.36505
222371_1/	0.00297837	0.077612	0.00231028	0.0301548	0.0399384	2.62902
222378_1/	0.00320625	0.197548	0.00492352	0.0551842	0.166137	1.86482
222380_1/	0.00297993	1.3604	0.00133221	0.0715043	0.224192	7.15206
222382_1/	0.00386522	1.52758	0.00539535	0.0691658	0.181653	3.4184
222392_1/	0.00728214	0.297672	0.00107018	0.0654224	0.0387837	2.15473
222404_1/	0.00330125	0.207958	0.00108268	0.0716174	0.289677	4.07228
222413_1/	0.000682801	0.231594	0.000457557	0.0280525	0.222553	6.11888
222442_1/	0.00474637	0.905578	0.00120943	0.0675303	1.16891	2.95797
222444_1/	0.00157984	0.617389	0.00512482	0.0395648	0.0830591	2.07722
222447_1/	0.0044523	0.494638	0.0151958	0.101886	0.137388	2.3551
222464_1/	0.00253279	0.916443	0.00151631	0.133009	0.340504	2.8531
222479_1/	0.00304477	1.53164	0.00293914	0.138279	0.343411	2.20014
222528_1/	0.00402192	0.55625	0.00606497	0.0554035	0.387176	3.95637
222534_1/	0.00371756	0.946996	0.00199389	0.0311285	0.0946707	4.81964
222537_1/	0.00899897	0.559035	0.016865	0.0835855	0.510127	4.7808
222547_1/	0.00402631	0.911012	0.000753166	0.0292417	0.788175	2.56137
222568_1/	0.00336967	0.914722	0.00292918	0.0499462	0.431083	8.24384
222581_1/	0.00489635	1.73895	0.00683979	0.239863	0.327483	2.55198
222599_1/	0.00587879	0.922302	0.0105022	0.110183	0.182676	4.49561
222649_1/	0.0022172	0.950439	0.0143749	0.214306	0.113881	3.45288
222658_1/	0.00683682	0.64523	0.0130228	0.379188	1.56518	2.60422
222735_1/	0.00165086	0.871624	0.00166407	0.0235227	0.0370119	3.54244
222738_1/	0.00631896	0.473961	0.00274288	0.079789	0.747616	6.14735
222740_1/	0.00770453	0.259922	0.0176366	0.173107	0.0988934	4.41496
222747_1/	0.0057942	1.45028	0.0011257	0.0546823	0.273246	1.44931
222779_1/	0.00695591	0.158608	0.00180951	0.0604938	0.094973	2.10434
222809_1/	0.00514849	0.292663	0.00919392	0.0395776	0.224969	1.79261
222816_1/	0.0248299	0.750116	0.0623414	0.209494	0.625921	2.99448
222828_1/	0.0083684	4.70203	0.00901969	0.0795244	0.136541	2.96998
222835_1/	0.00264483	0.377179	0.00203007	0.089424	0.303969	3.96014
222881_1/	0.00283154	0.782951	0.00315902	0.19133	0.44912	6.03555
222892_1/	0.00625819	0.471824	0.00125626	0.11103	0.181495	2.3075
222987_1/	0.0010193	0.14601	0.00144191	0.0175598	0.0368479	2.40341
223055_1/	0.00399865	1.61944	0.000368742	0.0614471	0.38756	2.02985
223058_1/	0.0027802	0.499007	0.00107047	0.0274501	0.0801836	1.39765
223094_1/	0.00773037	1.70412	0.0427166	0.229562	0.0955389	2.74818
223104_1/	0.0147209	0.278006	0.0591798	0.1039	0.382987	2.37577
223126_1/	0.00498067	0.745724	0.00890079	0.0634941	0.222675	1.92938
223128_1/	0.00167578	1.17634	0.0151384	0.0898696	0.322534	3.36643
223138_1/	0.00449735	0.46945	0.00463684	0.0647202	0.105616	3.05546
223169_1/	0.0013929	0.5529	0.00042331	0.189173	0.458995	4.07929
223187_1/	0.0105093	1.61921	0.00608866	0.02589	0.252508	2.87198
223229_1/	0.0181487	0.151826	0.00352862	0.0344266	0.209426	5.30598
223269_1/	0.00890012	2.01148	0.0162365	0.0608889	0.462773	5.08032
223274_1/	0.0113316	0.13366	0.00828753	0.0915009	0.196103	5.17789
223309_1/	0.0191146	0.382009	0.00399896	0.0754974	0.100967	3.0421
223321_1/	0.00229411	0.33346	0.00915834	0.0448437	1.73464	2.8357
223322_1/	0.00162273	0.0589852	0.00147051	0.0286352	0.0668461	4.8196
223340_1/	0.00168275	0.250803	0.000226885	0.0199055	0.467598	5.12001
223347_1/	0.00194075	0.306531	0.00369534	0.124883	0.100558	5.57208
223355_1/	0.00544094	0.761154	0.00455923	0.103186	0.0660001	3.92281
223401_1/	0.0152311	0.926769	0.0152541	0.116418	0.0950141	1.38777
223417_1/	0.000722423	0.743178	0.00908534	0.0369398	0.162114	3.2406
223466_1/	0.0149485	0.504236	0.00219811	0.164706	0.163933	2.2789
223474_1/	0.00118461	0.209239	0.00251204	0.0234999	0.167543	2.62169
223485_1/	0.00639767	0.456895	0.00559822	0.0675816	0.349785	2.01544
223489_1/	0.00218572	0.405313	0.0075334	0.0846142	0.252339	3.82954
223500_1/	0.00157977	0.0773128	0.0061739	0.0938075	0.428482	2.2869
223507_1/	0.00298603	0.338094	0.00175719	0.0495884	0.113913	1.44853
223518_1/	0.00079379	0.304349	0.00195116	0.0253887	0.253887	2.58609
223525_1/	0.00543296	0.577252	0.00260824	0.0488992	0.150473	3.74499
223559_1/	0.008412	0.409884	0.00105226	0.0278412	0.041014	2.14117
223560_1/	0.00112189	0.483868	0.000989815	0.039806	0.0494126	1.52843
223561_1/	0.00295634	0.282638	0.00614233	0.474675	0.731501	3.5686
223568_1/	0.00239784	0.130227	0.00263398	0.0176828	0.0915	2.59373
223631_1/	0.000145514	0.291194	0.000979808	0.0400716	0.0221041	2.15444
223680_1/	0.00414217	0.388095	0.00115684	0.0401423	0.108309	4.83799
223689_1/	0.00161337	0.896125	0.00205343	0.0423154	0.187031	4.18702
223785_1/	0.00457587	0.191181	0.000862369	0.0724899	0.10393	2.81655
223799_1/	0.00953712	0.973218	0.0082902	0.0555059	1.77611	2.03252
223823_1/	0.00219602	0.127905	0.00220335	0.0403168	0.12788	3.07027
223834_1/	0.00632397	0.705693	0.00233726	0.0466641	0.0520383	4.24548
223842_1/	0.00476184	0.146623	0.00175968	0.0674532	0.242439	1.0301
223853_1/	0.00627055	2.24628	0.00345408	0.0474632	0.197682	1.75363
223855_1/	0.0112449	0.388858	0.00735285	0.0929179	0.0569467	3.89275
223875_1/	0.000608094	0.107735	0.0018243	0.0426495	0.420298	2.11122
223905_1/	0.000460245	0.686708	0.0024986	0.114246	0.15804	1.39109
223916_1/	0.00098812	0.0205873	0.00174506	0.0376355	0.0139771	2.76058
223932_1/	0.0104953	0.904977	0.0323412	0.498516	0.483598	2.28238
223939_1/	0.00680574	0.871428	0.00335151	0.0993034	0.189995	2.10686
225125_1/	0.00442366	0.494459	0.000125834	0.0111901	0.664166	3.3417
225175_1/	0.00298718	0.249755	0.00147398	0.0412364	0.137089	4.89179
225182_1/	0.00772724	0.367399	0.0172413	0.202718	0.257602	2.73516
229010_1/	0.00208586	0.563834	0.000364858	0.0232077	0.17811	1.29715
229017_1/	0.0169315	1.76649	0.00613261	0.186257	0.356823	5.75608
229018_1/	0.0017348	0.118677	0.00534155	0.0613011	0.245809	2.89043
229022_1/	0.000156692	0.592058	0.0017588	0.187943	0.404017	1.56747
229026_1/	0.00278616	0.108245	0.00754579	0.0426073	0.0543501	2.32798
229030_1/	0.0180137	0.469418	0.0115135	0.103922	0.0811237	3.06532
229054_1/	0.00102015	0.25003	0.000374121	0.0122681	0.0224228	4.46944
229057_1/	0.00588295	1.15619	0.00216469	0.0330228	0.0989794	3.06728
229058_1/	0.00144166	0.664848	0.000738656	0.0571156	0.363085	1.8838
229059_1/	0.00675616	1.19137	0.00850532	0.0493741	0.182787	2.44905
229061_1/	0.00666784	0.333093	0.00731752	0.0732938	0.306227	2.65251
229074_1/	0.0100191	3.03442	0.0154242	0.418514	2.20558	3.07917
229075_1/	0.00623937	0.433245	0.0116259	0.223554	0.353108	3.17513
229078_1/	0.0833532	0.368874	0.00487263	0.0661321	0.270422	3.40899
229090_1/	0.00446913	1.28794	0.00343162	0.0407093	0.0586673	2.4916
229091_1/	0.00301619	0.481426	0.00276356	0.0645056	0.0919003	2.44415
229099_1/	0.00766594	0.932156	0.00304991	0.127209	0.117972	2.08426
229103_1/	0.0021328	0.198076	0.00218604	0.0929312	0.109898	3.36029
229112_1/	0.00031769	0.173939	0.00469891	0.0226006	0.00896559	2.02509
229114_1/	0.0047157	0.872307	0.00369142	0.0247636	0.780295	0.985942
229122_1/	0.00392994	1.08216	0.00240011	0.0970933	0.247783	2.07133
229124_1/	0.0247083	0.597114	0.00105221	0.169479	0.149137	6.52181
229130_1/	0.002564	0.167707	0.00105794	0.0794409	0.28759	2.83861
229134_1/	0.00379072	0.815931	0.00229355	0.0486257	0.59718	3.79233
229162_1/	0.00570592	0.414686	0.00186353	0.0594395	0.0461003	2.69165
229164_1/	0.00158748	0.138525	0.0033868	0.0518822	0.592639	2.35664
229171_1/	0.00284606	2.17074	0.00891459	0.025966	0.24112	2.9203
229180_1/	0.00364763	0.903167	0.00763196	0.109271	0.231243	3.4553
229189_1/	0.00558671	2.87084	0.10442	0.0952058	0.959861	2.70259
229203_1/	0.0036601	0.13663	0.00407122	0.047272	0.0558215	1.4331
229209_1/	0.0024163	1.58451	0.00260887	0.294268	0.240717	5.77666
229210_1/	0.0102028	0.720155	0.0133284	0.0251939	0.15351	2.29117
229215_1/	0.00440294	0.197075	0.009094	0.0492234	0.219303	4.86024
229217_1/	0.0194737	1.93076	0.0120539	0.0733054	0.171288	1.67565
229236_1/	0.190287	0.218044	0.000771866	0.0283447	0.311331	3.65845
229237_1/	0.0464647	0.672262	0.000607214	0.0269814	0.214416	2.61535
229246_1/	0.00352169	0.33607	0.0143574	0.103035	0.0518368	2.58413
229248_1/	0.00504582	1.87073	0.0125941	0.0431669	1.46087	4.83038
229251_1/	0.00155223	2.15311	0.00124412	0.0282416	0.04273	0.91084
229254_1/	0.00329755	0.268212	0.00392876	0.0645161	0.0504049	3.78988
229259_1/	0.0261379	0.185092	0.00371721	0.0863186	0.0881032	2.88081
229262_1/	0.0507298	0.812092	0.000605555	0.0872964	1.3751	6.18062
229263_1/	0.00435658	0.444215	0.000603544	0.0991228	0.430417	2.95431
229274_1/	0.000567346	0.412763	0.000138878	0.0375883	0.074273	1.82967
229280_1/	0.00270436	0.155034	0.000618087	0.04157	0.150527	3.36151
229294_1/	0.00670574	0.258813	0.00215891	0.0518207	0.0387763	7.01856
229297_1/	0.0015112	0.131355	0.0011509	0.0638455	0.210063	3.15165
229298_1/	0.0174189	0.836937	0.00229296	0.231141	0.107968	1.71449
229299_1/	0.0134664	0.917469	0.0229878	0.115426	0.80603	3.39689
229302_1/	0.0130318	0.167465	0.0018396	0.028877	1.21256	3.21226
229315_1/	0.00776489	2.98602	0.0201046	0.223904	0.334461	2.69345
229316_1/	0.00157159	1.14254	0.00450291	0.100526	0.548543	2.94553
229325_1/	0.0108347	0.68366	0.00184062	0.0798361	0.233219	2.12692
229338_1/	0.00906392	0.162899	0.00782426	0.055796	0.344344	4.88927
229339_1/	0.00576538	0.464639	0.0102034	0.166317	0.307748	2.7521
229366_1/	0.00261729	0.141321	0.000482003	0.0374039	0.0263761	5.18539
229368_1/	0.00259626	0.18847	0.00340627	0.0452238	0.730225	3.36258
229374_1/	0.00544326	0.533022	0.0140746	0.0650184	0.160771	2.33916
229376_1/	0.00284728	0.979071	0.000633026	0.0469879	0.101806	2.3892
229409_1/	0.00884534	0.4265	0.0017471	0.0837531	0.157036	2.76677
229413_1/	0.00165219	0.888711	0.00286604	0.0443152	0.0544676	3.0223
229414_1/	0.000104196	0.651613	0.000485591	0.00747747	0.239352	5.42994
229431_1/	0.00757544	0.636459	0.00359358	0.0368398	0.191183	2.02135
229455_1/	0.0961144	1.12624	0.0282198	0.34244	0.139024	1.99213
229465_1/	0.0149192	1.0053	0.00498868	0.0500734	0.0920249	5.86327
229466_1/	0.00220883	0.130453	0.00105361	0.0298212	0.162911	2.77928
229469_1/	0.00697806	0.152889	0.00189726	0.0612991	0.0727954	3.92685
229470_1/	0.00306772	0.711997	0.00122824	0.0498274	0.132411	2.44288
229472_1/	0.00885064	0.240296	0.00845234	0.0500632	0.737809	2.53001
229476_1/	0.00302518	0.158412	0.00368004	0.0862137	0.0955317	2.64844
229484_1/	0.0175908	0.870749	0.00817189	0.202743	0.431445	1.9556
229489_1/	0.0105266	0.104171	0.00242897	0.14095	0.0575382	1.93366
229506_1/	0.00979714	0.232606	0.00291068	0.0458063	0.0157455	3.93486
229516_1/	0.00270673	0.297572	0	0.021691	0.527231	3.42887
229527_1/	0.00817874	0.434866	0.0158737	0.391213	0.357694	3.65063
229531_1/	0.0103835	1.37435	0.00573098	0.0843645	0.156187	1.20992
229532_1/	0.00769755	0.112542	0.00351586	0.0587438	0.0179564	1.45527
229535_1/	0.00170219	0.338583	0.00018724	0.106623	0.038	3.14949
229543_1/	0.0171052	0.179976	0.00995959	0.106285	0.048687	1.73873
229544_1/	0.00442587	0.113198	0.00665452	0.0963483	0.0284927	3.02844
229548_1/	0.00629583	0.863863	0.0020637	0.0987845	0.1517	4.41921
229557_1/	0.0285895	0.204113	0.00643057	0.0373847	0.0403661	3.46975
229558_1/	0.00900923	0.918965	0.00289217	0.187603	0.425299	1.55526
229566_1/	0.00126711	0.374425	0.00340219	0.0511424	0.102834	3.27416
229571_1/	0.000801072	1.94363	0.00178429	0.0264291	0.0957917	2.76813
229573_1/	0.0192485	0.581167	0.0139547	0.105911	0.102666	1.78946
229582_1/	0.0110728	0.489188	0.00585702	0.093625	0.832118	1.88232
229596_1/	0.000869792	0.163662	0	0.00911892	0.706834	3.01294
229604_1/	0.00604233	1.36664	0.00562638	0.161064	1.47209	1.47853
229611_1/	0.000596983	0.130026	0.00733693	0.0125363	0.648949	2.06465
229616_1/	0.00472862	0.308103	0.00428101	0.07756	0.0694131	4.09311
229621_1/	0.00735866	0.948175	0.00577189	0.175732	0.0982327	2.16488
229625_1/	0.0112172	0.129086	0.00524143	0.10864	0.0589643	5.84126
229634_1/	0.0115159	0.173398	0.00229359	0.0494971	0.0525896	1.55659
229657_1/	0.00168161	1.20783	0.0253598	0.0476362	0.234149	2.22746
229687_1/	0.0013042	0.378034	0.00267224	0.0217072	0.0181317	0.851593
229703_1/	0.0179079	4.15933	0.00711277	0.117049	0.209498	2.88661
229713_1/	0.00176509	0.930324	0.00476655	0.0581788	0.157949	1.84009
229727_1/	0.000499148	0.179436	0.00151194	0.0187104	3.11069	3.66538
229728_1/	0.0101873	0.787836	0.0134487	0.0539441	0.0394712	2.20242
229759_1/	0.00479956	0.44624	0.00342249	0.104952	0.095232	3.25472
229767_1/	0.00420441	0.0392223	0.00435346	0.0202609	0.0968644	6.81332
229773_1/	0.00203552	0.106537	0.00351236	0.0321812	1.0027	2.31524
229788_1/	0.00478864	0.219689	0.0118643	0.041261	0.194974	3.47647
229794_1/	0.00299592	0.174585	0.00946575	0.0460659	0.0991375	2.14875
229820_1/	0.0140677	1.16114	0.0149409	0.216283	0.332354	2.52469
229828_1/	0.00267926	1.9588	0.00182108	0.0624739	0.0908235	4.53845
229829_1/	0.00204007	1.17981	0.000893448	0.0295773	0.257049	3.89945
229830_1/	0.00567139	0.538771	0.00593334	0.0347475	0.0295191	2.17254
229838_1/	0.00108854	0.278747	0.0184814	0.110341	0.180374	2.70974
229860_1/	0.00300989	0.104481	0.0030427	0.0756729	0.0619594	3.43912
990099_1/	0.00197547	0.176382	0.000909536	0.00895913	0.327563	2.54312
990111_1/	0.002664	0.100522	0.00545744	0.0546276	0.232783	3.43328
990140_1/	0.00962548	0.209456	0.00150703	0.0345862	0.817478	1.09583
990175_1/	0.00126767	0.427842	0.000115174	0.0303385	0.0871537	3.12477
990190_1/	0.0330086	0.84085	0.00421987	0.0498712	0.319995	2.49051
990213_1/	0.00627124	0.177969	0.000380073	0.0433837	0.104071	4.0402
990241_1/	0.010229	0.106852	0.00403702	0.0777939	0.0346619	2.37075
990252_1/	0.00311606	0.354648	0.000823959	0.0245065	0.208664	3.62462
990278_1/	0.000835114	0.129982	0.000597771	0.0456316	1.83182	2.77563
990284_1/	0.000337776	0.548917	0.000403985	0.0238331	0.100431	1.81009
990360_1/	0.000478504	0.285071	0.00210589	0.0124054	0.463817	1.71182
990411_1/	0.0032986	0.616357	0.00240128	0.0149634	0.0242416	3.76556
990424_1/	0.000612542	0.398943	0.00221811	0.012231	0.0251776	1.68986
990478_1/	0.0092232	0.266499	0.0102589	0.0581006	0.439333	0.457526
990483_1/	0.00203035	0.415603	0.00859284	0.0938832	0.14854	1.96746
990545_1/	0.00184832	0.493224	0.00155896	0.111853	0.657515	3.78116
990559_1/	0.00210901	2.41418	0.00113259	0.0369335	0.0391213	2.92225
990591_1/	0.00202065	0.147297	0.000661056	0.0127857	1.13538	6.31333
990600_1/	0.00477867	0.553494	0.00122898	0.0747193	0.592246	1.25018
990615_1/	0.00777147	0.632794	0.000114984	0.056629	0.325465	3.61415
990618_1/	0.00323761	0.24232	0.00294126	0.0828145	0.0623522	0.950183
990654_1/	0.113109	0.306829	0	0.066305	0.228269	1.96875
990666_1/	0.00260745	0.459103	0.00215137	0.0385309	1.00245	1.85271
990687_1/	0.0162495	0.647183	0.0367841	0.287904	0.515364	3.05364
990696_1/	0.00426442	0.306118	0.000954712	0.0182689	0.194702	2.39821
990730_1/	0.000188786	0.205808	0.00028557	0.0470492	0.218501	4.43205
990738_1/	0.00134519	0.165284	0.017829	0.0974313	0.0634105	1.30956
990744_1/	0.00380269	0.2493	0.00365607	0.0567439	0.116056	5.15371
990774_1/	0.0062315	0.988039	0.00912352	0.0962314	0.293799	1.91294
990802_1/	0.00091781	0.11622	0.00435938	0.0433893	0.477387	2.62939
990807_1/	0.000417735	0.215031	0.00146787	0.0437667	1.03685	2.16075
990826_1/	0.00144219	0.138523	0.000637225	0.0299765	0.907727	1.9998
990839_1/	0.00085712	0.280362	0.000305242	0.0126971	2.64643	2.4756
990843_1/	0.0103454	0.334575	0.0101175	0.259326	0.288225	3.38966
990855_1/	0.00461935	0.57442	0.00203362	0.0381379	0.114397	1.01905
990891_1/	0.0118945	0.852355	0.0144565	0.108552	0.109471	3.14795
990903_1/	0.00337444	0.254274	0	0.0435841	0.0826034	3.44335
990908_1/	0.00054772	1.62989	0.000817941	0.0363449	0.302373	3.51938
990930_1/	0.0058314	0.0822377	0.0015342	0.101864	0.904512	3.80573
990956_1/	0.00363587	0.436629	0.000233773	0.196795	0.212178	3.26434
990959_1/	0.000619219	1.01352	0	0.0108389	0.0958618	9.46053
990979_1/	4.80633e-05	0.117152	0.000671137	0.00825524	0.140085	1.39767
990984_1/	0.00140535	0.813066	0.00139303	0.0212429	0.0357178	2.10206
990989_1/	0.0145835	1.05097	0.00958339	0.082804	0.165613	3.0725
991026_1/	0.00217395	0.613839	0.00162646	0.112858	0.269094	3.33323
991040_1/	0.00916891	0.221285	0.00977905	0.0758712	0.0727897	2.61842
991062_1/	0.0230924	0.565676	0.0473292	0.24801	0.566213	3.43994
991073_1/	0.0295899	0.158047	0.0215417	0.017982	1.07956	2.37137
991077_1/	0.0200946	0.531684	0.0105445	0.124163	0.485118	4.45866
991082_1/	0.0117757	0.224538	0.00148224	0.105601	0.146489	2.53561
991108_1/	0.00612202	0.159269	0.00268261	0.0963669	1.07574	3.76581
991151_1/	0.0027896	0.283888	0.00057835	0.0399385	1.23231	3.35096
991152_1/	0.0105467	1.10162	0.00556904	0.0484246	0.226884	3.50564
991171_1/	0.00812066	0.183588	0.00231119	0.0700537	0.0594311	3.48929
991240_1/	0.000429897	0.176147	0.000300705	0.0803698	0.363384	1.37029
991249_1/	0.0102892	0.665451	0.0132654	0.0459321	0.260724	1.14004
991253_1/	0.0130621	0.331858	0.000576195	0.0166526	0.0146856	2.52526
991316_1/	0.00676987	0.959478	0.0111814	0.318063	0.425702	1.90613
991360_1/	0.00174785	0.260452	0.000614723	0.02009	0.19408	3.015
991362_1/	0.00291701	0.348615	0.00488288	0.153341	0.32452	1.71973
991374_1/	0.010911	0.263967	0.00249563	0.260836	0.273552	3.9218
991375_1/	0.00576915	0.446148	0.00150171	0.0255686	0.146034	2.6627
991423_1/	0.0115758	0.376125	0.00690015	0.0742262	0.238493	1.96651
991465_1/	0.0142994	0.167657	0.0282768	0.123414	0.0850399	0.265255
991510_1/	0.001074	0.71397	0	0.0194781	0.077444	2.74483
991524_1/	0.0105565	0.31125	0.0212225	0.231696	0.891596	1.01535
991525_1/	0.00547834	0.333979	0.0165857	0.108469	0.200954	1.97167
991530_1/	0.00456358	0.254297	0.00226104	0.1738	0.368535	2.24142
991536_1/	0.0108867	0.536045	0.00748698	0.130081	0.99912	1.64527
991568_1/	0.00293306	0.644046	0.00393634	0.0778115	0.08879	2.81968
991577_1/	0.000651622	0.65633	0.0151383	0.0510094	0.963336	1.40048
991604_1/	0.00465223	1.59892	0.00752383	0.122034	2.98108	2.39637
991611_1/	0.00215035	0.246691	0.00735028	0.0486747	0.189951	2.01046
991641_1/	0.00991534	0.078238	0.00257097	0.0327649	0.0531799	2.43196
991642_1/	0.0120735	0.311952	0.00217932	0.0579397	0.575893	2.08509
991649_1/	0.000996951	0.0866522	0.00150959	0.0870334	0.39098	2.03184
991650_1/	0.00270932	0.449845	0.00076442	0.0506008	0.190512	3.26161
991654_1/	0.0116761	0.197401	0.00292346	0.054654	0.183335	4.78197
991676_1/	0.00331913	0.769484	0.0300388	0.118248	0.220635	4.49973
991684_1/	0.00518421	0.474535	0.0213636	0.0588654	0.199186	1.95543
991697_1/	0.00128493	0.638881	0	0.0260815	0.14529	3.07864
991712_1/	0.0267608	0.581473	0.024936	0.126534	0.215271	3.70862
991745_1/	0.0221738	0.209882	0.00410263	0.0964255	0.493813	2.37614
991761_1/	0.00143884	0.841334	0.00179335	0.502523	0.788421	2.1244
991764_1/	0.0233076	1.54992	0.00535791	0.209046	0.748262	2.88679
991765_1/	0.00353159	0.622882	0.00152489	0.199215	0.0563776	0.997355
991793_1/	0.020791	1.12446	0.0309882	0.517185	1.96271	3.6067
991835_1/	0.00102213	0.156954	0.00288735	0.0965633	0.232158	2.39314
991840_1/	0.000334356	0.0962846	0	0.0310225	0.136197	2.59508
991856_1/	0.00460408	0.734763	0.00330965	0.101233	0.116705	3.2148
991864_1/	0.00193528	0.0704745	0.00211683	0.0453735	0.630568	4.75596
991867_1/	0.00478374	0.221931	0.00492689	0.26838	0.226818	3.49564
991873_1/	0.00288084	0.0557831	0.0022297	0.0561438	0.629919	5.26437
991884_1/	0.0225212	0.66182	0.0613074	0.250894	0.261839	1.78191
991885_1/	0.0100049	1.20501	0.0102119	0.050588	0.207713	1.47619
991889_1/	0.00631255	1.18855	0.0325674	0.4502	0.404918	1.16966
991891_1/	0.00389807	0.40899	0.00359849	0.0587116	0.0291997	2.85246
991893_1/	0.00294598	0.333694	0.00119067	0.011081	0.107669	3.26543
991917_1/	0.0186822	0.363937	0.0191757	0.0259662	2.2938	1.29462
991935_1/	0.0145785	0.170203	0.0118035	0.0500649	0.656577	1.97716
991947_1/	0.00301129	0.481589	0.0107942	0.0456085	0.975214	3.0407
991959_1/	0.0020369	0.149149	0.00158666	0.0272034	0.0927829	1.0554
991969_1/	0.0135547	0.398944	0.00456721	0.0314116	0.551772	6.93785
991972_1/	0.00116451	1.87396	0.00420288	0.200809	0.618956	3.24874
991973_1/	0.00157026	0.171499	0.000605387	0.0243035	0.0675252	3.12136
991981_1/	0.0191594	0.683952	0.00753435	0.054508	0.0751954	4.271
992077_1/	0.00286119	0.308428	0.0187284	0.0386669	0.266607	2.97897
992080_1/	0.0141007	0.321537	0.00128276	0.108553	0.0772941	6.71167
992092_1/	0.000897636	0.322828	0.00200273	0.0841342	0.170877	4.5274
992108_1/	0.00465506	0.0856145	0.00589181	0.0203634	0.230882	3.38335
992112_1/	0.00213507	0.0986345	0.000938594	0.019986	0.0203775	3.52892
992114_1/	0.00295011	0.312099	0.00467197	0.0564684	0.0841402	2.49708
992115_1/	0.00900402	0.368175	0.00530783	0.0525334	0.470268	2.31575
992145_1/	0.00175692	0.578611	0.010464	0.0844126	0.112004	1.47768
992198_1/	0.0317934	0.421767	0.00112974	0.104248	0.721022	3.38789
992224_1/	0.00137403	0.336425	0.00718497	0.0330652	0.0261586	1.64516
992226_1/	0.00449915	1.30798	0.00534669	0.0708998	0.91798	1.20762
992247_1/	0.00247694	0.175136	0.00910103	0.0986245	0.122121	2.59698
992252_1/	0.00579981	0.215929	0.00661179	0.183112	0.574305	3.69691
992259_1/	0.00480883	0.747751	0.0122987	0.070742	0.0445729	1.23534
992266_1/	0.00816778	0.0931899	0.00266662	0.0461075	0.0134735	0.419958
992311_1/	0	0.106289	0	0.0175074	0.0638313	2.52156
992318_1/	0.00102646	0.747257	0.000504747	0.0134804	0.586172	7.44683
992321_1/	0.00730228	0.341894	0.00398831	0.0222224	0.394081	5.11978
992337_1/	0.000647949	0.0649054	0.0253428	0.0884612	1.69584	3.27137
992346_1/	0.00143075	0.0720716	0.00154677	0.0349044	1.05202	1.86081
992350_1/	0.00779618	0.230986	0.00288342	0.0505605	0.0893064	1.62845
992353_1/	0.00510505	0.821878	0.0155918	0.523627	0.161506	2.31707
992356_1/	0.0159193	1.80947	0.00550467	0.100285	0.108446	1.26461
992361_1/	0.00151518	0.61208	0.00106364	0.270446	0.241007	3.13315
992370_1/	0.00268931	0.0876309	0.000653403	0.027151	0.0218983	2.40249
992468_1/	0.00749155	0.367316	0.00150893	0.0395923	0.277542	1.43555
992486_1/	0.0091152	0.362464	0.00422284	0.150559	0.188633	1.52654
992491_1/	0.00140221	0.231247	0.00167377	0.0248571	0.133771	1.26461
992495_1/	0.00299145	1.11524	0.0210264	0.0707151	0.280172	3.02742
992497_1/	0.00215879	0.117593	0.000372276	0.0177177	0.0580299	1.95912
992544_1/	0.000759699	0.563539	0	0.00649648	0.704935	2.76473
992550_1/	0.00215138	0.390754	0.000421947	0.0382917	0.101199	4.52985
992572_1/	0.00844368	0.622927	0.00426351	0.00783673	0.0731907	3.4003
992586_1/	0.0211377	0.674536	0.00242039	0.0535593	0.0966689	3.96504
992611_1/	0.0034362	0.271156	0.00597117	0.199252	0.644286	7.58381
992618_1/	0.00180917	0.191261	0	0.00656485	0.627715	5.39716
992633_1/	0	0.21126	0.000272984	0.00955862	0.603195	1.59002
992662_1/	0.00357862	0.622895	0.00292755	0.0457657	0.0333414	1.6029
992669_1/	0.0170229	0.181461	0.00426294	0.407059	0.276425	2.13621
992674_1/	0.0126037	0.728224	0.00861877	0.0479364	0.297996	4.30874
992680_1/	0.00150263	0.54988	0.00105427	0.0734965	0.310713	2.38778
992688_1/	0.00205751	0.2053	0.00196104	0.0147696	0.560258	3.0909
992716_1/	0.000367818	1.54422	0.0038192	0.0333651	0.393488	6.9194
992722_1/	0.00422462	3.10996	0.00501772	0.0886805	0.372387	5.12935
992736_1/	0.0184496	0.25885	0.0431564	0.0716636	0.395115	1.86173
992749_1/	0.00585229	0.355312	0.00524207	0.126077	0.250647	2.21593
992756_1/	0.00465311	0.0786421	0.00188575	0.0151141	0.182274	1.5025
992757_1/	0.00852826	0.720799	0.00687563	0.0936969	0.744887	2.39258
992775_1/	0.00211616	0.965164	0.000780213	0.0276727	2.11281	3.00676
992801_1/	0.00422064	1.88446	0.00278132	0.0735135	0.348866	3.53074
992850_1/	0.0171768	0.557729	0.0070816	0.0440117	0.150272	4.65321
992861_1/	0.00164856	0.188072	0	0.0431794	0.0750535	2.06828
992863_1/	0.00494996	0.203473	0.00736086	0.0927567	0.22137	3.34085
992872_1/	0.00359497	0.841063	0.000699213	0.0842597	0.117835	2.12199
992918_1/	0.00491554	0.0638807	0.00618545	0.0746832	0.0137826	0.979122
992946_1/	0.00428171	0.191435	0.00553385	0.212343	1.7429	2.30146
992964_1/	0.0142906	0.266892	0.0115106	0.205681	0.233763	5.69443
992976_1/	0.00351746	0.0661269	0.00140118	0.0158517	0.11549	2.68185
992998_1/	0.00517699	0.343908	0.00710304	0.0936022	0.582697	2.08242
993000_1/	0.00899208	0.105618	0.00949055	0.0513238	0.385105	2.60531
993005_1/	0.00271134	1.10179	0.0040099	0.0145936	1.26487	2.02128
993016_1/	0.0050706	0.0719828	0.00373045	0.113467	0.526434	5.55873
993022_1/	0.010849	0.239068	0.00529989	0.0415957	0.0738293	5.22545
993023_1/	0.00556875	0.690834	0.0105976	0.0574497	0.0235025	2.53875
993038_1/	0.00533181	1.90669	0.013506	0.0956287	0.169038	2.07414
993041_1/	0.0017475	0.245306	0.00241732	0.0240963	0.105089	4.87907
993082_1/	0.0114944	0.225072	0.00311084	0.0789839	0.0950021	3.0794
993099_1/	0.00480178	0.580568	0.00267997	0.0391501	0.416141	6.03249
993118_1/	0.00378973	0.256248	0.0129421	0.0896816	0.0697423	3.55118
993126_1/	0.00526558	0.139338	0.00217296	0.0717804	0.0544871	2.66485
993136_1/	0.00931619	0.431661	0.00341918	0.0485427	0.0192216	2.5411
993144_1/	0.000329611	0.374997	0.0116366	0.205878	0.945322	5.28941
993167_1/	0.00641589	0.676044	0.0243921	0.143844	0.0579929	2.48355
993170_1/	0	0.297669	0.000215824	0.0424635	0.341236	5.59396
993271_1/	0.00275355	0.493272	0.00912154	0.0610533	0.638668	4.12154
993300_1/	0.0040706	0.234904	0.00168441	0.0511461	0.0596026	2.9973
993314_1/	0.0437918	0.0711963	0.00445735	0.037298	0.0374039	2.07932
993346_1/	0.00709415	0.272073	0.000736205	0.0346439	0.0653366	3.09286
993349_1/	0.00327103	0.120886	0	0.104477	1.1998	4.17024
993361_1/	0.0317247	1.13235	0.028825	0.254673	0.342447	1.14613
993374_1/	0.00330446	0.241718	0.000666008	0.0804241	0.377445	2.39192
993387_1/	0.013127	1.07736	0.00273968	0.183	0.312151	4.99688
993390_1/	0.0206265	1.88389	0.0319907	0.173206	0.148682	2.23912
993391_1/	0.00988691	0.300214	0.00469171	0.158681	0.153898	1.51354
993415_1/	0.00414603	0.192253	0.000170707	0.106332	0.0886209	5.80415
993416_1/	0.0114127	0.0910746	0.000761868	0.0271968	0.827743	4.2911
993427_1/	0.00647095	0.448513	0.00272829	0.0592186	0.112675	2.64362
993429_1/	0.00233513	0.49085	0.00364469	0.0516436	0.0243663	4.24126
993439_1/	0.0126019	0.321431	0.0075044	0.0929423	0.106384	2.74394
993447_1/	0.00557545	0.228469	0.00225763	0.0417296	0.0212154	3.68889
993453_1/	0.010975	0.168158	0.00172331	0.0588691	0.677096	6.15714
993470_1/	0.00181509	0.28904	0.000173325	0.0130722	0.0504832	0.909077
993486_1/	0.0187357	0.171716	0.00393852	0.0171694	0.537348	5.02158
993492_1/	0.0101902	0.553048	0.00307187	0.0570311	0.0477086	2.65766
993523_1/	0.0010587	0.254532	0.000387917	0.0117368	0.808028	2.57555
993577_1/	0.00164912	0.452136	0.00473865	0.120865	0.144763	3.48402
993651_1/	0.00604324	0.189067	0.0506378	0.204853	0.464634	1.22976
993656_1/	0.00929383	0.22515	0.0158329	0.054552	0.0479762	1.48646
993662_1/	0.00300379	0.371563	0.00170544	0.0607744	0.100182	4.10842
993665_1/	0.00247306	0.719134	0.000193812	0.0388425	0.266847	1.72163
993682_1/	0.00715731	0.67444	0.000626629	0.0910227	2.87472	2.0854
993688_1/	0.00254794	1.656	0.00426338	0.0208953	0.364654	2.88474
993696_1/	0.0025613	0.654516	0.00163809	0.0280541	0.321369	5.32718
993709_1/	0.0027711	0.064037	0.00105209	0.0138311	0.0616565	2.53288
993710_1/	0.00422038	0.550237	0.0134433	0.237957	0.156083	3.34162
993730_1/	0.00264252	0.726923	0.00471522	0.171195	0.286977	4.86657
993745_1/	0.00364379	1.97711	0.0055303	0.198491	0.295448	4.75855
993810_1/	0.0485815	0.957693	0.0094407	0.43499	1.11392	0.483311
993815_1/	0.00739652	1.41483	0.00209675	0.0611511	0.134931	1.94941
993818_1/	0.00713857	0.127948	0.00989913	0.0868173	0.0188198	3.00024
993820_1/	0.00132008	0.33339	0.00424504	0.101769	0.303853	3.19992
993827_1/	0.00677811	0.469713	0.00654848	0.0535833	0.0989724	2.17736
993845_1/	0.00680014	0.342536	0.0176619	0.0845596	0.260155	1.91149
993880_1/	0.000319251	0.827325	0.000650173	0.0328779	0.169404	2.92159
993881_1/	0.00838249	0.577936	0.00648969	0.0529282	0.871913	1.80577
993915_1/	0.00634631	0.335762	0.0052616	0.113833	0.135639	1.91387
993971_1/	0.00327413	0.365553	0.00975887	0.112137	1.71494	4.05728
994022_1/	0.0197521	0.325958	0.00849601	0.0578423	0.22282	4.2174
994080_1/	0.00473289	0.137444	0.00122213	0.0436249	0.170458	2.92044
994081_1/	0.010399	1.33329	0.0095163	0.0346862	0.604953	3.25506
994111_1/	0.00504892	0.921155	0.0041179	0.0326804	0.0786184	2.42933
994153_1/	0.00338576	0.20869	0.00681651	0.10302	0.0696529	1.38846
994184_1/	0.00458964	0.95708	0.00208175	0.307263	0.801111	3.65477
994187_1/	0.00281535	1.16315	0.00418371	0.153114	0.402922	3.23929
994195_1/	0.00176716	0.327816	0.00138206	0.0458402	0.327626	2.80688
994206_1/	0.00465221	0.78892	0.00306791	0.094353	0.950182	1.6137
994257_1/	0.0072766	0.155627	0.0133314	0.175368	0.541007	0.576327
994264_1/	0.0123644	2.49314	0.00361057	0.074423	0.241664	6.69973
994275_1/	0.00575479	1.75436	0.0012983	0.0820126	0.505502	4.01687
994284_1/	0.00342416	0.0817987	0.00195034	0.0194122	0.189158	2.42382
994326_1/	0.00376467	0.246648	0.0011066	0.0228215	0.0209882	2.13782
994353_1/	0.00308983	0.10265	0.0207137	0.0543726	1.21784	6.95431
994377_1/	0.00426242	0.0972006	0.00783694	0.0437002	0.052172	2.27921
994404_1/	0.00488237	3.20966	0.00815824	0.143402	0.91538	2.41
994409_1/	0.00980526	1.1741	0.016713	0.0806685	0.0755382	1.43049
994419_1/	0.00243688	0.207853	0.00230521	0.0168003	0.0566769	2.78977
994430_1/	0.00261412	0.177481	0	0.0273054	0.286915	1.37901
994457_1/	0.00248486	1.45186	0.000855481	0.145975	0.0910294	2.38483
994469_1/	0.00377942	1.00376	0.000715368	0.144436	0.183567	1.92252
994474_1/	0.00938093	0.612815	0.00196188	0.0705566	0.424461	2.30446
994480_1/	0.00475769	0.114181	0.012021	0.0787915	0.0757611	1.93095
994487_1/	0.00173479	0.266995	0.00298597	0.0899225	0.171059	3.00544
994531_1/	0.0021129	0.841722	0.000298909	0.0471896	0.122007	1.66662
994538_1/	0.0164925	0.44437	0.010089	0.100799	0.172548	1.82699
994540_1/	0.0101232	0.828984	0.00119132	0.0380446	0.30831	2.51982
994580_1/	0.00250746	1.29708	0.00403705	0.308694	1.6495	3.06458
994593_1/	0.0046212	2.26177	0.00106038	0.0657525	0.216936	3.36747
994602_1/	0.0240301	0.31987	0.0298635	0.110639	0.787807	1.12836
994603_1/	0.00147725	0.570834	0.00152904	0.0815916	0.761876	1.4309
994628_1/	0.00441748	0.0738647	0.000851567	0.0418131	0.879971	1.64462
994672_1/	0.00640507	0.398016	0.00195864	0.0571478	1.68063	2.44412
994674_1/	0.00938497	0.748828	0.00265301	0.1392	1.29352	2.81254
994682_1/	0.00415814	0.0700786	0.00166254	0.0409959	0.287309	2.33907
994687_1/	0.00568074	0.327612	0.00152402	0.0214985	0.0396458	2.05732
994691_1/	0.00100249	0.713016	0.00235923	0.0454857	0.095718	2.71916
994695_1/	0.0040129	0.196563	0.00296929	0.0829221	0.723489	2.13154
994702_1/	0.00316272	0.46056	0.00864463	0.0516703	0.0785547	1.97088
994711_1/	0.00198169	1.28244	0.00303321	0.157166	0.588655	4.57395
994712_1/	0.0153665	1.06196	0.0126906	0.199167	1.20707	1.08393
994721_1/	0.00495895	0.366337	0.0101158	0.058618	0.158211	2.06693
994725_1/	0.0026109	0.845113	0.00240054	0.0537074	0.0805532	2.39595
994731_1/	0.0339149	0.271783	0.00667371	0.0928895	0.835733	4.63822
994739_1/	0.00574408	0.257637	0.00106084	0.0779121	0.454791	1.87784
994747_1/	0.00521091	0.121846	0.00303181	0.0228528	0.320419	2.21307
994760_1/	0.00557857	0.873903	0.00507886	0.150584	0.322352	2.43297
994761_1/	0	0.236124	0.00166983	0.0731542	2.45317	1.42815
994771_1/	0.00720333	0.465026	0.00198852	0.0857121	0.222781	2.64965
994790_1/	0.00237538	0.927929	0.00245692	0.12266	1.37741	7.09688
994792_1/	0.00125324	0.069762	0.000971556	0.0529242	0.715508	2.45547
994866_1/	0.00100885	0.421502	0.0208034	0.147051	2.24821	0.537751
994907_1/	0.00567136	0.110768	0.00463662	0.0463044	0.260083	2.18855
994939_1/	0.00179708	0.396337	0.00162439	0.0527751	0.297401	5.01342
994952_1/	0.0070545	1.51761	0.000244391	0.0209452	0.583385	3.18945
994953_1/	0.00329278	1.01237	0.000798212	0.173825	0.363702	3.30237
995002_1/	0.0141457	0.129102	0.000719859	0.00442102	0.437631	1.4387
995005_1/	0.00402894	0.438438	0.00314989	0.128253	0.179798	3.2242
995011_1/	0.0141176	0.145343	0.00169796	0.151015	0.351075	3.74781
995073_1/	0.00306164	0.488112	0.0237226	0.0709926	0.159466	2.94638
995162_1/	0.00500176	0.470849	0.0336199	0.10377	0.105385	2.10473
995164_1/	0.00320524	0.31962	0.00202137	0.0320776	0.170073	4.7478
995172_1/	0.00512694	1.3158	0.0196082	0.0742389	0.241071	4.8873
995236_1/	0.0202173	0.691177	0.00505754	0.162523	0.283393	1.95227
995251_1/	0.000898459	0.852163	0.000610143	0.0803356	0.085975	3.24156
995253_1/	0.00169545	0.847869	0.00387002	0.0405389	0.0514735	3.84471
995256_1/	0.0029257	0.469708	0.00227928	0.0558175	0.0481934	3.06111
995281_1/	0.0097887	0.210036	0.000972777	0.0195777	0.0144187	2.913
995294_1/	0.0123816	0.554333	0.000696278	0.311624	0.312807	2.00617
995311_1/	0.00308396	0.41691	0.00395418	0.231989	0.32611	0.58675
995339_1/	0.00854502	0.80121	0.00535332	0.0620855	1.35444	3.42783
995348_1/	0.00108772	0.106126	0.000680702	0.107517	0.249644	4.24732
995357_1/	0.00689009	0.698383	0.00103168	0.0198092	0.0832137	4.58648
995380_1/	0.00109612	0.176237	0.0016897	0.0481554	0.129559	6.28264
995388_1/	0.00534187	0.597151	0.00687739	0.153306	0.474704	2.44279
995428_1/	0.0120771	0.225258	0.00395556	0.0881189	0.0359162	2.96428
995436_1/	0.00300206	0.832981	0.00384379	0.0542611	0.0356817	3.58298
995519_1/	0.00441031	0.183968	0.0148475	0.118394	0.191045	2.77128
995531_1/	0.00344371	0.303266	0.00345501	0.0490169	0.471222	3.58408
995564_1/	0.00414962	0.217736	0.0126139	0.0344659	0.671363	3.16712
995573_1/	0.0249824	0.561423	0.0239065	0.13735	0.0957005	4.42195
995598_1/	0.00613516	0.200014	0.00165978	0.0505688	0.447535	1.75043
995633_1/	0.00233401	0.661415	0.0037893	0.0565198	0.311764	2.52613
995647_1/	0.00420632	0.677046	0.0116118	0.0445004	1.87617	5.97679
995661_1/	0.0096946	0.176947	0.000572274	0.0510719	0.69083	4.86464
995670_1/	0.0122515	0.377986	0.0134626	0.267943	1.31756	1.91382
995683_1/	0.00392175	0.626638	0.000169643	0.0334807	0.194482	4.03272
995697_1/	0.00290111	0.375764	0.000599772	0.023908	0.454628	4.9862
995699_1/	0.00605369	0.520548	0.0118802	0.0835404	0.0476059	4.46759
995702_1/	0.00489597	1.117	0.00520032	0.106732	0.192651	2.99849
995800_1/	0.0110713	0.476733	0.00969474	0.0424504	0.088552	5.65292
995816_1/	0.00322877	0.418007	0	0.0389196	0.762378	2.4916
995822_1/	0.0192577	0.968677	0.0242734	0.386058	0.342618	3.43859
995844_1/	0.00777668	1.5574	0.00432418	0.0647935	0.0187842	2.84084
995888_1/	0.0167454	2.77189	0.0181632	0.372827	0.85163	5.52875
995891_1/	0.00431597	0.300199	0.0991288	0.116528	0.0390751	3.15418
995915_1/	0.00442778	0.740851	0.0104785	0.0389031	0.242843	2.98219
995931_1/	0.0144107	1.2801	0.0445617	0.299253	0.676411	5.14734
995936_1/	0.00123585	0.55668	0.0307103	0.0375944	2.50321	3.44927
995940_1/	0.0262026	0.8033	0.00474696	0.01209	0.117014	1.28557
995942_1/	0.00479422	0.527168	0.0141954	0.278671	0.930097	2.16198
995944_1/	0.0053526	0.195881	0.00875239	0.0407521	0.597633	3.13157
995959_1/	0.00172605	0.143066	0.00185638	0.133548	0.14296	1.63358
996018_1/	0.00420467	0.522034	0.0102549	0.344609	0.973335	3.05074
996036_1/	0.0045571	0.398806	0.00141249	0.0387784	0.0868004	1.55985
996044_1/	0.00167357	0.912805	0.00259847	0.041606	0.200133	2.60609
996053_1/	0.00121809	0.100009	0.00063131	0.02948	0.0542725	3.33805
996114_1/	0.00493642	0.586289	0.000737695	0.0709092	0.272768	5.9295
996122_1/	0.00602139	0.450333	0.00421274	0.205838	0.193304	2.43028
996151_1/	0.00416073	0.628467	0.00229951	0.0813849	0.747679	1.56293
996160_1/	0.00898441	0.796692	0.00152	0.0303303	0.0383187	2.09085
996205_1/	0.0260763	0.338894	0.00212929	0.0120168	1.43892	1.49002
996222_1/	0.00470246	0.596674	0.00438733	0.136321	0.290529	4.58925
996245_1/	0.0030683	0.496352	0.00780245	0.0375379	0.194863	4.24304
996254_1/	0.00605922	0.754842	0.00644073	0.0224348	0.0887285	4.58889
996259_1/	0.000909397	0.960653	0.000908117	0.0453235	0.131327	1.79309
996260_1/	0.00206293	0.832668	0.00120301	0.0206063	1.75885	1.97836
996365_1/	0.00444301	0.280333	0.00461891	0.0325228	0.163069	7.8242
996378_1/	0.085003	0.371301	0.00325368	0.0810089	1.72275	2.25017
996393_1/	0.00895242	0.756367	0.00409341	0.113656	0.113589	1.70282
996396_1/	0.042945	0.891424	0.00305901	0.0935986	0.144305	4.20848
996399_1/	0.00315553	0.185713	0.0188357	0.0970113	0.0837051	2.05944
996411_1/	0.000793846	0.0812332	0	0.0275667	1.13553	3.16315
996420_1/	0.00322292	0.356313	0.00871907	0.0974579	0.72518	2.17978
996421_1/	0.00115302	0.282844	0.0059153	0.0837438	0.482396	2.64808
996428_1/	0.0155143	0.480546	0.0182214	0.0513141	0.687364	3.98969
996537_1/	0.000706286	0.505598	0.00227441	0.0554968	0.360561	1.66235
996539_1/	0.00277149	0.299726	0.00108054	0.0683964	0.730917	3.14827
996598_1/	0.00111732	0.210758	0.00100753	0.0345879	0.575166	1.93495
996609_1/	0.0108402	0.384426	0.00719732	0.150523	0.342229	5.22979
996614_1/	0.00347148	0.276467	0.00243208	0.0225289	0.172491	2.78019
996634_1/	0.0100689	0.827895	0.00138967	0.0961573	0.246956	3.47592
996658_1/	0.00482614	1.40237	0.00220533	0.0309107	0.12127	2.38969
996671_1/	0.00841031	0.287403	0.00634997	0.057994	0.951999	1.6668
996691_1/	0.00785373	0.902573	0.00385495	0.247352	0.472573	1.60507
996708_1/	0.0088183	0.533847	0.00786199	0.134824	0.205811	4.02769
996729_1/	0.0105106	0.1479	0.0104121	0.124307	0.0268727	0.359004
996751_1/	0.00641911	1.60754	0.00414298	0.0574391	4.5467	1.1725
996768_1/	0.024572	0.0984277	0.00781016	0.00996501	0.0981294	5.66084
996839_1/	0.00691734	0.0213877	0	0.0193221	0.0237144	0.759475
996845_1/	0.00544426	0.360948	0.000302422	0.0200059	0.0848896	2.50784
996895_1/	0.00249741	0.784206	0.0218831	0.0778552	1.03594	1.37058
996902_1/	0.00679453	0.400125	0.0140149	0.0362392	1.0252	4.55323
996926_1/	0.00926079	0.964737	0.000326166	0.0832423	0.0659099	3.39665
996929_1/	0.00309183	0.195995	0.00374154	0.0870603	0.374917	3.08181
996935_1/	0.00185234	0.271665	0.00157596	0.0815682	0.440028	1.5341
996956_1/	0.00472086	0.0990624	0.00371499	0.0271988	0.0887085	3.36486
997006_1/	0.00857772	0.578696	0.0681441	0.324693	0.474513	3.33757
997009_1/	0.0299184	0.0689618	0.00111956	0.00695884	0.471601	1.75783
997011_1/	0.0242945	0.567989	0.00959741	0.195533	0.10397	1.54229
997021_1/	0.0743439	0.542005	0.0548739	0.104355	2.71125	1.76714
997058_1/	0.0067416	0.511458	0.00267163	0.0900944	0.211851	6.14954
997084_1/	0.00233932	0.986531	0.000846146	0.0323054	0.452335	0.919827
997128_1/	0.0112582	2.34993	0.0206077	0.138703	0.337478	2.22957
997212_1/	0.00508296	0.350295	0.00192657	0.0381419	0.237017	0.936674
997229_1/	0.00132568	0.252515	0.00149753	0.0457792	0.0564483	2.76531
997241_1/	0.0216963	0.128011	0.00121066	0.0105004	0.849488	2.10164
997262_1/	0.00259623	0.391727	0.00369698	0.0197691	0.684554	3.72812
997264_1/	0.00347962	0.189959	0.00522953	0.0291022	0.040705	3.58123
997266_1/	0.00095404	0.437312	0.00796449	0.233309	1.17804	2.01716
997274_1/	0.00277664	0.100308	0.0031115	0.0562094	0.782347	4.20749
997276_1/	0.00108716	0.0633501	0.00449232	0.156396	0.161447	2.28708
997278_1/	0.033524	0.203596	0.011743	0.0476418	0.954266	2.2656
997290_1/	0.00193656	1.05086	0.00126145	0.02633	0.751247	2.22397
997305_1/	0.00406901	0.657614	0.000767476	0.0264981	0.172527	5.72535
997309_1/	0.00451735	0.925783	0.0381481	0.157879	1.85031	7.23287
997312_1/	0.0134583	0.168574	0.00583041	0.103589	0.28518	7.43374
997345_1/	0.004237	1.21653	0.00606937	0.121503	0.588439	2.14246
997356_1/	0.0142703	0.136838	0.0126403	0.0463179	0.0957752	4.87919
997370_1/	0.00708015	0.223633	0	0.0252759	0.251845	1.8435
997373_1/	0.000775106	0.586174	0.000818882	0.0694025	0.0904559	1.8564
997401_1/	0.00470387	0.173439	0.00444587	0.0294378	0.093274	1.91198
997412_1/	0.014572	1.12873	0.0151963	0.220204	1.37541	1.22688
997431_1/	0.0100384	0.416646	0.00641629	0.100645	0.246632	3.91271
997441_1/	0.00280137	0.324569	0.000521058	0.0341901	0.248706	3.22789
997500_1/	0.00721355	1.11178	0.00377826	0.0442777	0.135234	2.11665
997512_1/	0.00463754	0.326554	0.0131321	0.269806	0.0807707	1.52656
997514_1/	0.010377	1.16811	0.0111346	0.308273	0.106852	1.39054
997553_1/	0.00111428	1.52805	0.0102675	0.026807	0.813579	3.50584
997591_1/	0.00370253	0.130191	0.00118193	0.106553	0.0852645	2.19045
997596_1/	0.0080169	0.330197	0.00165204	0.0428101	0.125482	3.1282
997603_1/	0.00639299	0.174565	0.00330986	0.0265764	0.115021	6.55174
997606_1/	0.0164069	0.907541	0.00713398	0.114911	0.200337	3.16443
997625_1/	0.00351665	0.431026	0.00955332	0.030776	2.08504	3.54129
997684_1/	0.00185174	0.954453	0.0010539	0.0081299	0.774536	2.65867
997686_1/	0.000880801	0.470318	0.00167738	0.0530992	1.41962	1.97002
997708_1/	0.00327057	0.628096	0.000206308	0.0878879	0.288121	4.93335
997719_1/	0.00224739	0.201499	0.0211391	0.0581141	0.475937	2.83888
997775_1/	0.00382015	0.215432	0	0.0204144	0.0596779	4.98353
997813_1/	0.00226107	0.156814	0.00098786	0.00740874	0.189195	3.50429
997814_1/	0.0045937	0.23454	0.00279851	0.0722534	0.0790096	3.54625
997825_1/	0.00289128	0.608489	0.00513489	0.130185	0.479429	3.63874
997827_1/	0.000461503	0.359403	0.00335732	0.0099882	1.30327	1.89197
997960_1/	0.00146147	0.217435	0.00205987	0.0283587	0.0298472	2.88348
997987_1/	0.00806079	0.115275	0.00408528	0.104232	1.21467	4.15723
998015_1/	0.0033253	0.241348	0.00686652	0.0299218	0.0276588	1.42706
998016_1/	0.0122197	0.343147	0.00847038	0.0720855	0.120893	2.61275
998020_1/	0	0.410642	0.000435129	0.029989	0.721363	1.56171
998021_1/	0.00503549	3.0134	0.000654568	0.0932078	0.111093	3.96649
998022_1/	0.00606257	0.17007	0.0145738	0.1145	0.229127	2.03619
998032_1/	0.00563759	0.390209	0.00247358	0.142038	0.46263	3.26921
998080_1/	0.00180032	1.1047	0.0139932	0.103563	0.0962761	3.47752
998085_1/	0.00443562	0.127051	0.00222059	0.0278057	0.377646	1.8456
998093_1/	0.00665457	1.01781	0.00290787	0.100196	1.01607	3.99526
998109_1/	0.00747033	0.385447	0.000263583	0.0695658	0.123378	2.22691
998117_1/	0.00223013	0.262408	0.0023646	0.0798521	0.113494	4.54152
998120_1/	0.00211091	0.202672	0.00122107	0.0165259	0.0238833	4.07286
998131_1/	0.0202539	0.43485	0.00825823	0.151859	0.080693	3.94364
998152_1/	0.0014314	0.0899114	0.00175479	0.0428325	0.19305	1.76921
998154_1/	0.00386019	0.449619	0.00203852	0.0110732	0.116037	2.70527
998199_1/	0.00681938	0.12012	0.00530449	0.150487	0.221437	0.761905
998203_1/	0.00382624	0.527638	0.00120843	0.0559043	1.49571	2.6194
998224_1/	0.0328881	1.22835	0.0283398	0.297213	0.20004	7.59759
998229_1/	0.00426297	0.980239	0.00631955	0.0685507	0.166213	2.57462
998234_1/	0.00697883	1.46262	0.000868267	0.107357	0.0721277	2.13197
998256_1/	0.0120243	0.460089	0.00128548	0.0115072	0.366416	1.64506
998267_1/	0.00553492	0.536888	0.0124525	0.0377399	0.893883	3.39983
998312_1/	0.00376174	0.701687	0.022258	0.212602	2.00665	6.50852
998320_1/	0.00465735	0.106144	0.0063775	0.0897036	0.0521595	8.33222
998331_1/	0.00209924	0.309832	0.00113954	0.0250993	0.0977654	2.66988
998396_1/	0.00232636	0.492201	0.000966424	0.0354848	0.251889	3.07087
998404_1/	0.0188433	0.299776	0.00623986	0.213276	2.94883	2.77988
998411_1/	0.00257562	0.0661939	0.00019709	0.0207268	0.0544348	3.74861
998433_1/	0.00125822	0.459597	0.00166425	0.0525136	0.0704957	4.21528
998493_1/	0.00116778	0.0762772	0.000362369	0.0130216	0.0328695	2.04342
998499_1/	0.00550062	0.0752115	0.0012478	0.0473622	0.0508678	2.0615
998512_1/	0.00396138	0.361136	0.00565418	0.30948	1.01256	3.4721
998552_1/	0.113374	0.465924	0.00303464	0.159405	0.144467	1.48794
998558_1/	0.0127032	0.347113	0.000189758	0.0916953	1.92292	5.43175
998574_1/	0.0174271	0.189558	0.00746228	0.0171552	0.129175	1.39201
998580_1/	0.00251384	0.246106	0	0.0677134	0.309207	2.66649
998610_1/	0.00351696	0.348713	0.00245397	0.0366988	0.194585	2.62267
998679_1/	0.00386002	0.436251	0.00193521	0.0125131	0.996568	2.26584
998758_1/	0.00325391	0.174502	0.00394859	0.0396798	1.02101	4.27508
998762_1/	0.00433981	0.152829	0	0.119449	0.339745	2.42221
998780_1/	0.00104802	1.42544	0.000608407	0.0333499	0.253719	3.21488
998809_1/	0.00466847	0.124146	0.00253385	0.0785792	0.0941238	3.89633
998815_1/	0.00261776	0.20325	0.00107138	0.0316144	0.409633	3.22811
998820_1/	0.00476487	0.792413	0.00338653	0.199671	4.0993	2.87754
998834_1/	0.00395398	0.11359	0.00611674	0.220148	0.174434	2.52279
998845_1/	0.00608439	0.131933	0.000227028	0.0333099	0.0238831	1.8308
998847_1/	0.0011493	0.962925	0.0050763	0.127852	0.249269	2.15071
998881_1/	0.0058585	0.942636	0.0158553	0.123235	0.183912	2.43559
999012_1/	0.00494619	0.14257	0.00241716	0.042583	0.0194217	2.72309
999035_1/	0.00704514	0.710363	0.000322961	0.0224083	1.81857	4.67641
999102_1/	0.00922227	1.25319	0.00704952	0.139053	0.772992	1.79697
999137_1/	0.00063044	0.0835901	0.00254056	0.0264815	0.0108921	1.55287
999140_1/	0.00254114	0.322357	0.00211115	0.0397111	0.338271	3.76009
999156_1/	0.00471929	0.639637	0	0.0305676	1.4363	4.26913
999188_1/	0.00170476	0.888845	0.0002101	0.0437037	0.575618	1.9834
999197_1/	0.00202002	0.326756	0.00597064	0.121132	0.227542	2.79778
999215_1/	0.00751809	0.401362	0.0126105	0.0370621	0.0814067	3.4644
999263_1/	0.00469585	0.900539	0.00760376	0.100179	0.306724	3.70486
999289_1/	0.000583382	0.0395746	0.00299653	0.0379052	0.136496	1.70453
999414_1/	0.0210003	2.03712	0.00708885	0.126254	0.176836	0.754081
999432_1/	0.00478179	0.722883	0.00400578	0.0552516	0.705273	1.26495
999465_1/	0.00362434	0.717858	0.00160186	0.0566437	0.184695	1.93291

## Sheet: primary_sensory
Subjects	primary_sensory_Ig1_ig2	primary_sensory_Ig_Id_Ia	Primary_sensory_Id4_Id5	primary_sensory_Id6	primary_sensory_Id7_Id8	primary_sensory_Id10
220004_1/	0.334369	0.689677	0.208541	0.0531862	0.0624117	0.00826205
220012_1/	0.466941	0.424908	0.560616	0.0207116	0.00454317	0.000340641
220036_1/	0.771695	0.861707	0.369779	0.0886731	0.013369	0.00256338
220052_1/	0.861704	0.590854	0.386212	0.0451396	0.0129869	0.00397284
220071_1/	0.628363	0.568353	1.73842	0.364426	0.0201169	0.000990551
220081_1/	1.38298	1.86304	0.448941	0.108881	0.0545999	0.00459366
220084_1/	0.896107	0.304109	0.672458	0.0481461	0.0250026	0.0124442
220093_1/	0.323549	0.602576	0.493622	0.122069	0.00695579	0.00205872
220096_1/	0.248518	0.37163	0.4602	0.039842	0.031069	0.00196474
220105_1/	0.703317	1.74332	0.408364	0.0758204	0.0309739	0.0142129
220110_1/	0.0645124	0.161677	0.439542	0.100052	0.00540835	0.00125045
220112_1/	0.567193	0.851392	0.829217	0.086543	0.00787856	0.0206454
220125_1/	0.441747	0.797092	0.84137	0.0520806	0.0155391	0.00392102
220127_1/	0.169918	0.127838	0.324753	0.128495	0.020607	0.000952807
220137_1/	1.01233	1.0088	0.855107	0.0246454	0.00105405	0.00201172
220160_1/	1.23953	0.251178	0.281374	0.0267756	0.00543313	0.0090725
220165_1/	1.08281	0.741952	0.610664	0.0823704	0.0256833	0.000699086
220170_1/	1.59306	1.37327	0.641881	0.0685467	0.00953779	0.00433643
220171_1/	0.338484	0.164437	0.360261	0.0364555	0.00774328	0.000555469
220187_1/	0.160178	0.133678	0.273261	0.102119	0.0128554	0.00156722
220192_1/	0.819673	0.587998	0.363031	0.262948	0.0508275	0.00390749
220193_1/	1.37366	1.61999	0.834589	0.191674	0.0160671	0.00390049
220194_1/	0.350468	0.665847	0.610268	0.227144	0.0137662	0
220196_1/	0.17893	0.129873	0.800673	0.0674883	0.00857407	0.00417935
220203_1/	0.184503	0.26341	0.723804	0.100779	0.0170416	0.0121054
220214_1/	0.448771	0.621326	0.516061	0.136424	0.0461566	0.00999723
220226_1/	0.424809	0.358049	0.619726	0.0497657	0.00438936	0.00111384
220227_1/	0.328274	0.235286	0.234323	0.00876499	0.00385933	0.00271155
220232_1/	1.7707	0.342867	0.459658	0.0622107	0.0162375	0.00968922
220244_1/	0.436591	0.580869	0.551973	0.0565763	0.0125958	0.00442916
220245_1/	2.86394	0.71772	0.780548	0.0636518	0.00496641	0.000412962
220248_1/	1.31187	0.800712	0.148611	0.0736285	0.00515614	0.0026228
220250_1/	1.05999	0.393467	0.25805	0.0226078	0.00378216	0.0100149
220270_1/	0.881287	0.445701	0.691023	0.0697127	0.0199634	0.000480857
220272_1/	0.589106	0.412335	0.943201	0.0297304	0.00538708	0.0136709
220277_1/	1.21136	1.11908	0.203449	0.138664	0.014511	0.00506442
220285_1/	0.827173	0.805284	0.699804	0.0799922	0.0424784	0.00116171
220318_1/	0.399619	0.197599	0.151023	0.0426873	0.00323521	0.00652172
220334_1/	1.18883	0.400964	0.36745	0.0381866	0.0107239	0.00117273
220336_1/	0.613328	0.473291	0.298143	0.00936438	0.0111382	0.00169329
220337_1/	1.67705	0.442459	0.100898	0.204958	0.0511385	0.00742533
220348_1/	0.853902	0.18981	0.214259	0.00340352	0.00154005	0.00327433
220366_1/	0.720861	0.313939	1.61704	0.0906148	0.0298402	0.0086472
220391_1/	0.70251	0.509813	0.290482	0.148256	0.0352618	0.00092518
220396_1/	1.19867	0.197134	0.199815	0.0674558	0.00871502	0.00983133
220397_1/	0.186426	0.495563	1.32273	0.155226	0.0820934	0.0237874
220404_1/	0.760424	0.306602	0.304729	0.0241505	0.0111026	0.00197805
220417_1/	1.61645	0.0536998	0.816603	0.247981	0.0155991	0.00606034
220424_1/	1.20573	0.580063	0.660556	0.114303	0.00653758	0.000729689
220435_1/	0.350908	0.451649	0.314554	0.0239601	0.007208	0.00286104
220438_1/	2.19663	1.31639	0.292632	0.14609	0.0394027	0.00803662
220439_1/	0.571446	0.34081	0.865441	0.0513919	0.00564803	0.000801879
220444_1/	1.23795	1.02522	0.666448	0.244131	0.0451963	0.00214522
220445_1/	0.219107	0.146984	0.22007	0.12268	0.0547467	0.00118692
220446_1/	0.5721	0.559889	0.284505	0.0293233	0.0140516	0.00146777
220451_1/	0.92333	1.04323	0.332712	0.0753033	0.0239141	0.00522604
220459_1/	0.31031	0.616134	0.143823	0.0508963	0.0217916	0.00242494
220460_1/	1.3743	0.475054	0.858664	0.0735373	0.00875126	0.00141094
220464_1/	1.24093	1.59258	1.26971	0.0109073	0.00299807	0.000615225
220472_1/	0.89318	0.349328	0.452714	0.0759481	0.013806	0.00742448
220482_1/	1.4039	0.753665	0.230918	0.0957777	0.0331263	0.0109374
220496_1/	0.396563	0.419453	0.0915214	0.039973	0.0131043	0.00131231
220515_1/	1.61189	1.78119	0.701953	0.0554442	0.0104528	0.00225174
220525_1/	0.786347	0.920587	0.139899	0.0872142	0.0320139	0.0227886
220533_1/	0.133718	0.172813	0.0553544	0.0213869	0.00144282	0.000399576
220546_1/	1.01473	0.292063	0.414413	0.056372	0.027761	0.00186556
220548_1/	1.03371	0.530868	1.8598	0.0918515	0.0530058	0.0151459
220551_1/	1.21722	0.408854	0.267954	0.0262175	0.0256768	0.000195102
220559_1/	0.30678	0.478995	1.67927	0.156455	0.073299	0.0106233
220561_1/	2.26129	0.214809	0.545781	0.0286812	0.0130771	0.00273762
220567_1/	0.553884	0.24219	0.377407	0.0662415	0.113642	0.00402458
220571_1/	0.541144	0.136603	0.195972	0.0125865	0.00387118	0.00350136
220572_1/	0.996343	0.719809	0.488908	0.0237493	0.0108372	0.00151014
220574_1/	0.250719	0.553227	0.280119	0.0305035	0.0314051	0.000612436
220579_1/	0.372674	1.37572	0.628721	0.270806	0.0634476	0.00692389
220580_1/	0.28534	0.199287	0.103378	0.0158787	0.00465075	0.00219326
220591_1/	0.94297	0.375715	0.552364	0.111601	0.0549308	0.000610062
220597_1/	0.764403	0.868162	0.132403	0.0384091	0.0201434	0.00875
220601_1/	1.22424	0.195733	0.199495	0.0341682	0.00610241	0.00136228
220605_1/	0.681039	0.337158	0.180047	0.0192844	0.00232563	0.00318659
220607_1/	0.361723	0.565642	0.222645	0.0380857	0.017294	0.0222996
220617_1/	0.383039	0.844973	0.207493	0.0323806	0.00678528	0.000892469
220618_1/	0.208085	0.126885	0.362089	0.0116753	0.0117533	0.000234565
220621_1/	0.532453	0.305912	0.421852	0.0064013	0.00675289	0.00128613
220626_1/	0.93736	0.320531	0.935135	0.113749	0.0315232	0.0072281
220632_1/	0.75938	0.055964	0.593565	0.0162739	0.00585481	0.000280344
220637_1/	0.884556	0.691223	0.4002	0.105529	0.0197542	0.00397874
220651_1/	1.08754	0.206851	0.365996	0.033833	0.0057926	0.00531792
220700_1/	0.224766	0.542142	0.694747	0.1659	0.11049	0.00122355
220727_1/	0.509107	0.34734	0.420142	0.0247613	0.00561203	0.000580631
220730_1/	0.764331	0.359499	0.293658	0.0880521	0.0365824	0.00139487
220734_1/	0.219101	0.225453	0.252531	0.043561	0.0282325	0.00282365
220735_1/	0.371768	0.444535	0.22017	0.043957	0.0510074	0.012857
220751_1/	0.145548	0.41213	0.244117	0.0538645	0.031183	0.00088222
220756_1/	2.61168	0.786896	0.556133	0.144306	0.0455011	0.0196599
220764_1/	0.596917	0.515073	0.509967	0.092692	0.0147669	0.00652447
220768_1/	0.956003	0.0456889	0.200306	0.043686	0.0294356	0.00115346
220773_1/	1.03458	0.652269	0.768902	0.163584	0.0185199	0.00500592
220775_1/	1.09711	0.646289	0.295501	0.0441842	0.0174257	0.000206855
220781_1/	5.68939	0.34919	0.531914	0.0414053	0.0872663	0.0038524
220806_1/	0.288084	0.110222	0.282297	0.013141	0.00236988	0.00235197
220809_1/	0.352555	0.662417	1.18018	0.0790701	0.01085	0.0175297
220814_1/	1.0927	0.320005	0.430488	0.0441229	0.00328677	0.00124173
220838_1/	0.318612	0.381496	0.861161	0.00645867	0.00129352	0.0013453
220848_1/	2.0204	0.143004	1.2228	0.0668362	0.00542232	0.00598906
220856_1/	0.401391	1.1069	0.965254	0.138081	0.0129586	0.00353999
220863_1/	0.715452	0.345835	0.491821	0.143193	0.0318394	0.0133262
220887_1/	0.593092	0.775564	1.0747	0.0750434	0.00799769	0.00422772
220888_1/	0.604335	0.716738	0.481597	0.138634	0.0232063	0.00520041
220895_1/	0.191643	0.677222	0.384015	0.0509406	0.0245414	0.00234111
220914_1/	0.664908	0.0976311	0.454577	0.0243144	0.004	0.0035481
220919_1/	0.995818	0.496702	0.718382	0.0426349	0.00397462	0.00193398
220925_1/	0.823315	1.13736	0.953926	0.0620632	0.00366852	0.0037992
220926_1/	0.609035	0.942139	0.295812	0.0953144	0.0521134	0.00649443
220939_1/	0.928483	0.592494	0.801409	0.0146354	0.000430011	0.00125554
220941_1/	0.735339	0.403036	0.601376	0.0858762	0.0426937	0.0098002
220953_1/	0.0588148	0.247278	0.60676	0.320584	0.0556904	0.00183366
220968_1/	1.09499	0.643172	0.82306	0.0666314	0.0034776	0.00655306
220978_1/	1.01365	0.793925	0.378619	0.0337319	0.0146095	0.00933965
220985_1/	1.45298	0.340045	0.251343	0.0418106	0.00649144	0.00345923
220993_1/	1.13683	1.1805	0.303985	0.0189786	0.00819308	0.0150446
220996_1/	0.940783	0.587277	0.171052	0.0317894	0.00632741	0.000719861
221013_1/	2.7224	1.04625	0.129931	0.0141969	0.00498828	0.00873976
221014_1/	2.21488	0.161075	0.599532	0.0437544	0.0307244	0.00248341
221034_1/	0.365197	0.104515	0.276532	0.0533589	0.0129936	0.00270401
221065_1/	0.227768	0.134189	0.296122	0.0258201	0.00367021	0.00158778
221074_1/	0.501576	0.606995	0.527994	0.165688	0.0107603	0.00302003
221078_1/	0.419229	0.0918064	0.112934	0.0458148	0.00356205	0.00314154
221086_1/	0.881916	0.60715	0.208611	0.0311732	0.00418834	0.00386627
221089_1/	0.331906	0.166223	0.361016	0.0615598	0.0129385	0.00184441
221092_1/	0.710032	0.671939	0.501784	0.0594893	0.0187949	0.000591452
221094_1/	1.39199	0.854962	0.361732	0.100945	0.0279082	0.0117766
221113_1/	0.824757	0.789697	0.624691	0.0404685	0.011366	0.042424
221114_1/	0.209938	0.890406	0.422861	0.0683477	0.0399638	0.0258131
221121_1/	0.558216	0.146265	0.194449	0.0469849	0.00341963	0.000858948
221123_1/	0.572501	0.635355	0.847738	0.0277434	0.0049903	0.000771178
221124_1/	0.802942	0.403244	1.37682	0.0331455	0.0125791	0.00147404
221139_1/	0.284346	0.143721	0.419144	0.0656158	0.0134236	0.0131126
221140_1/	0.248807	0.32276	0.735211	0.0726725	0.00628046	0.00557387
221151_1/	0.86454	1.19413	0.555161	0.0990443	0.0193058	0.00173019
221152_1/	0.212558	0.38945	0.429691	0.0418383	0.013932	0.0126143
221153_1/	0.952351	0.448646	0.551155	0.0288226	0.000439249	0.000943994
221154_1/	1.26742	2.79503	0.238796	0.0787883	0.0266323	0.00168768
221179_1/	0.470925	0.855358	0.167821	0.0160552	0.0074446	0.00173229
221181_1/	0.692286	0.78023	0.439265	0.0428753	0.0183187	0.00381565
221192_1/	1.56537	0.560332	0.313897	0.0201055	0.0066723	0.000879213
221193_1/	0.620483	0.681121	0.653858	0.0429509	0.0137752	0.00417324
221198_1/	0.788443	0.598157	0.64565	0.223097	0.0585839	0.00397634
221210_1/	1.02867	0.272805	0.93976	0.0223901	0.0220166	0.00782691
221218_1/	0.817728	0.183109	0.102582	0.0098673	0.00311976	0.00155079
221228_1/	0.225589	0.387771	0.320352	0.0378968	0.0236301	0.00460374
221229_1/	0.648638	1.51425	0.534591	0.0429982	0.0127073	0.0104277
221253_1/	1.08316	0.095352	0.582963	0.125511	0.0296002	0.00736853
221255_1/	0.255547	0.152948	0.944388	0.12646	0.0130267	0.000365994
221268_1/	0.182981	0.104958	0.0641736	0.0078602	0.00610956	0.00191617
221275_1/	1.18892	0.517702	0.3542	0.0127853	0.00473021	0.00566243
221276_1/	2.0484	1.75202	0.860419	0.264681	0.0400656	0.00939989
221289_1/	1.13013	0.478188	1.0792	0.123938	0.0197141	0.0308125
221352_1/	1.23438	1.02707	0.367455	0.026604	0.00167344	0.00375445
221355_1/	0.159015	0.120478	0.408313	0.0205981	0.00766044	0.00184463
221363_1/	1.34673	0.975233	0.29438	0.0807654	0.0279283	0.010118
221365_1/	1.1519	0.557953	1.00274	0.0656573	0.0412698	0.00156956
221371_1/	0.386591	0.224543	0.422644	0.0718655	0.00827741	0.00780182
221394_1/	0.35763	0.331699	0.328888	0.0375737	0.00288974	0.00195669
221397_1/	0.897372	0.0755432	0.337837	0.00568365	0.00226394	0.000115014
221402_1/	0.66393	0.840324	0.643625	0.178068	0.0530029	0.00211847
221405_1/	0.919716	0.395426	0.441827	0.0708885	0.0060332	0.00117578
221407_1/	0.335954	0.301162	2.00299	0.0423634	0.0183159	0.00398925
221418_1/	0.287488	0.132354	0.486748	0.10766	0.0292521	0.0072068
221419_1/	0.95718	0.200359	1.44184	0.178003	0.0285904	0.00415435
221420_1/	0.799274	0.916499	0.436372	0.0765999	0.0556794	0.0229645
221438_1/	0.385813	0.609934	0.716525	0.100391	0.0354869	0.00758335
221439_1/	0.717701	0.574109	0.826424	0.0974755	0.00630216	0.00932948
221441_1/	0.682787	0.708356	0.721532	0.0964624	0.0619905	0.00825805
221442_1/	0.114764	0.158778	0.331895	0.0256794	0.0148948	0.00238794
221450_1/	0.326699	0.620144	0.317622	0.0851306	0.0601225	0.0108969
221451_1/	0.900734	0.0709072	0.285749	0.0559348	0.00979297	0.0162559
221454_1/	0.300238	0.330727	0.324697	0.0350298	0.00379477	0.00260199
221484_1/	0.560395	0.699925	0.451165	0.108795	0.0781524	0.0213268
221528_1/	0.651561	0.344708	0.489923	0.003093	0.000320659	0
221530_1/	0.644443	0.308712	0.384708	0.0455642	0.0186078	0.00106906
221538_1/	1.20154	0.839316	0.187771	0.0168909	0.000476426	8.41434e-05
221548_1/	1.99018	0.855069	0.661499	0.0751006	0.0176966	0.00225838
221549_1/	1.35347	0.837449	0.764085	0.043763	0.0108228	0.00202075
221577_1/	0.95851	0.0950854	0.992821	0.0566298	0.00889502	0.00292768
221578_1/	0.792309	0.320097	0.596742	0.0182294	0.0017201	0.000424226
221579_1/	0.66057	0.440447	1.20466	0.0839006	0.00857854	0.00483192
221587_1/	0.292046	0.219771	0.4113	0.0524494	0.0356977	0.00121383
221598_1/	0.24741	0.381625	0.187191	0.143062	0.050358	0.0062182
221608_1/	1.09656	1.00597	0.49908	0.0576003	0.00135348	0.00118819
221630_1/	0.567309	0.374527	0.296185	0.117709	0.0284522	0.00163871
221670_1/	1.2061	0.395742	0.377641	0.074465	0.0333018	0.00348499
221684_1/	1.28063	1.52864	0.865943	0.115215	0.0274123	0.00196814
221691_1/	0.800266	0.874091	0.166353	0.0857707	0.0118473	0.00120932
221699_1/	0.911977	0.369857	0.620388	0.0338202	0.00975786	0.0018521
221707_1/	0.607608	0.150123	0.243725	0.0792446	0.0282689	0.00273772
221724_1/	0.691726	1.10539	0.567798	0.14414	0.0149552	0.00138476
221736_1/	1.00009	0.903157	0.738986	0.100801	0.0180851	0.00670201
221746_1/	0.528364	0.346325	0.462572	0.15176	0.0508668	0.00644715
221770_1/	0.9328	0.522858	0.296431	0.0613486	0.0106526	0.00202203
221775_1/	1.13556	0.0826376	0.344356	0.0718016	0.0232363	0.00643681
221848_1/	0.325346	0.475747	1.59307	0.0415519	0.00117324	0.000520385
221855_1/	0.138127	0.360233	0.0693162	0.0269318	0.00404532	0.0120261
221859_1/	0.405838	0.363099	0.357766	0.194894	0.0455435	0.0038053
221861_1/	0.135793	0.265354	0.197577	0.0373996	0.0107124	0.00157133
221870_1/	1.01741	1.04172	0.453351	0.144804	0.0544138	0.0041719
221880_1/	0.718332	0.88474	0.15403	0.0384557	0.0128807	0.000612309
221901_1/	0.212663	0.195532	0.737719	0.0332844	0.0706155	0.000260943
221903_1/	0.433728	0.575707	0.374964	0.139629	0.0302353	0.00578804
221909_1/	1.0653	0.508924	0.543574	0.032198	0.00824742	0.00177711
221972_1/	0.741796	0.429852	0.378864	0.0897401	0.06257	0.00194331
222010_1/	0.218571	0.538315	0.29616	0.0182163	0.00442827	0.000392126
222069_1/	3.44504	0.868113	0.496619	0.0784356	0.0124094	0.00363846
222081_1/	0.791855	0.720826	0.900352	0.0488583	0.0193907	0.00148533
222096_1/	1.35483	1.37882	0.574265	0.128417	0.0673572	0.0131888
222114_1/	1.11719	1.71147	0.655522	0.0372077	0.0104486	0.00591785
222120_1/	1.35007	0.340449	0.204481	0.0574506	0.0417958	0.000843747
222127_1/	0.535176	0.907566	0.609503	0.166295	0.0198731	0.0066136
222144_1/	0.440201	0.530891	0.613945	0.0444276	0.0404718	0.00465462
222167_1/	0.352675	1.21095	0.362761	0.0991032	0.00500691	0.00185868
222192_1/	1.10235	0.598931	1.27595	0.182298	0.0178665	0.0071201
222193_1/	0.481722	0.302989	2.08069	0.191492	0.0392403	0.0119497
222201_1/	1.75535	0.058296	0.107235	0.0287257	0.0121197	0.0416303
222202_1/	0.754713	0.387381	0.197382	0.111363	0.0321128	0.0305397
222203_1/	0.127531	0.221367	0.687425	0.066169	0.0164937	0.00205684
222213_1/	1.10171	0.393454	0.547753	0.0743563	0.0155961	0.00687412
222223_1/	0.984636	0.934111	0.615109	0.0288104	0.0118664	0.0051414
222226_1/	0.725816	0.307979	0.564116	0.0554903	0.00810616	0.00356481
222250_1/	0.660516	0.207694	0.342911	0.0593999	0.00894373	0.00574229
222257_1/	1.08574	0.11992	0.0780596	0.0727363	0.0218183	0.00851492
222266_1/	1.18791	1.35238	0.506087	0.13799	0.019594	0.00700408
222271_1/	0.40404	0.276545	0.203481	0.0937551	0.0207091	0.00273053
222281_1/	0.245916	0.202411	0.457085	0.0065816	0.012273	0.000493341
222282_1/	1.25885	0.325125	1.95981	0.0247955	0.0104225	0.00185893
222285_1/	1.20492	0.620812	1.00968	0.153281	0.00354305	0.00171149
222286_1/	0.612818	0.742797	0.308882	0.0447129	0.0453847	0.0253658
222325_1/	1.25651	0.822729	0.483489	0.0651931	0.0628725	0.00471278
222330_1/	2.01587	0.284108	0.68523	0.146012	0.0529571	0.0303386
222353_1/	1.06258	1.33173	0.541768	0.098662	0.0485523	0.00178712
222371_1/	0.668331	0.565473	0.722583	0.170568	0.114011	0.0588065
222378_1/	1.25395	0.269731	0.128379	0.0211587	0.0235773	0.00171789
222380_1/	0.928598	0.492578	0.234659	0.111126	0.0255617	0.008587
222382_1/	0.83425	0.405201	0.288207	0.0211604	0.00158556	0.00400644
222392_1/	1.32165	0.383382	0.802738	0.0645564	0.00566612	0.0239341
222404_1/	1.41543	0.591513	0.481715	0.0322378	0.0143821	0.0345907
222413_1/	0.741341	0.255704	0.188123	0.0791529	0.0312528	0.00181478
222442_1/	0.112416	0.191548	0.525412	0.013326	0.00199778	0.00012849
222444_1/	0.302525	0.494013	0.561473	0.0556358	0.00996162	0.00599702
222447_1/	0.691646	0.506255	0.545034	0.045893	0.00730956	0.00210015
222464_1/	1.00359	0.662086	0.300984	0.132045	0.0182364	0.00090226
222479_1/	0.401033	0.605302	0.328629	0.0894208	0.00669296	0.00232397
222528_1/	0.280539	0.257225	0.189204	0.109983	0.0163478	0.00724749
222534_1/	1.75032	1.61689	0.80806	0.113807	0.0393517	0.00309978
222537_1/	2.72966	0.303126	0.221544	0.0214639	0.00576246	0.00669951
222547_1/	0.986134	0.73557	0.404687	0.10138	0.00903512	0.00142173
222568_1/	1.29045	0.451902	0.277024	0.073426	0.0187389	0.00328342
222581_1/	0.960726	0.27587	0.560872	0.0527221	0.0328126	0.0013693
222599_1/	0.490846	0.118772	0.721142	0.0673568	0.0189633	0.00268184
222649_1/	0.271538	0.603716	0.972572	0.0664694	0.0147241	0.00497645
222658_1/	1.26149	0.0533485	1.05645	0.179409	0.0221455	0.000991822
222735_1/	0.423397	0.225934	1.06284	0.104663	0.0195545	0.00192984
222738_1/	0.935627	2.14798	1.07987	0.0972709	0.0114757	0.00181938
222740_1/	0.141466	0.301675	0.374856	0.0146987	0.00363861	0.00703668
222747_1/	0.560963	0.329388	0.752464	0.03299	0.0146988	0.000255527
222779_1/	1.02326	0.730193	0.742186	0.0590235	0.0284105	0.000557451
222809_1/	0.810877	0.350335	0.593039	0.0150033	0.0110758	0.000621206
222816_1/	1.57557	0.47842	0.382948	0.0486548	0.0229375	0.0094872
222828_1/	1.01034	0.530496	0.214977	0.0616753	0.0134835	0.0010526
222835_1/	1.14067	0.724619	0.487489	0.172324	0.0357211	0.00396777
222881_1/	0.24384	0.284045	0.453534	0.0961787	0.0707446	0.00537152
222892_1/	0.982622	0.19495	0.64613	0.0693229	0.0169308	0.00196196
222987_1/	0.246844	0.605445	0.673379	0.0339356	0.00811665	0.000532678
223055_1/	0.451203	0.278592	0.786522	0.030519	0.0155945	0.000228134
223058_1/	0.110974	0.489942	0.207341	0.0412829	0.0105389	0.0169778
223094_1/	0.358199	0.236147	0.859348	0.0253622	0.00482953	0.000655376
223104_1/	0.54769	1.08362	0.662684	0.0505375	0.0233901	0.0130781
223126_1/	0.36035	0.196708	0.502424	0.0983944	0.0303606	0.00439284
223128_1/	0.107984	0.485874	0.393884	0.0470229	0.0176246	0.00492931
223138_1/	0.364994	0.364336	0.694109	0.042527	0.00820621	0.00139321
223169_1/	0.154808	0.130553	0.102289	0.0152571	0.0446778	0.004687
223187_1/	0.78257	1.00118	0.460412	0.0355448	0.014728	0.00607998
223229_1/	2.48475	0.115573	0.90054	0.118735	0.0154685	0.00557099
223269_1/	0.33105	0.263932	0.542679	0.0347612	0.012105	0.00182426
223274_1/	1.64399	0.196046	0.500051	0.132068	0.0206559	0.00828683
223309_1/	1.59126	1.66841	0.955735	0.158842	0.0446814	0.0132555
223321_1/	0.744492	0.510319	0.645699	0.0175941	0.0945342	0.00247293
223322_1/	0.249636	0.471448	0.447865	0.0660058	0.0138366	0.00235776
223340_1/	0.847333	0.369453	0.407016	0.0736695	0.0555655	0.00278402
223347_1/	0.601827	0.637567	0.38986	0.0645935	0.0419564	0.00985693
223355_1/	1.65388	1.05602	0.507559	0.0387968	0.0174979	0.0211515
223401_1/	0.556604	0.976864	0.618683	0.0374249	0.0342209	0.000939662
223417_1/	1.14199	0.595808	0.54053	0.108657	0.00683255	0.00287712
223466_1/	1.35087	0.277617	0.523267	0.0448049	0.0061722	0.00535551
223474_1/	0.472301	0.608971	0.603757	0.0607357	0.0157512	0.00414652
223485_1/	0.809762	0.381384	0.301608	0.0843015	0.0228393	0.0028822
223489_1/	0.703127	0.341845	0.715656	0.0242796	0.00251119	0.000538753
223500_1/	0.873994	0.176475	0.207415	0.0104336	0.00193681	0.00239302
223507_1/	0.547595	0.257342	0.280764	0.0182027	0.017448	0.00195671
223518_1/	1.23214	0.29121	0.486399	0.0145236	0.00582219	0.00146692
223525_1/	1.03757	0.621258	1.98648	0.094008	0.0106374	0.000978041
223559_1/	1.06329	0.245184	0.560048	0.145695	0.0413595	0.0107915
223560_1/	0.51665	0.78698	0.723113	0.0364991	0.0157877	0.000684819
223561_1/	0.521493	0.0228523	0.216962	0.0117061	0.00300544	0.00268324
223568_1/	0.156075	0.715021	0.277237	0.0317965	0.00282425	0.0031943
223631_1/	0.337843	0.64186	0.834678	0.211601	0.0330495	0.00813955
223680_1/	0.836959	0.314151	0.271813	0.306428	0.027691	0.0123941
223689_1/	1.97349	0.0839991	1.01488	0.120655	0.0145713	0.000233762
223785_1/	0.937012	0.931152	1.52428	0.169618	0.0794889	0.000139932
223799_1/	0.576721	0.552202	0.924934	0.116255	0.0671845	0.00881796
223823_1/	0.835326	1.97656	0.559006	0.0393703	0.0137815	0.00785045
223834_1/	1.51168	1.01959	1.45814	0.160345	0.0124892	0.00134566
223842_1/	1.86548	0.512274	0.577038	0.0299266	0.00174167	0.0027965
223853_1/	1.24922	0.103553	0.293622	0.236395	0.0375386	0.0297837
223855_1/	2.42155	1.64513	0.5066	0.080229	0.0116514	0.0030651
223875_1/	0.892201	0.431132	0.894831	0.0846497	0.0440365	0.00168876
223905_1/	0.403623	0.610094	1.22878	0.0898644	0.0128946	0.00636184
223916_1/	0.123525	0.5015	0.598312	0.013346	0.0214466	0.0047776
223932_1/	0.671173	0.652486	1.3275	0.170823	0.0402293	0.00103932
223939_1/	0.417209	0.426205	0.398148	0.0222885	0.0190831	0.00177748
225125_1/	0.446962	0.606108	0.204759	0.0693198	0.0140954	0.000946405
225175_1/	0.530705	0.168557	0.300289	0.045531	0.00365488	0.00106805
225182_1/	0.691839	0.288594	0.407121	0.0315417	0.00853661	0.000774364
229010_1/	1.58629	1.19607	0.122095	0.131713	0.0195251	0.00536321
229017_1/	2.97468	0.0923291	0.264769	0.0773687	0.0104992	0.00133841
229018_1/	0.482877	0.496657	0.376225	0.019753	0.00870202	0.00334981
229022_1/	0.435048	0.166737	0.36152	0.0755977	0.00227112	0
229026_1/	0.438787	0.578573	0.39219	0.0183958	0.037935	0.00233401
229030_1/	0.568583	0.0677731	0.316932	0.0096973	0.00535569	0.00369796
229054_1/	1.68497	0.276892	0.300193	0.0327502	0.00454211	0.00516995
229057_1/	1.14748	1.02085	0.482322	0.0472771	0.00096784	0.000871997
229058_1/	0.80605	0.457576	0.296701	0.00271961	0.00161139	0
229059_1/	1.18289	0.155425	0.797484	0.0738739	0.00949832	0.000380138
229061_1/	0.922826	0.463618	1.27276	0.103013	0.006821	0.00296467
229074_1/	0.418558	0.0508536	0.313458	0.0191661	0.00205874	0.00236783
229075_1/	0.436383	0.579272	0.432535	0.0595941	0.00924263	0.0240539
229078_1/	0.753197	0.763319	0.462377	0.0787706	0.00558954	0.00186057
229090_1/	0.142358	0.463109	0.180026	0.0582451	0.00336301	0.000736761
229091_1/	1.02361	0.654512	0.289194	0.123415	0.0128904	0.00136367
229099_1/	1.09417	0.554523	0.685145	0.0485704	0.00978459	0.00124644
229103_1/	1.33857	0.559682	0.328773	0.132013	0.0591331	0.0248898
229112_1/	0.173706	0.212439	0.335942	0.0268258	0.0133507	0.00138744
229114_1/	0.413726	0.0978452	0.227248	0.146095	0.0862488	0.0046478
229122_1/	1.61214	0.7297	0.401834	0.203958	0.0544031	0.0031202
229124_1/	1.65448	0.568762	1.76371	0.0751698	0.0206736	0.00254933
229130_1/	0.576695	0.17743	0.17564	0.0267021	0.0128019	0.000806402
229134_1/	0.790496	0.663217	0.270078	0.0866811	0.0298239	0.00627171
229162_1/	0.811565	0.794736	0.217672	0.392325	0.0864979	0.00502084
229164_1/	0.189453	0.938182	0.354956	0.0353184	0.0268246	0.00428436
229171_1/	0.231668	0.271623	0.178665	0.0489149	0.0101409	0.00257887
229180_1/	1.55024	0.585671	0.491132	0.0148965	0.00149	0.009782
229189_1/	0.92824	0.0348853	0.265552	0.0691306	0.0390264	0.00534329
229203_1/	0.252525	0.291808	0.134119	0.128821	0.0252282	0.00299856
229209_1/	0.325405	0.712467	0.535583	0.0154074	0.00405914	0.00145744
229210_1/	0.45633	0.340208	0.286618	0.0134385	0.00359062	0.00696983
229215_1/	0.599126	0.412632	0.562304	0.109842	0.0235949	0.00514658
229217_1/	0.697144	0.383462	0.33504	0.0625396	0.0456937	0.00499919
229236_1/	0.365647	0.246884	0.208776	0.0609432	0.0180146	0.00899395
229237_1/	1.40427	0.962077	0.134137	0.110216	0.068718	0.00125975
229246_1/	0.317755	0.801907	1.06863	0.149078	0.0314171	0.0359635
229248_1/	0.603916	0.153087	0.387001	0.0341911	0.0668194	0.00125604
229251_1/	0.784119	0.67784	0.536766	0.0323273	0.0122125	0.00310232
229254_1/	0.815621	0.743784	1.04405	0.105647	0.0197769	0.00123792
229259_1/	0.359244	0.368881	0.240503	0.0332832	0.0179313	0.00259118
229262_1/	2.58836	0.08295	0.171999	0.02521	0.00921971	0.0033677
229263_1/	0.227209	0.08616	0.13732	0.0344554	0.0156145	0.00219273
229274_1/	0.367373	0.66974	0.543023	0.111359	0.0139808	0.000538179
229280_1/	1.15165	0.826546	0.775959	0.191154	0.00901838	0.00148757
229294_1/	0.72377	0.178577	0.250638	0.0128126	0.0140735	0.00232643
229297_1/	2.06377	0.303229	0.727172	0.116781	0.0143834	0.000716572
229298_1/	1.21958	0.0140451	0.362462	0.0960525	0.0526666	0.00113815
229299_1/	1.51838	0.457504	0.656536	0.0204589	0.0134616	0.0188642
229302_1/	0.674218	0.288457	0.238638	0.040884	0.0142622	0.00474701
229315_1/	0.470762	0.6549	0.632012	0.100704	0.0289351	0.00385389
229316_1/	0.422462	0.410608	0.619922	0.0787742	0.0146907	0.000841408
229325_1/	0.496604	0.132933	0.962359	0.0552527	0.0290729	0.00349789
229338_1/	1.1022	0.366025	0.255687	0.0705862	0.0136256	0.000991897
229339_1/	0.433	1.49151	0.359728	0.0908922	0.0227195	0.00516593
229366_1/	1.71796	0.128449	0.345869	0.0720141	0.0529544	0.0182193
229368_1/	1.01092	0.126815	0.0801312	0.0507569	0.0246363	0.0124159
229374_1/	0.131283	0.306359	0.0761698	0.0074231	0.0102166	0.00399845
229376_1/	1.04382	0.554544	0.453723	0.038301	0.0112536	0.00085652
229409_1/	0.920753	0.560648	0.4269	0.0452789	0.0196291	0.0029857
229413_1/	0.305652	0.309653	0.207706	0.0334175	0.0085262	0.000350807
229414_1/	1.39355	0.799995	0.415855	0.0630661	0.00828999	0.000550226
229431_1/	0.87834	1.01963	0.776569	0.0620718	0.00500697	0.0016599
229455_1/	0.614075	0.272815	0.771712	0.102597	0.0377847	0.00281646
229465_1/	1.20254	0.676167	1.07309	0.0353039	0.0315934	0.00565158
229466_1/	2.22233	0.337738	0.799224	0.0185632	0.0179599	0.00829133
229469_1/	0.95497	0.480361	0.65721	0.0440511	0.00524018	0.00222188
229470_1/	0.276719	0.352962	0.212852	0.0770617	0.010483	0.00180594
229472_1/	0.795885	0.220226	0.293172	0.0195817	0.0131164	0.00133148
229476_1/	1.18283	0.46045	0.395701	0.0651267	0.0118986	0.00156934
229484_1/	0.967765	0.431163	0.256569	0.0326288	0.00719131	0.00767982
229489_1/	0.822362	0.0636336	0.496457	0.0284159	0.00139951	0.000133777
229506_1/	2.91786	0.351433	0.889409	0.0816936	0.00740686	0.00448148
229516_1/	0.960262	0.0206621	0.469126	0.0395313	0.0299534	0.000538765
229527_1/	0.69171	0.598355	0.608857	0.146269	0.0176314	0.0111579
229531_1/	1.55143	1.21663	1.18854	0.183811	0.000685553	0.00997874
229532_1/	0.51728	0.706912	0.626696	0.0657515	0.0231871	0.0086382
229535_1/	0.396289	0.483001	0.812889	0.0566336	0.0149935	0.000998702
229543_1/	1.30824	0.217829	0.565675	0.145577	0.0305221	0.00176149
229544_1/	0.815132	0.262026	0.608015	0.121597	0.0239356	0.01902
229548_1/	0.890057	0.532655	0.289183	0.0453658	0.0134514	0.00152181
229557_1/	0.776039	0.533365	0.159521	0.0625766	0.0181832	0.0140805
229558_1/	1.73586	0.974175	1.1093	0.102047	0.0241905	0
229566_1/	1.09759	0.358268	0.139016	0.0741426	0.0204298	0.0239626
229571_1/	0.869944	1.51372	0.628725	0.105517	0.019348	0.00443488
229573_1/	0.74797	1.23064	1.0777	0.0735028	0.00469287	0.00788805
229582_1/	0.401737	0.0978394	0.197444	0.0292915	0.009546	0.00134711
229596_1/	0.454143	0.502502	0.0790287	0.0241025	0.00477687	0.00344383
229604_1/	1.41593	0.0245511	0.718554	0.104792	0.0209709	0.000976035
229611_1/	0.0978953	0.276945	0.24696	0.0706164	0.468073	0.0233006
229616_1/	0.448733	0.460087	0.289752	0.0581048	0.0142621	0.00358708
229621_1/	0.231542	0.845762	0.746386	0.041565	0.00427989	0.00176775
229625_1/	0.392237	0.460877	0.13196	0.0247844	0.00618572	0.00283865
229634_1/	0.982823	0.274294	0.230093	0.0475939	0.0309617	0.000535978
229657_1/	0.538407	0.10137	0.479809	0.0579581	0.0129334	0.000977417
229687_1/	1.58119	0.640954	1.34595	0.164341	0.152822	0.00303563
229703_1/	0.633793	0.205219	0.155555	0.102988	0.010798	0.00118553
229713_1/	0.268569	0.173023	0.292192	0.017689	0.00667339	0.00133932
229727_1/	2.03718	0.193252	0.302011	0.0414186	0.0829291	0.0105995
229728_1/	0.539583	1.34695	1.73896	0.10581	0.0182035	0.00711293
229759_1/	0.735616	0.531076	0.211268	0.140721	0.062767	0.00978794
229767_1/	1.49801	0.891578	0.145855	0.0389995	0.00640947	0.0641524
229773_1/	0.828564	0.981455	0.57021	0.0347938	0.00603733	0.00512877
229788_1/	0.594177	0.380807	0.480377	0.129886	0.0239106	0.00140858
229794_1/	0.458311	1.29402	0.748839	0.174689	0.0553958	0.0103887
229820_1/	0.0655461	0.104294	0.439211	0.0877252	0.0141448	0.00161513
229828_1/	1.03535	0.431264	0.404313	0.0569038	0.00536589	0.00409028
229829_1/	0.703835	1.1785	1.111	0.123817	0.0873069	0.000137255
229830_1/	0.65681	0.848329	0.834632	0.0432251	0.0112612	0.00840628
229838_1/	0.405358	0.825106	0.706255	0.0582545	0.0196981	0.00186714
229860_1/	1.83851	0.0797806	0.320919	0.0738806	0.0415175	0.00611988
990099_1/	0.507349	0.564611	0.383117	0.0470596	0.0239888	0.00133651
990111_1/	1.10299	0.269681	0.175399	0.0152215	0.00880603	0.00260765
990140_1/	0.473567	0.264164	0.0837548	0.00223281	0.00261162	0.000474721
990175_1/	0.878161	0.0924507	0.303541	0.0149241	0.00890887	0.000608388
990190_1/	0.560266	0.246544	0.824502	0.0230952	0.00130577	0.00148873
990213_1/	1.09216	0.232953	0.709572	0.140016	0.00573923	0.00515419
990241_1/	1.04112	1.00848	0.201201	0.0311373	0.0166394	0.00793406
990252_1/	0.395087	0.202096	0.595211	0.0953098	0.0259432	0.0127
990278_1/	0.23307	0.0478778	0.169977	0.0213062	0.00319234	0.00217371
990284_1/	1.33973	0.507045	0.272591	0.0509	0.0086639	0
990360_1/	0.953961	0.314025	0.209836	0.0362386	0.00257097	0.000652694
990411_1/	0.712179	0.514954	0.238972	0.114609	0.0137051	0.0127152
990424_1/	0.478323	0.723113	0.469033	0.0896884	0.0111303	0.00791018
990478_1/	2.7224	0.568962	0.454267	0.0225961	0.00837655	0.000863358
990483_1/	0.555524	0.315364	0.341217	0.06025	0.0601452	0.00191571
990545_1/	2.28156	0.21259	0.33931	0.031469	0.00489638	0.00456677
990559_1/	0.729592	0.199645	0.585609	0.0299589	0.0132703	0.00125726
990591_1/	1.60627	1.78055	1.03118	0.0747096	0.0376838	0.0157873
990600_1/	0.975791	0.575731	0.551046	0.0843151	0.0440558	0.00039615
990615_1/	0.802999	0.159801	0.0857242	0.0758583	0.0152356	0.00467908
990618_1/	1.35351	0.254913	0.104762	0.0587012	0.00605475	0.00334258
990654_1/	1.57874	0.712639	0.432688	0.0770767	0.0918774	0
990666_1/	1.09283	0.16164	0.596957	0.0807716	0.208742	0.00839592
990687_1/	1.58841	0.266152	0.552542	0.0512073	0.0107438	0.00358331
990696_1/	0.494224	0.204044	0.117472	0.0337499	0.00812144	0.000553611
990730_1/	1.34045	1.41049	0.210555	0.0189295	0.0196237	0.000214073
990738_1/	0.131645	0.300757	0.377419	0.0556483	0.0151573	0.000514812
990744_1/	0.917704	0.214831	0.404737	0.0682605	0.00706025	0.0142047
990774_1/	0.791335	0.267151	0.804587	0.0553816	0.0157245	0.00402638
990802_1/	1.00504	0.255025	1.22858	0.0225722	0.000845952	0.00409196
990807_1/	0.541526	0.123844	0.123977	0.0497323	0.0299902	0.00250305
990826_1/	0.363269	1.14615	0.579277	0.115288	0.03661	0.000694234
990839_1/	1.56937	0.393418	0.237095	0.0200747	0.00178492	0
990843_1/	1.9069	0.433274	1.63412	0.0942098	0.026417	0.00411298
990855_1/	1.37947	0.185576	0.673709	0.082317	0.0301936	0.00020905
990891_1/	0.174964	0.319169	0.699187	0.0841994	0.0305154	0.00145642
990903_1/	0.361673	0.286873	0.590029	0.0905704	0.0127623	0.00784805
990908_1/	1.74823	1.31789	0.619805	0.19175	0.0043729	0.0207243
990930_1/	1.11967	0.622585	0.498055	0.110776	0.00874535	0.00393125
990956_1/	1.81108	0.927243	0.098196	0.012646	0.00180199	0.000729404
990959_1/	1.04073	1.3922	0.117932	0.037784	0.000290636	0.00174666
990979_1/	0.317413	0.397197	0.362631	0.0340312	0.00150467	0.00102349
990984_1/	0.298548	0.394456	0.614996	0.0640055	0.00407931	0.00117314
990989_1/	1.05494	0.968547	0.460537	0.0736471	0.0133738	0.0201999
991026_1/	1.76925	0.541211	0.729758	0.0676449	0.00517164	0
991040_1/	0.601184	0.227014	0.772178	0.167104	0.0625532	0.00411035
991062_1/	0.560299	0.078631	0.26534	0.0878945	0.0265867	0.00564029
991073_1/	0.294697	0.297741	0.533697	0.00153233	0.0117492	0.0174801
991077_1/	1.20877	0.700754	0.111676	0.0255735	0.00415557	0.00122213
991082_1/	0.59256	0.144879	0.182189	0.0255447	0.00359671	0.00770306
991108_1/	1.24165	0.574273	0.545143	0.0955751	0.0331627	0.00177439
991151_1/	0.393795	0.162995	0.309328	0.0757289	0.016139	0.000483492
991152_1/	0.34181	0.355106	0.132847	0.0411154	0.00370983	0.00116666
991171_1/	1.39766	0.99355	1.24467	0.0491873	0.0107735	0.00710448
991240_1/	0.710926	0.568769	0.395642	0.157871	0.0616654	0.00506424
991249_1/	0.174431	0.628499	0.958009	0.0418423	0.0103032	0.00133876
991253_1/	0.765006	0.19125	0.623197	0.0469697	0.0055395	0.00445885
991316_1/	2.19562	0.518877	0.617838	0.125791	0.00867882	0.000239609
991360_1/	0.59544	0.577157	0.181785	0.0331638	0.0235811	0.000744236
991362_1/	1.71491	1.17347	0.480891	0.0852112	0.00744246	0.00273635
991374_1/	1.95081	0.268847	0.490914	0.0459514	0.00972633	0.0022126
991375_1/	0.817519	0.582747	0.568297	0.0569105	0.011785	0.00608393
991423_1/	0.798001	0.388427	0.375271	0.122431	0.026456	0.0287288
991465_1/	1.80199	0.0882309	0.335711	0.0122202	0.000500229	0.00165343
991510_1/	1.01546	0.328751	0.0611232	0.0275701	0.00339423	0.00207381
991524_1/	0.684719	0.401781	0.222822	0.0540102	0.0158263	0.00967268
991525_1/	1.59573	0.633402	0.529955	0.0855826	0.00811904	0.00129615
991530_1/	0.928101	0.480397	0.723986	0.0471118	0.0227257	0.00155925
991536_1/	0.315422	0.784622	0.383309	0.0171058	0.0472806	0.0079814
991568_1/	0.195561	0.203617	0.235697	0.0283232	0.00161528	0.000114694
991577_1/	0.384318	0.596646	0.298879	0.00880851	0.0123934	0.000713443
991604_1/	1.65163	0.905896	0.817049	0.180608	0.0560578	0.000339073
991611_1/	0.0543676	0.121764	0.351046	0.0458737	0.0113905	0.00202754
991641_1/	0.856637	0.416759	0.0916237	0.0597392	0.0120105	0.0103468
991642_1/	1.30215	0.115342	1.33289	0.0175995	0.00380549	0.00481859
991649_1/	0.730015	0.933442	0.143664	0.0512161	0.00624972	0.0033793
991650_1/	0.277878	0.173226	0.142665	0.0343172	0.0286777	0.000689069
991654_1/	0.721722	0.486651	0.328131	0.046534	0.00731695	0.0354067
991676_1/	0.866519	0.0896877	0.393689	0.0159925	0.0117337	0.00486266
991684_1/	0.718121	0.672267	0.626895	0.052759	0.00388683	0.00408798
991697_1/	0.552445	0.63161	0.723511	0.251315	0.0039575	0.000198321
991712_1/	0.865964	0.288704	0.343353	0.014808	0.00471983	0.00159458
991745_1/	0.788345	0.142928	0.744137	0.0122009	0.012315	0.00328108
991761_1/	1.87976	0.442596	1.08577	0.125011	0.0033183	0.00279792
991764_1/	2.49695	2.33203	0.899966	0.121426	0.0158091	0.00384262
991765_1/	0.337311	0.426417	0.21023	0.0536718	0.00705702	0.000122887
991793_1/	1.34453	0.637945	0.326045	0.104294	0.0900478	0.00377472
991835_1/	0.922252	0.478556	0.65606	0.0166234	0.00928383	0.000626776
991840_1/	2.0052	0.334475	0.213211	0.088354	0.0175647	0.00362992
991856_1/	0.367317	0.404024	0.417515	0.0904433	0.0294606	0.00147608
991864_1/	2.03861	0.428529	0.113438	0.0312206	0.00819773	0.000324656
991867_1/	0.897983	0.52631	1.16188	0.0699633	0.0084791	0.000670016
991873_1/	0.467159	0.569336	1.48156	0.0863452	0.0499254	0.00673682
991884_1/	0.543792	0.284741	0.383915	0.0559901	0.0138189	0.00427121
991885_1/	0.220682	0.689401	0.30152	0.0769751	0.0325034	0.00339122
991889_1/	0.937057	0.259212	0.471371	0.0469628	0.018226	0.00102289
991891_1/	0.83549	0.212468	0.20789	0.0618147	0.0221695	0.00547
991893_1/	0.995877	0.504191	0.533995	0.0145526	0.00187787	0.00361127
991917_1/	0.801195	0.531211	0.174331	0.0793661	0.0798104	0.0145655
991935_1/	0.621609	0.755468	0.190925	0.0577101	0.00688429	0.0159982
991947_1/	0.338703	0.457795	0.730251	0.141564	0.0581302	0.00550421
991959_1/	0.324237	0.106043	0.455554	0.0314915	0.0018701	0.000638298
991969_1/	2.14099	0.770162	0.787721	0.11272	0.0117575	0.00515209
991972_1/	0.733229	0.141687	0.376852	0.0440537	0.0148508	0
991973_1/	0.3274	0.648671	0.0969631	0.0683383	0.0332225	0.00098933
991981_1/	0.548183	0.085452	0.652429	0.0908451	0.0139482	0.00166396
992077_1/	0.105961	0.35981	0.538268	0.0626378	0.0148417	0.00505541
992080_1/	1.77049	1.17038	0.404991	0.05981	0.0080579	0.00115048
992092_1/	1.08717	0.729776	0.73501	0.0822275	0.0278172	0.00242702
992108_1/	0.761463	0.540939	0.994555	0.0363596	0.0327411	0.00768782
992112_1/	1.26127	0.954106	0.499092	0.0572279	0.00287194	0.00419391
992114_1/	0.155647	0.486503	0.731204	0.0378629	0.0395535	0.00467085
992115_1/	0.407188	0.272225	0.208069	0.0379712	0.0116607	0.00314846
992145_1/	1.34278	0.298199	0.493152	0.052944	0.00454185	0
992198_1/	0.792233	0.843788	0.713098	0.0176694	0.0114742	0.0143399
992224_1/	0.435946	0.100145	0.273365	0.0425991	0.0121857	0.00242588
992226_1/	2.54235	0.819452	0.297232	0.181373	0.00282154	0.000613982
992247_1/	0.389063	0.100714	0.489485	0.15209	0.0137529	0.0105073
992252_1/	0.834615	2.55507	1.01361	0.0881485	0.0156675	0.00310098
992259_1/	0.407098	0.0184793	0.171684	0.0467188	0.00339561	0.00270441
992266_1/	0.107188	0.284052	0.402933	0.0259853	0.00711644	0.000842359
992311_1/	0.589939	0.593238	0.473374	0.0620013	0.00179007	0.0087606
992318_1/	1.3243	0.523635	1.90837	0.133039	0.00249423	0.00059519
992321_1/	1.81427	0.683531	0.131798	0.00646542	0.00330568	0.00461239
992337_1/	0.414332	0.280631	0.23626	0.00560356	0.00100782	0.00222977
992346_1/	0.678942	0.363017	0.176042	0.0058917	0.000510143	0.000295808
992350_1/	0.750536	0.32604	0.716374	0.244309	0.0537482	0.00217335
992353_1/	1.03662	0.312562	1.18238	0.0365336	0.0036504	0.00551917
992356_1/	1.37276	0.257958	0.729907	0.077138	0.0451393	0.00847569
992361_1/	0.497365	0.509902	0.437315	0.100546	0.00392065	0.0014452
992370_1/	0.982805	0.51649	0.319323	0.105193	0.00702117	0.000730196
992468_1/	0.128624	0.074657	0.0833958	0.0963295	0.022141	0.00115691
992486_1/	2.37761	0.281163	0.600073	0.0567018	0.00339188	0.00108555
992491_1/	0.902722	0.236739	0.584517	0.00767918	0.00213551	0.0140994
992495_1/	0.163513	0.426534	0.425786	0.0579027	0.00889171	0.00885869
992497_1/	0.885319	0.451569	0.586833	0.0666922	0.00767332	0.0164514
992544_1/	0.781214	0.569329	0.337126	0.0224728	0.00227721	0.000477422
992550_1/	0.801851	0.463121	0.693557	0.120927	0.0103225	0.00255986
992572_1/	1.43622	0.328879	0.21892	0.163235	0.0136504	0.000396957
992586_1/	0.492181	0.311005	0.431397	0.101389	0.0151085	0
992611_1/	0.882853	0.296995	0.134557	0.00355964	0.00371113	0.00436208
992618_1/	0.842037	0.176176	0.334564	0.0403142	0.00105906	0.00274624
992633_1/	1.37872	0.37604	0.30792	0.139906	0.0127683	0.00339793
992662_1/	0.319724	0.0538203	0.166931	0.0509489	0.00373558	0.000865344
992669_1/	1.42378	1.85407	0.442726	0.0875541	0.00954896	0.00176549
992674_1/	1.29072	0.639874	0.874589	0.104927	0.006505	0.00165262
992680_1/	0.273631	0.67617	0.44636	0.0645231	0.0109184	0.00425936
992688_1/	0.710074	0.338648	0.187548	0.028965	0.0108285	0.0054953
992716_1/	0.267255	0.482845	0.418647	0.0404508	0.0085806	0.000601541
992722_1/	2.73325	0.341602	0.745309	0.0876333	0.0173765	0.0259247
992736_1/	1.9535	0.0407284	0.719822	0.0775197	0.0052033	0.0121051
992749_1/	1.04157	0.311508	0.106389	0.0190558	0.00931939	0.00387304
992756_1/	0.691528	0.857979	0.34361	0.0579042	0.0817261	0.0014762
992757_1/	0.959082	0.250276	0.220914	0.032295	0.0218242	0.0011336
992775_1/	0.212598	0.321202	1.15275	0.237928	0.0617002	9.67358e-05
992801_1/	0.695104	0.795032	0.694407	0.15464	0.00364737	0.0013591
992850_1/	0.982656	0.0718401	0.0989772	0.0395521	0.0101479	0.00248193
992861_1/	0.455504	0.238612	0.240323	0.0172563	0.00979792	0.00218052
992863_1/	2.43522	0.377583	0.126264	0.0163552	0.00566512	0.00309349
992872_1/	0.836478	0.180723	0.240829	0.0509692	0.00995274	0.0121424
992918_1/	1.12532	0.60739	0.405876	0.0364447	0.0189638	0.0213288
992946_1/	0.635513	0.352495	0.316552	0.0366426	0.0303266	0.000282018
992964_1/	1.03995	1.19076	1.40257	0.0873015	0.00739191	0.00328154
992976_1/	0.307125	0.156144	0.273763	0.0167201	0.0179705	0.00379139
992998_1/	0.629275	0.187859	0.448381	0.149857	0.0899058	0.00275141
993000_1/	0.692133	0.749943	0.771856	0.133328	0.0778334	0.00426801
993005_1/	1.34237	0.386901	1.04737	0.0700974	0.0323825	0.0020289
993016_1/	2.13397	0.19721	0.465468	0.136907	0.0252846	0.00128609
993022_1/	1.63594	0.131841	0.879687	0.047376	0.00135563	0.00465693
993023_1/	0.401694	0.13159	0.699259	0.104937	0.00338567	0.00333603
993038_1/	0.752322	0.786441	0.526418	0.110545	0.0196878	0.00345362
993041_1/	2.1024	0.0584844	0.498959	0.023516	0.00189918	0.000432962
993082_1/	0.959547	0.67329	0.179097	0.0502557	0.0108717	0.00337718
993099_1/	0.631727	0.874136	0.57912	0.123717	0.0130306	0.00219262
993118_1/	0.854133	0.515246	0.410947	0.0271534	0.0251388	0.0059072
993126_1/	1.94188	1.75863	0.24059	0.0550351	0.00827752	0.000799961
993136_1/	2.22485	0.105646	0.20489	0.0246841	0.0116269	0.00215762
993144_1/	0.669697	0.291634	0.992538	0.0339637	0.00667847	0.0030491
993167_1/	0.883673	0.0752237	0.094914	0.00840239	0.00402947	0.000502983
993170_1/	1.3178	0.253449	0.705915	0.0169922	0.00257981	0
993271_1/	0.209292	0.592728	0.39452	0.0104798	0.00318712	0.00173284
993300_1/	0.584848	0.518615	0.198341	0.0167338	0.00384656	0.000641233
993314_1/	0.215579	0.313452	0.118741	0.0703427	0.0342939	0.0236607
993346_1/	2.37519	0.308622	0.983901	0.0601634	0.00845437	0.00275817
993349_1/	1.05431	0.571535	0.824601	0.0476072	0.030711	0.00380189
993361_1/	0.16976	0.221531	0.931387	0.121959	0.0717372	0.00261859
993374_1/	0.502933	0.301016	0.358298	0.0717495	0.0112519	0.00428119
993387_1/	1.40424	0.551789	0.22688	0.11782	0.0242505	0.00107173
993390_1/	0.501182	0.582055	0.727351	0.0641216	0.037364	0.0247976
993391_1/	1.83827	1.22236	0.077861	0.0145402	0.000705607	0.00425123
993415_1/	1.15993	1.02101	0.272041	0.0616391	0.00105906	0.000233297
993416_1/	1.20753	0.576849	0.528879	0.0159817	0.0157068	0.00147536
993427_1/	0.773738	1.39295	0.504841	0.0640779	0.00927452	0.0035059
993429_1/	1.44646	0.287661	0.29044	0.0482146	0.0178154	0.000722371
993439_1/	1.47402	0.675962	0.285041	0.0982558	0.0603278	0.00933279
993447_1/	0.822327	1.09475	0.274305	0.0730905	0.0137069	0.0260766
993453_1/	0.257366	0.258083	0.238947	0.0645501	0.0614364	0.00395186
993470_1/	0.904896	0.180795	0.507083	0.0346019	0.0081187	0.000110077
993486_1/	1.05788	0.315171	0.485403	0.0489014	0.033549	0.0011166
993492_1/	0.901513	0.780732	0.49203	0.0471498	0.0175207	0.00223198
993523_1/	1.10402	1.18049	0.735223	0.033401	0.00992624	0.00594374
993577_1/	0.234853	0.186482	0.431971	0.107539	0.0482535	0.00577496
993651_1/	0.707149	0.4181	0.762522	0.0896149	0.0344849	0.00427298
993656_1/	0.168479	0.30339	0.394189	0.0185636	0.00419179	0.00936367
993662_1/	0.148304	0.341893	0.363767	0.0940692	0.0329187	0.00212936
993665_1/	0.574005	0.526141	0.456559	0.022269	0.00646213	7.26082e-05
993682_1/	1.30923	0.165569	0.182373	0.0585519	0.017201	0.00041051
993688_1/	0.686084	0.751836	0.329235	0.0328303	0.00978005	0.00789688
993696_1/	0.176733	0.0806795	0.101353	0.0852322	0.0240913	0.00138899
993709_1/	0.609461	0.119532	0.245743	0.0294092	0.0421847	0.0112365
993710_1/	1.50726	0.811045	0.917219	0.032984	0.000992905	0.000262412
993730_1/	0.582903	0.483935	0.652723	0.0292176	0.00633838	0.00357489
993745_1/	0.684331	0.861391	0.242779	0.10973	0.00777657	0.00673671
993810_1/	0.885848	0.227297	1.06917	0.103071	0.0437128	0.000340858
993815_1/	0.660078	0.434513	0.585545	0.13674	0.0256996	0.00171043
993818_1/	0.841384	1.12469	1.10876	0.123051	0.0192873	0.00156387
993820_1/	0.35853	0.332269	0.168345	0.0184437	0.00390367	0.00106474
993827_1/	1.56436	1.49278	1.05009	0.102415	0.0012757	0.00166945
993845_1/	1.08601	0.301264	0.199172	0.0707503	0.00857672	0.000974359
993880_1/	1.28599	0.26054	0.59189	0.0152368	0.0010861	0.0020593
993881_1/	0.600129	0.109632	0.223305	0.0146194	0.0252307	0.00279401
993915_1/	1.26057	1.13445	0.431339	0.169408	0.0204033	0.00370431
993971_1/	0.966095	0.334474	0.64873	0.0324196	0.0293491	0.0035408
994022_1/	0.329106	0.212994	0.564104	0.0717715	0.0116385	0.0181235
994080_1/	0.62442	0.0641544	0.195375	0.0422197	0.0158524	0.00156517
994081_1/	0.976569	0.123819	0.146491	0.051417	0.00740562	0.00169074
994111_1/	0.396822	0.347232	0.290477	0.0556016	0.00562218	0.00990247
994153_1/	1.4049	0.387197	0.242483	0.0830618	0.0110566	0.00339007
994184_1/	0.793013	0.564974	0.503957	0.043751	0.004514	0.00243097
994187_1/	1.50748	0.856434	0.421982	0.0551283	0.0140928	0.00075187
994195_1/	0.756654	0.516529	0.473398	0.0662435	0.00634702	0.00527671
994206_1/	0.186117	0.131366	0.269741	0.0279155	0.0257309	0.000828937
994257_1/	0.651896	0.380893	0.454923	0.120035	0.00672398	0.00126291
994264_1/	0.927849	0.288977	0.361194	0.0189505	0.00596423	0.00490597
994275_1/	0.930015	0.12196	0.326078	0.0272719	0.0063125	0.00464982
994284_1/	1.36808	1.06468	0.314433	0.116904	0.0374734	0.00733301
994326_1/	1.11895	1.37293	0.309838	0.0217007	0.00353689	0.00070968
994353_1/	1.5251	0.101479	0.412702	0.019113	0.0136958	0.0053366
994377_1/	0.390279	0.144363	0.255677	0.0676023	0.0461144	0.0132645
994404_1/	1.86998	0.308623	0.447519	0.0515977	0.00180906	0.000438433
994409_1/	0.630369	0.339963	0.700507	0.0321136	0.00675751	0.0032417
994419_1/	0.865431	0.201426	0.746034	0.0677941	0.0199075	0.00676332
994430_1/	0.905975	0.525509	0.334287	0.0417529	0.0359419	0.000768521
994457_1/	1.36604	0.372857	0.996562	0.126533	0.0254928	0.00372308
994469_1/	0.464703	0.567478	0.945848	0.268681	0.0929435	0.00296093
994474_1/	3.29409	1.40087	0.286588	0.0988921	0.00321964	0.00511244
994480_1/	0.364027	0.248065	0.156201	0.0647577	0.0204318	0.00266507
994487_1/	0.879172	0.228513	0.413839	0.0173365	0.000719349	0.00103268
994531_1/	0.348623	0.234922	0.306661	0.106173	0.00361373	0.000420058
994538_1/	0.605505	0.0716308	0.212394	0.0654834	0.00903556	0.00676285
994540_1/	2.35078	0.483644	0.412629	0.0313025	0.00230815	0.0020136
994580_1/	1.58377	0.0526982	0.533261	0.0413636	0.0205779	0.00200624
994593_1/	1.76785	0.617332	0.435344	0.0560119	0.0128508	0.00033562
994602_1/	0.204183	0.139575	0.637875	0.026968	0.020658	0.00736148
994603_1/	0.148891	0.0993491	0.757452	0.0816004	0.0100952	0
994628_1/	0.619847	0.749239	0.356141	0.0382637	0.0317106	0.00202307
994672_1/	1.37433	0.0459005	0.336823	0.0964407	0.0232362	0.0103271
994674_1/	0.648606	0.160005	0.380864	0.144457	0.00338873	0.0022248
994682_1/	0.89132	0.22711	0.629122	0.0417926	0.009146	0.00340266
994687_1/	1.06998	0.444045	0.246852	0.0340174	0.0221299	0.00223266
994691_1/	0.268388	0.351087	0.431704	0.0547521	0.011367	0.000566075
994695_1/	0.26161	0.163844	0.401184	0.0597516	0.0934304	0.00105381
994702_1/	0.360602	0.314781	0.523317	0.112808	0.00464719	0.00757377
994711_1/	0.571029	0.06786	0.189411	0.0751848	0.0132311	0.00525436
994712_1/	2.31174	1.14726	1.40355	0.159092	0.0532206	0.00604847
994721_1/	0.324213	0.0861778	0.125275	0.0117094	0.00137595	0.000142202
994725_1/	0.498628	0.479382	0.31894	0.0442462	0.0143635	0.00361984
994731_1/	0.767783	1.00274	0.377622	0.079873	0.0318867	0.00177642
994739_1/	0.635329	1.54609	0.694502	0.00931769	0.00135859	0.00116044
994747_1/	0.850123	0.248617	0.415073	0.0618046	0.0381753	0.0115379
994760_1/	1.4168	0.332253	0.698667	0.0731094	0.0154799	0.00147959
994761_1/	0.323367	0.482707	0.336894	0.038045	0.0642075	0.00105835
994771_1/	0.716995	0.738692	0.68832	0.0569385	0.0224139	0.00323392
994790_1/	1.24599	0.750949	1.00692	0.19729	0.00383551	0.00212349
994792_1/	0.71017	0.609657	0.415981	0.0476477	0.00818297	0.00126949
994866_1/	0.963803	0.102038	0.373374	0.0170322	0.014146	0.0020603
994907_1/	1.50781	1.68543	0.302548	0.144188	0.034097	0.00210825
994939_1/	0.299071	0.253808	0.581885	0.102302	0.00416	0.00159278
994952_1/	1.48492	1.12883	0.329743	0.244297	0.0265086	0.00125757
994953_1/	0.325264	0.192548	0.159803	0.124248	0.0148071	0.0036926
995002_1/	0.330137	0.0802863	0.130456	0.000760657	0.000975332	0.0048455
995005_1/	0.43866	0.199201	0.245463	0.0432599	0.00978907	0.00677502
995011_1/	1.79026	0.148607	0.673408	0.107942	0.0556004	0.00701592
995073_1/	0.216941	0.0917729	0.194799	0.00702612	0.00367836	0.00152973
995162_1/	0.747092	0.281179	0.322744	0.0589116	0.00739033	0.00338608
995164_1/	0.525059	0.467926	0.678413	0.0856172	0.0350406	0.008035
995172_1/	0.97222	0.216133	0.725583	0.0758432	0.0207609	0.00405669
995236_1/	1.74642	0.731127	0.664221	0.124839	0.0470445	0.00360874
995251_1/	0.196776	0.252458	0.494619	0.105146	0.00816189	0.00153311
995253_1/	0.17984	0.374827	0.20613	0.0286277	0.00527311	0.00310718
995256_1/	1.43874	0.846398	0.270914	0.0206453	0.00606149	0.00164043
995281_1/	0.384467	0.275016	0.0960677	0.049822	0.0323694	0.000900289
995294_1/	0.278749	0.245926	0.099068	0.0326513	0.00421865	0.00275342
995311_1/	2.03237	0.337665	0.600907	0.0174219	0.0056864	0.00461587
995339_1/	2.4617	0.73277	0.231992	0.111797	0.0464444	0.00133342
995348_1/	0.444527	0.313293	0.273108	0.0722829	0.0097908	0.00468683
995357_1/	0.669661	0.88328	0.441269	0.107494	0.00348452	0.000717563
995380_1/	1.03704	0.216602	0.318247	0.0485139	0.0220338	0.00547586
995388_1/	0.520552	0.104023	0.149444	0.0473623	0.0166199	0.00217461
995428_1/	0.750397	0.0895452	0.235115	0.0522655	0.0300949	0.00154728
995436_1/	0.726523	0.210739	0.287108	0.013836	0.0126812	0.00185929
995519_1/	0.474753	0.265346	0.436661	0.0353701	0.0134121	0.00150296
995531_1/	1.30935	0.417685	0.640441	0.0488904	0.0167781	0.000820311
995564_1/	1.20603	0.438118	0.237882	0.0421554	0.00882034	0.00538705
995573_1/	1.99678	0.431593	0.647704	0.0449089	0.00240887	0.0129241
995598_1/	0.987088	1.07941	0.141967	0.0090194	0.00672338	0.00560523
995633_1/	0.311558	0.362836	0.454051	0.0174803	0.0079454	0.00325725
995647_1/	0.757004	0.311755	0.917167	0.0304743	0.0442613	0.00189604
995661_1/	1.29247	0.105125	0.150336	0.00976702	0.00783139	0.00461558
995670_1/	0.518442	0.619545	1.01959	0.147627	0.006244	0.00158727
995683_1/	0.472322	0.100704	0.288056	0.0664101	0.0323968	0.00324991
995697_1/	0.558041	0.131872	0.208425	0.0557583	0.0173133	0.00225565
995699_1/	0.459025	0.20807	0.193762	0.0272833	0.0201397	0.00201278
995702_1/	0.592334	0.742021	0.6104	0.0814256	0.0252701	0.00187094
995800_1/	1.31085	0.417374	0.159258	0.0251938	0.0046987	0.00208056
995816_1/	1.01973	0.270529	0.98011	0.0384404	0.00374628	0.00192911
995822_1/	1.20316	0.307009	0.556459	0.0434256	0.00694517	0.0037653
995844_1/	1.64288	0.0703434	0.129617	0.0193046	0.00941827	0.00726204
995888_1/	0.307847	0.350437	0.184912	0.0318882	0.00076278	0.00292191
995891_1/	0.316083	0.536463	0.566377	0.015771	0.0095667	0.00280985
995915_1/	1.06048	0.284537	0.497252	0.0501301	0.0127839	0.004489
995931_1/	0.561786	0.612716	0.371733	0.0793643	0.00800449	0.00183568
995936_1/	0.341049	0.732645	0.18388	0.0275907	0.0357456	0.00342643
995940_1/	1.33492	0.0784803	1.56775	0.0187994	0.00832193	0.00412593
995942_1/	0.790237	0.0557626	0.174937	0.0247188	0.0067485	0.000969195
995944_1/	1.16085	0.450823	0.214307	0.0392872	0.00998504	0.00380881
995959_1/	0.147145	0.170675	0.934168	0.0136663	0.00196559	0.000187845
996018_1/	2.45084	0.123034	0.452597	0.0485953	0.0134343	0
996036_1/	1.31852	1.06352	0.925094	0.0598578	0.007663	0.00149517
996044_1/	0.52664	0.199466	0.261391	0.00453285	0.00136355	0.00109478
996053_1/	0.446722	0.294156	0.181023	0.0467128	0.0107528	0.00211183
996114_1/	1.13508	0.0680351	0.382004	0.0354416	0.0108617	0.000804908
996122_1/	0.363126	0.629724	1.03673	0.154787	0.0230593	0.00107947
996151_1/	1.63839	0.713863	0.716462	0.0384826	0.0190444	0.00085256
996160_1/	0.0474488	0.102148	0.149098	0.0617991	0.0115242	0.0014986
996205_1/	0.0249494	0.226717	0.492696	0.068385	0.0306888	0.000164581
996222_1/	1.67681	0.664346	0.642504	0.0857886	0.0235432	0.000432559
996245_1/	1.62638	0.548915	0.0801264	0.0137181	0.00534098	0.0032535
996254_1/	1.02516	1.01978	1.06326	0.102393	0.109867	0.0121472
996259_1/	1.25495	0.445918	0.297499	0.0471843	0.00427616	0.000821483
996260_1/	0.239456	0.128343	0.144047	0.0364289	0.0263838	0.00105709
996365_1/	0.944148	0.988801	1.46723	0.101524	0.00843191	0.0151112
996378_1/	0.983084	0.60069	0.106219	0.0428736	0.00704955	0
996393_1/	0.350694	0.0645216	0.314074	0.0281721	0.0158652	0.00294475
996396_1/	2.43049	0.660164	1.89093	0.0627833	0.0324638	0.00567579
996399_1/	0.541424	0.186822	0.191642	0.0376395	0.0255681	0.00531534
996411_1/	3.19567	1.11496	1.15302	0.0035911	0.00355695	0.000302199
996420_1/	0.406277	0.231744	0.840604	0.0134987	0.19749	0.00109114
996421_1/	0.136881	0.477189	0.130669	0.0509552	0.0230643	0.000465368
996428_1/	0.66071	0.528653	0.511215	0.0698185	0.0217971	0.000884709
996537_1/	0.250412	0.23677	1.68593	0.0275853	0.00787815	0.000740733
996539_1/	0.230312	0.241343	0.129337	0.0193648	0.00407256	0.00119865
996598_1/	0.224099	0.106445	0.0450765	0.0116964	0.0257836	0.0257039
996609_1/	0.57525	0.500257	0.382115	0.0322745	0.0148782	0.00122379
996614_1/	0.239947	0.479271	0.28069	0.0549135	0.0353365	0.00204229
996634_1/	0.97424	0.284135	0.114354	0.0447196	0.0125752	0.000444062
996658_1/	1.09516	0.190156	0.66758	0.0359637	0.0295502	0.00939412
996671_1/	2.8926	1.46267	1.10004	0.0273519	0.0156717	0.00236663
996691_1/	0.522826	1.10234	0.289168	0.0119912	0.00112087	0.000193157
996708_1/	1.18628	1.13073	0.214359	0.124944	0.0556782	0.0145857
996729_1/	1.42237	0.512011	0.255547	0.106866	0.00778615	0.0013855
996751_1/	0.293606	0.237775	0.764672	0.0665404	0.0118978	0.000309292
996768_1/	0.646315	0.0940525	0.227524	0.0368729	0.0529135	0.00738254
996839_1/	1.30083	0.127984	0.955488	0.0370666	0.0245375	0.00336058
996845_1/	1.49281	0.703334	0.406045	0.149805	0.0189378	0.00127072
996895_1/	1.47557	0.676249	0.739171	0.0157305	0.00867369	0.00469647
996902_1/	0.695647	0.431966	0.419592	0.0820788	0.010618	0.0111214
996926_1/	0.576808	0.682496	0.28105	0.131156	0.0569651	0.00414899
996929_1/	0.170504	0.270537	0.581776	0.0471504	0.0286237	0.00832402
996935_1/	0.616244	0.388922	0.487138	0.0717788	0.0368633	0.0299554
996956_1/	0.708163	0.500941	0.50219	0.0963246	0.0187706	0.035853
997006_1/	1.65868	0.35687	0.69302	0.0144053	0.00480224	0.00455957
997009_1/	1.08914	0.106387	0.157766	0.00535702	0.00276483	0.0011904
997011_1/	1.82625	0.456206	0.811051	0.0848774	0.0155165	0.00139921
997021_1/	0.481367	0.306304	1.09912	0.176249	0.0118048	0.00449065
997058_1/	0.312788	0.152869	1.38318	0.143427	0.0236993	0.00915274
997084_1/	1.84949	0.354224	0.508985	0.0382155	0.0180627	0.00105939
997128_1/	2.60675	1.46801	0.492684	0.0520492	0.0149762	0.00460179
997212_1/	1.04033	0.193241	0.553491	0.0760227	0.0166761	0.0029482
997229_1/	0.325376	0.519652	0.225472	0.00793234	0.00421501	0.0163119
997241_1/	4.07742	0.754431	0.436345	0.0210696	0.00682856	0
997262_1/	0.977974	0.556744	0.129674	0.0721378	0.0113827	0.00125676
997264_1/	0.950469	0.164124	0.270153	0.148011	0.0415296	0.00809498
997266_1/	0.433674	0.394217	0.117586	0.0340038	0.016089	0.00474637
997274_1/	0.591284	0.238599	0.251011	0.0505122	0.016497	0.00316471
997276_1/	0.462881	0.383624	0.427153	0.0392732	0.00748046	0.000320699
997278_1/	0.430325	0.30894	0.552489	0.0118162	0.0133541	0.00136672
997290_1/	0.301304	0.167866	0.541807	0.100894	0.0110866	0.000129558
997305_1/	0.630185	0.829825	0.559763	0.0723843	0.0121213	0.0043185
997309_1/	1.05336	0.59582	2.89794	0.0889108	0.0184585	0.00019942
997312_1/	1.21363	0.589522	0.828842	0.0132094	0.00765459	0.0112255
997345_1/	0.0898785	0.318573	0.890096	0.0424759	0.0143303	0.000368839
997356_1/	1.54817	0.549113	0.381732	0.0524775	0.00855588	0.00700916
997370_1/	0.827632	0.0931084	0.112482	0.187344	0.0311344	0.010846
997373_1/	0.276697	0.123376	0.0525219	0.0077515	0.0007541	0.000727745
997401_1/	0.726536	0.450791	0.341172	0.0361757	0.00961455	0.00441889
997412_1/	2.42366	1.02668	1.33474	0.153735	0.0504528	0.00822351
997431_1/	1.37754	0.270228	0.776479	0.0496492	0.00667935	0.000524366
997441_1/	1.69066	0.240242	0.178896	0.0699993	0.00125323	0.00188482
997500_1/	1.34918	0.245877	0.682302	0.0488202	0.00469182	0.00100697
997512_1/	0.960354	0.277829	0.869417	0.0381643	0.0219895	0.000801724
997514_1/	0.368492	0.0958314	0.171014	0.0428332	0.00953776	0.00212935
997553_1/	1.11664	0.531906	0.536917	0.0923463	0.0288149	0.00678082
997591_1/	0.517808	0.215312	0.435191	0.120035	0.0235037	0.00135358
997596_1/	1.14669	0.189808	1.15006	0.107555	0.048765	0.00338181
997603_1/	0.484048	0.432396	0.454519	0.0197175	0.00460722	0.00184183
997606_1/	0.468065	0.504499	0.284061	0.0581076	0.020116	0.0108155
997625_1/	0.0923298	0.654861	0.219029	0.0732825	0.0884912	0.0139286
997684_1/	0.608412	0.313998	0.404698	0.0277384	0.0142682	0.000895557
997686_1/	0.186788	0.40462	0.413736	0.0810467	0.030052	0.00153399
997708_1/	0.694083	0.385761	0.219842	0.0324046	0.0146162	0.00020785
997719_1/	0.323809	0.0904239	0.261696	0.0740802	0.11856	0.0106643
997775_1/	1.08843	1.54164	0.135948	0.099533	0.0222886	0.00191072
997813_1/	1.138	0.868804	0.395615	0.047239	0.0539718	0.00208699
997814_1/	1.30515	2.26074	0.486718	0.0427877	0.0100516	0.00820754
997825_1/	0.29711	0.170933	0.393859	0.0121661	0.000917381	0
997827_1/	1.69789	0.871671	0.412458	0.0258311	0.0287567	0.00277354
997960_1/	0.285426	0.14087	0.344798	0.0322627	0.0177001	0.00460468
997987_1/	1.56052	0.441331	0.414309	0.0948881	0.023428	0.0362209
998015_1/	0.80811	0.224731	0.488043	0.0211624	0.008713	0.0013295
998016_1/	0.257028	0.2587	0.304928	0.0837361	0.0557318	0.00425694
998020_1/	0.865914	0.744191	0.224315	0.141288	0.0774689	0.000268592
998021_1/	1.04801	0.42918	0.298916	0.0417482	0.00378167	0.00327638
998022_1/	1.20787	0.756573	0.530201	0.129166	0.014662	0.00342083
998032_1/	1.21585	0.382844	0.42925	0.0142888	0.00425313	0
998080_1/	0.729715	0.400203	0.981829	0.237692	0.0104296	0.000537677
998085_1/	1.07559	0.186208	0.0999137	0.0376667	0.0102718	0.00469631
998093_1/	1.44716	0.72387	0.216686	0.0874751	0.0223488	0.000986765
998109_1/	0.627776	0.742497	0.31528	0.0506638	0.0104347	0.0037143
998117_1/	1.21254	0.30681	0.872132	0.0271519	0.00351591	0.00189473
998120_1/	0.278198	0.521994	0.410888	0.141702	0.0454552	0.00114255
998131_1/	2.26702	0.26373	0.384886	0.0699874	0.0217807	0.00974654
998152_1/	0.865548	0.864841	0.441244	0.0592352	0.00571216	0.000804138
998154_1/	0.108985	0.181286	0.232976	0.13708	0.0247283	0.00120605
998199_1/	2.11329	0.346708	0.258437	0.0765686	0.0360485	0.00920349
998203_1/	0.635896	0.125116	0.391325	0.0372276	0.00254386	0.00195713
998224_1/	1.47652	1.23668	0.513233	0.106179	0.0334093	0.000761145
998229_1/	1.12405	0.125423	1.21374	0.157579	0.00921809	0.000986892
998234_1/	1.78189	0.187416	0.350702	0.0267266	0.00820915	0.000491537
998256_1/	1.37248	0.163636	0.687103	0.0341737	0.0028076	0.00165524
998267_1/	0.377087	0.345827	0.371604	0.0330356	0.00778419	0.00345845
998312_1/	1.56763	0.449986	0.218372	0.0254227	0.00617525	0.000359903
998320_1/	2.57746	0.37998	0.430514	0.0575707	0.00458765	0.00219561
998331_1/	0.922957	0.311985	0.238632	0.0576281	0.00660104	0.00266904
998396_1/	0.642183	0.293873	0.882516	0.0610035	0.00524851	0.000146023
998404_1/	0.651497	0.214823	0.0803729	0.00820775	0.00850348	9.2088e-05
998411_1/	0.474769	0.142147	0.410345	0.0424139	0.0191198	0.00125887
998433_1/	0.451688	0.308805	0.603437	0.0279985	0.00687322	0.0075524
998493_1/	0.602515	0.36729	0.437735	0.0386531	0.0310143	0.0012182
998499_1/	0.319465	0.412529	0.239472	0.0645092	0.0636902	0.00414018
998512_1/	1.07215	0.793882	0.588832	0.0445677	0.017646	0.00666424
998552_1/	2.22761	0.761934	0.53014	0.129514	0.0126816	0
998558_1/	0.610438	0.609244	0.26401	0.0921632	0.0208729	0.00031741
998574_1/	0.48561	0.237167	0.179588	0.0389304	0.0385209	0.00260799
998580_1/	0.423904	0.295752	0.261413	0.0559711	0.00500753	0.000300155
998610_1/	0.432078	0.633996	0.392743	0.0373527	0.00578826	0.000649698
998679_1/	1.24796	0.349896	0.560634	0.00862721	0.00179211	0.000459528
998758_1/	2.57	0.212457	0.90434	0.0566326	0.0186369	0.00658741
998762_1/	0.80442	0.570088	0.149581	0.0211474	0.00428789	0.00291191
998780_1/	1.00959	0.682943	0.461231	0.0448422	0.00341771	0.000711179
998809_1/	0.893781	0.0756703	0.187763	0.0501499	0.00444104	0.00279711
998815_1/	1.44766	0.023128	0.370418	0.0448478	0.00653817	0.00298626
998820_1/	1.52528	0.917245	0.5629	0.343668	0.011395	0.00309252
998834_1/	0.412168	0.280375	0.635252	0.169787	0.0263327	0.00058173
998845_1/	1.15034	0.836406	0.314988	0.0475834	0.00644637	0.00748327
998847_1/	0.472218	0.325265	0.546751	0.104453	0.0550254	0.000519732
998881_1/	1.88197	0.268787	0.155731	0.0201265	0.0044806	0.000491811
999012_1/	0.486803	0.243576	0.171216	0.048508	0.0347938	0.00266144
999035_1/	1.3084	0.548666	0.741696	0.111939	0.00735541	0.00200663
999102_1/	0.640814	0.239814	0.522142	0.0566466	0.0287598	0.0025418
999137_1/	0.525255	0.148599	0.47886	0.0515885	0.00373562	0.00269309
999140_1/	1.21741	0.358826	0.40366	0.0403352	0.0104946	0.00200796
999156_1/	0.811742	0.706992	1.3042	0.0621274	0.0224295	0.000227499
999188_1/	0.0964169	0.219653	0.465634	0.0519439	0.0114292	0.0025163
999197_1/	1.32144	1.10446	1.02706	0.159023	0.0398795	0.0158207
999215_1/	1.33082	0.547032	0.238211	0.0038806	0.00103568	0.0020928
999263_1/	1.0015	0.242059	0.365609	0.0243573	0.0120832	0.00187508
999289_1/	0.443917	0.169798	0.226915	0.0427228	0.00144183	0.000967822
999414_1/	0.489807	0.0810942	0.197824	0.00948711	0.00860735	0.00277684
999432_1/	1.81019	0.207006	0.12596	0.0160679	0.00808045	0.00181871
999465_1/	0.663883	1.25284	0.696534	0.040742	0.00521547	0.000383213

## Sheet: secondary_sensory
Subjects	sec_sensory_Ig1_Ig2	sec_sensory_Ig_Id_Ia	secondary somatosensory_Id4_Id5	secondary_somato_Id6	sec_sensory_Id7_Id8	sec.sensory_Id10
220004_1/	3.23901	4.46179	3.03016	0.351957	0.100453	0.00751516
220012_1/	3.02455	2.14848	2.91099	0.242022	0.0548701	0.00116158
220036_1/	1.43154	1.93898	1.69023	0.410126	0.04981	0.00410481
220052_1/	2.06273	2.32549	3.07833	0.254133	0.0227496	0.0106991
220071_1/	2.83816	1.4899	3.6639	0.612382	0.0409783	0.000161542
220081_1/	1.57014	3.37035	2.92897	0.299383	0.0975361	0.00494422
220084_1/	4.29063	1.63073	3.17004	0.308141	0.0707196	0.0160536
220093_1/	4.78251	5.07256	4.96897	0.239876	0.0035842	0.00104733
220096_1/	3.92038	3.7359	4.24355	0.200896	0.0289446	0.00141265
220105_1/	2.083	2.85734	2.51704	0.459517	0.0911537	0.0292174
220110_1/	2.41175	2.9291	3.2679	0.511698	0.0265948	0.0057619
220112_1/	2.95046	3.55017	4.01495	0.48011	0.0320067	0.0443349
220125_1/	3.29122	2.99279	3.2921	0.423038	0.0423598	0.00776431
220127_1/	3.08142	2.1649	3.9374	0.81465	0.0925823	0.000802396
220137_1/	2.29076	2.35767	3.97628	0.142739	0.00351783	0.000529528
220160_1/	4.24596	2.27375	3.20763	0.176579	0.0227948	0.0207177
220165_1/	4.01509	4.05528	4.24334	1.03343	0.0412332	0.00179291
220170_1/	1.91727	1.10372	1.78673	0.397583	0.0293296	0.00619763
220171_1/	4.69497	1.78437	4.82197	0.671962	0.0500495	0.000240327
220187_1/	2.81759	1.85495	2.1365	0.684955	0.0557538	0.00218822
220192_1/	3.1009	1.86767	3.31398	1.42229	0.103157	0.0110804
220193_1/	2.61715	4.68925	4.84903	0.488805	0.0116347	0
220194_1/	3.36646	3.1766	3.00405	0.302847	0.0109193	0.000107956
220196_1/	2.76305	2.26539	3.24438	0.258304	0.0247466	0.00275446
220203_1/	2.72431	2.77081	4.44334	0.41194	0.0335643	0.0129534
220214_1/	1.44258	1.5334	2.41287	0.4159	0.15837	0.0214126
220226_1/	4.86602	3.52623	5.41267	0.486261	0.0322099	0.00881644
220227_1/	3.34188	2.8665	2.39178	0.147943	0.0609814	0.006525
220232_1/	4.76335	3.33815	4.49625	0.386279	0.0597373	0.00620505
220244_1/	2.64346	1.93742	3.27006	0.270387	0.0413001	0.00779179
220245_1/	2.90941	1.25769	4.04238	0.381563	0.0100647	0.00143224
220248_1/	5.28097	4.65622	2.76818	0.606114	0.0289229	0.000827618
220250_1/	5.29046	2.04824	2.8895	0.393344	0.0296413	0.0431559
220270_1/	4.90493	3.57045	3.42252	0.339831	0.0772015	0.00160082
220272_1/	5.62943	5.80931	4.14544	0.312311	0.035243	0.0286817
220277_1/	3.54174	5.11541	2.38266	0.849121	0.0778977	0.0056473
220285_1/	4.17629	4.04441	5.53103	0.556217	0.0843015	0.00204274
220318_1/	3.65284	2.15964	1.90767	0.345701	0.0212027	0.00690687
220334_1/	5.12095	3.26271	7.14501	0.586706	0.0592375	0.000561316
220336_1/	4.87467	1.75412	2.64156	0.066547	0.0395548	0.00114418
220337_1/	3.926	3.10538	2.58998	0.866004	0.0682407	0.00126686
220348_1/	4.13171	3.01835	2.02984	0.0799751	0.0116682	0.00153265
220366_1/	4.5021	1.6688	4.97261	0.702271	0.107474	0.0102298
220391_1/	3.58919	2.35206	2.12738	0.504382	0.224259	0.000130545
220396_1/	5.99826	2.13068	5.76836	0.519535	0.0651025	0.0357556
220397_1/	2.16112	2.12063	3.29245	0.547055	0.206108	0.0185928
220404_1/	2.56517	1.54761	2.54707	0.40073	0.0897442	0.00851705
220417_1/	8.26538	0.48557	4.47715	0.598455	0.0442796	0.00400166
220424_1/	0.903178	1.10407	1.27934	0.103547	0.0168967	0.00593743
220435_1/	2.17736	1.82077	2.01316	0.0937375	0.0356097	0.00612601
220438_1/	3.65714	4.5563	2.78847	1.01707	0.107204	0.00500491
220439_1/	2.05153	1.99451	4.47008	0.494093	0.0866068	0.00255604
220444_1/	1.42926	2.6251	2.66195	0.475911	0.147854	0.0025574
220445_1/	5.69746	2.70015	3.96233	1.29875	0.684477	0.010533
220446_1/	4.71466	2.1537	2.65432	0.156986	0.0256603	0.000530587
220451_1/	2.62686	2.95843	5.40087	0.430324	0.0639395	0.00405634
220459_1/	1.89907	2.74993	1.71686	0.22623	0.0624086	0.00863933
220460_1/	5.76318	1.15091	2.61659	0.217039	0.0149353	0.000538447
220464_1/	2.97484	3.04513	1.84191	0.0301074	0.00968974	0.00109692
220472_1/	3.19752	1.83756	3.04366	0.301521	0.0340597	0.00156381
220482_1/	4.76123	3.04598	3.66895	0.178964	0.039372	0.00646469
220496_1/	4.15544	2.91809	2.18641	0.298786	0.0839157	0.00056246
220515_1/	6.5197	5.00298	7.08663	0.187127	0.0513656	0.00435099
220525_1/	1.96901	3.52443	2.85212	0.502394	0.123663	0.0231048
220533_1/	6.07839	3.86464	3.51501	0.74544	0.0307521	0.00235748
220546_1/	4.97329	2.58281	5.46729	0.83021	0.245559	0.00409839
220548_1/	3.24983	3.15169	3.83899	0.310158	0.0579939	0.0082542
220551_1/	3.0357	1.77961	2.19478	0.143971	0.061025	0.00142281
220559_1/	4.69836	3.74025	7.17614	0.51971	0.214959	0.0103928
220561_1/	3.93932	0.49998	1.66946	0.120865	0.034535	0.00600442
220567_1/	3.31662	1.82749	2.51814	0.136346	0.0574233	0.0129545
220571_1/	4.07908	1.61785	2.81888	0.156533	0.039419	0.00730535
220572_1/	3.8994	4.01226	3.39509	0.13316	0.0291958	0.00165792
220574_1/	3.61895	5.03949	2.58963	0.394523	0.0711893	0.000893938
220579_1/	2.64054	3.7043	5.87248	1.5828	0.170876	0.00638602
220580_1/	5.17393	3.29721	2.29983	0.239524	0.115342	0.00363104
220591_1/	6.44966	4.33093	3.46355	0.371304	0.175739	0.000277325
220597_1/	3.21867	5.44012	3.35438	0.401058	0.05403	0.0153973
220601_1/	5.3502	2.87306	3.87343	0.557728	0.0829021	0.00284421
220605_1/	5.45374	2.7577	1.82478	0.292568	0.0788802	0.0030398
220607_1/	1.95359	2.39557	3.05388	0.425164	0.103992	0.0515857
220617_1/	3.52854	4.27492	3.0377	0.41955	0.0642025	0.000507138
220618_1/	7.91742	3.86629	6.41255	0.150734	0.0368505	0.000516624
220621_1/	4.41564	2.00012	3.34647	0.200989	0.0479652	0.0610236
220626_1/	3.37404	1.89315	5.84845	0.576794	0.122611	0.000703818
220632_1/	7.7372	1.53267	3.93792	0.439558	0.129666	0.000446971
220637_1/	3.56124	1.97905	2.51096	0.346583	0.0312342	0.00483751
220651_1/	3.94749	2.33952	4.43444	0.782269	0.198149	0.0382653
220700_1/	4.27685	3.23573	3.48623	0.443257	0.112347	0.00246465
220727_1/	3.91346	1.8438	3.05476	0.399565	0.041689	0.00061093
220730_1/	2.58437	1.52865	2.21403	0.916063	0.115874	0.00299051
220734_1/	3.23849	1.98516	1.77833	0.169748	0.0543147	0.00917955
220735_1/	3.15075	2.79258	2.96039	0.161045	0.0252732	0.0174012
220751_1/	3.57404	4.06693	3.09972	0.2021	0.0163953	0.000717119
220756_1/	3.09755	1.97091	2.78214	0.801269	0.0479776	0.019931
220764_1/	3.87002	2.16869	3.63897	0.617122	0.0382721	0.0229055
220768_1/	10.2026	0.753652	3.67507	0.315213	0.0806564	0.000945633
220773_1/	2.57925	1.54505	2.06032	0.440532	0.0351811	0.00504409
220775_1/	6.50333	2.87828	2.90729	0.10979	0.0324183	0.000190134
220781_1/	7.61728	1.42148	2.00681	0.121674	0.102539	0.000306143
220806_1/	2.60055	1.8915	2.37211	0.313402	0.0131982	0.00931324
220809_1/	2.04096	2.62761	4.10367	0.630023	0.05703	0.0180599
220814_1/	5.89657	2.27289	6.25242	0.40917	0.0475648	0.0143814
220838_1/	3.83854	2.11582	4.88668	0.326422	0.143869	0
220848_1/	6.3334	2.29216	6.48507	0.0963717	0.00757251	0.00311886
220856_1/	2.83943	4.15996	3.00869	0.366096	0.0157325	0.00138107
220863_1/	2.64814	1.76786	3.68641	0.799227	0.0798645	0.0120908
220887_1/	6.05279	2.0359	3.12517	0.299271	0.122749	0.00430991
220888_1/	5.52073	4.96929	4.31775	0.516377	0.0611018	0.00203748
220895_1/	4.20434	4.3228	3.75984	0.776219	0.479718	0.0392081
220914_1/	4.87277	1.95943	3.93115	0.172742	0.018238	0.00280008
220919_1/	3.4823	2.97203	4.12862	0.332553	0.0319586	0.00103126
220925_1/	2.95387	4.22636	4.27737	0.796978	0.067732	0.00449016
220926_1/	2.02418	3.92316	1.53515	0.299284	0.0609082	0.00635573
220939_1/	4.03736	2.35177	0.90768	0.00753697	0	0.00017101
220941_1/	2.97831	1.41711	2.33386	0.382989	0.0792916	0.0181911
220953_1/	1.43871	1.74007	3.68438	1.5044	0.177469	0.00184611
220968_1/	5.57135	2.89239	1.78755	0.148722	0.005217	0.00501841
220978_1/	2.3953	3.76918	5.09086	0.336089	0.0640466	0.0166159
220985_1/	4.92898	3.35788	3.60588	0.134813	0.0256407	0.00748271
220993_1/	4.73063	1.95829	6.31798	0.422618	0.0854469	0.0347524
220996_1/	3.78476	3.53744	2.2549	0.481103	0.0565272	0.00614892
221013_1/	4.93224	4.47681	2.99039	0.373775	0.138599	0.127946
221014_1/	6.80252	1.0234	4.52355	0.302165	0.0609994	0.00664012
221034_1/	2.80982	0.814964	2.40314	0.420892	0.0423906	0.00907985
221065_1/	5.12978	2.36328	3.39279	0.203859	0.0154942	0.00177293
221074_1/	3.22936	1.9239	3.22383	0.811218	0.0518852	0.00120106
221078_1/	3.45708	1.59832	0.983777	0.246688	0.0119114	0.00621503
221086_1/	3.72423	3.86241	5.6129	0.51379	0.0968256	0.00438056
221089_1/	3.95061	3.49064	3.76196	0.35865	0.048882	0.000717751
221092_1/	6.17258	4.19202	5.06102	0.402307	0.0588168	0.000908258
221094_1/	2.23713	2.18733	1.7239	0.304388	0.0336619	0.00443205
221113_1/	2.40378	1.35432	3.24901	0.374007	0.0550693	0.154723
221114_1/	2.59308	5.6798	2.96096	0.551543	0.0823464	0.0454883
221121_1/	8.77449	3.27154	4.10031	0.64415	0.0439504	0.000403654
221123_1/	6.0389	6.47546	6.65647	0.356412	0.0737758	0
221124_1/	3.51373	2.88962	6.82829	0.256359	0.0345762	0.00179672
221139_1/	3.11188	1.33998	2.33976	0.293984	0.0508184	0.0371901
221140_1/	3.42751	2.54879	4.88226	0.384659	0.0230536	0.00404435
221151_1/	5.28537	3.23089	3.21072	0.400185	0.0640326	0.000927235
221152_1/	4.62198	3.93271	3.89154	0.328589	0.0806495	0.0355033
221153_1/	6.70131	4.53901	5.2147	0.192764	0.00290943	0.000365295
221154_1/	5.17687	4.2882	4.51937	0.736491	0.123819	0.00456974
221179_1/	5.84557	5.34731	2.55231	0.338664	0.0457438	0.00099964
221181_1/	5.18205	5.48292	4.12402	0.134622	0.0527175	0.00175691
221192_1/	4.10421	2.78994	3.71607	0.193556	0.035351	0.00113231
221193_1/	1.55342	3.06376	2.31026	0.113858	0.0162722	0.00399613
221198_1/	5.55121	4.1261	5.71159	0.973702	0.144444	0.00425585
221210_1/	2.01425	0.715024	2.99517	0.202511	0.0584625	0.00282534
221218_1/	3.77278	1.5019	2.62249	0.145677	0.0170867	0.00138123
221228_1/	2.24467	2.25059	3.4648	0.642127	0.203692	0.0108903
221229_1/	2.22163	3.61543	1.94832	0.352131	0.0550568	0.00330192
221253_1/	5.25545	1.56548	3.56677	0.540533	0.106698	0.00299833
221255_1/	4.57285	1.77982	6.70747	0.447618	0.0259088	0.000236065
221268_1/	3.89513	3.16589	1.56092	0.0657852	0.0597124	0.00519447
221275_1/	6.5348	3.95083	3.33699	0.199704	0.0640442	0.0648332
221276_1/	4.56664	2.01243	5.14659	0.758645	0.173403	0.00104728
221289_1/	4.29117	2.5958	4.0019	0.600087	0.0649623	0.0433382
221352_1/	4.70573	2.08869	1.79829	0.0442772	0.00269612	0.00238338
221355_1/	2.20437	2.15067	4.26163	0.163882	0.0233644	0.000823007
221363_1/	2.94501	2.88954	2.83439	0.612476	0.0522701	0.0279193
221365_1/	4.27827	3.05372	4.86305	0.325664	0.0968894	0.00463532
221371_1/	5.17416	2.72555	4.37505	0.641168	0.0772361	0.0100853
221394_1/	4.19597	3.79848	4.02992	0.45334	0.0145117	0.00579195
221397_1/	8.26962	0.425998	5.90852	0.577921	0.132483	0.000442234
221402_1/	1.56065	1.334	2.14615	0.375743	0.0827772	0.00281964
221405_1/	3.47139	2.299	2.98917	0.291992	0.023039	0.00239328
221407_1/	3.41541	2.19323	7.14879	0.489251	0.102362	0.0187246
221418_1/	5.02214	2.87224	3.79948	0.970306	0.165883	0.023181
221419_1/	6.14508	1.09227	3.62263	0.915581	0.0905215	0.0112046
221420_1/	3.57954	4.44869	3.38778	0.416987	0.180627	0.0251771
221438_1/	3.12773	2.88623	3.73873	0.446562	0.043564	0.0109992
221439_1/	3.54226	2.89738	2.01856	0.217727	0.0138221	0.0100327
221441_1/	3.7355	2.48518	3.25739	0.282394	0.193808	0.00139553
221442_1/	2.31941	1.57911	2.10485	0.183258	0.0398844	0.00205278
221450_1/	2.8532	2.98289	3.38163	0.445179	0.130715	0.0123065
221451_1/	2.69729	0.496687	3.43301	0.418289	0.0647122	0.0489381
221454_1/	2.89798	2.58852	1.3755	0.18977	0.00949202	0.00499356
221484_1/	1.73081	1.94917	2.83547	0.417152	0.0498597	0.0173549
221528_1/	7.90449	2.82353	6.14702	0.155028	0.00893219	0.000385292
221530_1/	7.10822	3.46737	4.38684	0.345898	0.0352138	0.00179751
221538_1/	6.69329	4.11205	3.68347	0.403381	0.037837	0.000921839
221548_1/	3.76478	2.37761	1.65333	0.080542	0.0367275	0.00174845
221549_1/	6.18037	3.44876	5.16277	0.224646	0.0373503	0.0101175
221577_1/	4.4965	1.06097	2.17676	0.235452	0.0287507	0.00146228
221578_1/	3.97667	2.67644	4.28013	0.181977	0.0120187	0.000417632
221579_1/	4.53424	3.17599	4.75558	0.283068	0.0633559	0.00228557
221587_1/	3.40441	4.42288	1.22568	0.269194	0.139616	0.00420629
221598_1/	1.97287	2.52883	2.6177	0.795318	0.0887234	0.00533044
221608_1/	4.43506	1.92524	2.62487	0.530137	0.0166784	0.00197791
221630_1/	2.59549	2.67577	3.36235	0.501265	0.0780577	0.00374181
221670_1/	4.97464	2.36138	2.92354	0.392857	0.0615715	0.00163605
221684_1/	1.46991	1.67955	2.89853	0.356335	0.0531272	0.00546009
221691_1/	2.88794	3.20522	1.72827	0.227936	0.015582	0.00193686
221699_1/	4.13596	2.57556	5.70631	0.388725	0.0453163	0.000720083
221707_1/	3.76979	1.26113	3.10998	0.869598	0.133436	0.0212027
221724_1/	2.21197	3.38336	3.57137	0.58042	0.0407212	0.00115029
221736_1/	3.06448	2.86589	3.61378	0.391351	0.0649688	0.0119505
221746_1/	4.08952	2.51357	3.98426	0.773871	0.137756	0.0213473
221770_1/	3.37259	2.84023	3.87232	0.636516	0.0521441	0.00255574
221775_1/	5.06131	1.24581	5.29699	0.42789	0.0756588	0.00468421
221848_1/	2.74893	2.21782	5.43385	0.558807	0.0493139	0.00358038
221855_1/	1.90608	2.44738	2.75267	0.38275	0.0472566	0.0526221
221859_1/	2.62822	2.03589	2.83561	0.766491	0.0437414	0.00226975
221861_1/	2.10757	2.39942	2.92966	0.152865	0.0447385	0.00680707
221870_1/	2.60822	3.73994	3.74124	0.353138	0.054354	0.00267224
221880_1/	4.01142	3.79025	1.40523	0.0902234	0.0194143	0
221901_1/	8.2054	2.1561	4.83419	0.0885245	0.037871	0.00861057
221903_1/	3.05647	2.87511	3.30943	0.573475	0.0833784	0.00266458
221909_1/	5.38168	2.89203	4.64323	0.327666	0.0625691	0.00159513
221972_1/	5.67477	4.0717	6.25972	0.445185	0.0985845	0.000314587
222010_1/	3.15872	4.22163	2.94279	0.210866	0.0485839	0.00078334
222069_1/	4.23158	2.05352	4.47977	0.928621	0.138972	0.00143229
222081_1/	2.37145	3.50985	4.12718	0.26694	0.0321073	0.000489982
222096_1/	4.27531	4.89692	3.55194	0.472945	0.15243	0.00467006
222114_1/	5.24231	6.52983	9.05329	0.312545	0.004552	0
222120_1/	6.00647	2.63011	3.72005	0.757728	0.333307	0.00209267
222127_1/	2.82121	4.00338	2.64372	0.21383	0.0209709	0.00993134
222144_1/	3.33972	3.05024	4.55332	0.380266	0.0899864	0.00299244
222167_1/	2.65543	4.45383	6.32449	0.485123	0.0172039	0.00122471
222192_1/	5.31289	2.40247	4.87952	0.639545	0.0364103	0.0202081
222193_1/	3.76671	2.49527	3.232	0.634102	0.0489992	0.00584468
222201_1/	4.77697	1.4639	2.63469	0.129459	0.0463218	0.0748104
222202_1/	2.36263	1.50517	1.37295	0.420772	0.068466	0.0351342
222203_1/	2.43738	2.00295	2.90198	0.291376	0.105403	0.00642203
222213_1/	4.41002	2.37763	3.67455	0.436325	0.0311813	0.0110545
222223_1/	3.03853	3.06127	2.53705	0.244441	0.137354	0.00955041
222226_1/	3.18424	2.09805	3.60243	1.04732	0.0703129	0.00158773
222250_1/	4.04898	1.87915	2.94641	0.30211	0.0245632	0.0047106
222257_1/	3.28713	0.804316	1.26533	0.364249	0.0825004	0.0126058
222266_1/	3.87419	4.76556	4.24873	0.285979	0.0282784	0.00351979
222271_1/	1.11738	0.736497	2.41556	0.466783	0.0879197	0.00683364
222281_1/	2.82866	2.5897	3.38157	0.126621	0.0855063	0.000907157
222282_1/	2.87271	0.819564	3.48258	0.226273	0.0795174	0.000234412
222285_1/	6.71575	1.89907	4.12807	0.16265	0.00171726	0.000916562
222286_1/	6.63008	4.94326	2.74829	0.102229	0.0748757	0.0194764
222325_1/	2.21341	2.61625	3.41415	0.159556	0.0594447	0.00214334
222330_1/	3.01825	1.23904	2.60553	0.609246	0.121586	0.0308461
222353_1/	5.08602	3.08743	3.61342	0.452857	0.134737	0.00559822
222371_1/	3.57934	2.9495	3.65107	0.468635	0.179138	0.0574332
222378_1/	7.58296	3.43931	3.5973	0.215337	0.027881	0.00232258
222380_1/	5.59296	3.17023	4.03705	0.305585	0.0239654	0.00273865
222382_1/	2.51978	2.87087	2.76387	0.160899	0.00265368	0.00174684
222392_1/	3.64698	1.45683	4.32044	1.01147	0.102397	0.0817981
222404_1/	3.64174	3.58708	4.04762	0.209567	0.0661812	0.0514717
222413_1/	6.72246	3.65826	2.65403	0.0906422	0.0368272	0.00209512
222442_1/	4.52808	5.57218	5.66795	0.675781	0.0130001	0.00324128
222444_1/	2.01289	1.78765	1.25837	0.183431	0.0296709	0.0111158
222447_1/	3.58294	2.81088	5.27372	0.388189	0.0331809	0.00199747
222464_1/	1.95092	2.2009	2.19218	0.539763	0.0458886	0.000195546
222479_1/	4.24786	3.28319	2.56658	0.515103	0.0273521	0.000155127
222528_1/	3.55179	2.73391	3.39093	0.917876	0.073333	0.0193006
222534_1/	2.59185	1.76314	2.91278	0.229459	0.0455339	0.00266795
222537_1/	8.01544	2.08546	2.17698	0.126101	0.0187761	0.00350975
222547_1/	3.78549	2.83086	2.12747	0.433537	0.0318885	0.00218669
222568_1/	5.36437	3.48657	4.47598	0.439383	0.0418213	0.00113838
222581_1/	5.11634	2.77835	6.90723	0.511009	0.097223	0.000735762
222599_1/	4.20434	4.00432	2.93809	0.282459	0.0588854	0.00433131
222649_1/	3.5267	3.26029	5.55241	0.899777	0.0927288	0.0162023
222658_1/	6.73476	1.4483	6.38747	0.455343	0.0448053	0.00085555
222735_1/	2.72408	1.74979	4.54124	0.22719	0.0239538	0
222738_1/	3.40049	5.08724	7.5396	0.455669	0.0255095	0.00290017
222740_1/	2.75587	3.25506	2.73251	0.280072	0.0274366	0.0436678
222747_1/	2.91309	1.86186	5.17075	0.360243	0.086755	0.000513022
222779_1/	3.52451	2.32549	2.89717	0.568526	0.150566	0.00151018
222809_1/	5.57659	1.94351	2.69554	0.167264	0.0703273	0.00276999
222816_1/	3.85589	2.68104	3.40127	0.363068	0.1072	0.0309856
222828_1/	6.92245	2.23981	3.11138	0.34807	0.0561168	0.000468258
222835_1/	4.00808	2.68454	3.01565	0.654019	0.0513451	0.00111158
222881_1/	1.62286	2.12736	5.23183	0.69853	0.166886	0.0119075
222892_1/	8.70048	2.25892	3.52185	0.275977	0.0351566	0.00166913
222987_1/	3.27708	4.05842	4.66666	0.245146	0.0258354	0.00143508
223055_1/	8.37988	2.51911	6.54116	0.268842	0.0502624	0.0003928
223058_1/	1.63131	2.96902	2.29508	0.494805	0.0626782	0.0597891
223094_1/	3.24133	1.98362	6.48051	0.496755	0.0478838	0
223104_1/	2.58484	2.93275	4.03888	0.594251	0.109221	0.0378415
223126_1/	5.71816	3.68976	6.27948	0.246759	0.042907	0.00296072
223128_1/	1.31768	2.87915	4.21773	0.64644	0.117436	0.0236136
223138_1/	2.71553	2.5387	2.7456	0.318581	0.0236904	0.00413407
223169_1/	3.27544	2.39145	2.8357	0.129284	0.0677383	0.00851642
223187_1/	1.46053	2.37415	2.15934	0.346451	0.0535245	0.00728042
223229_1/	2.60745	0.288286	2.03562	0.462135	0.0394244	0.00634047
223269_1/	5.29926	4.0128	3.48004	0.658522	0.09414	0.00291087
223274_1/	5.16395	2.16838	3.62243	0.549281	0.0601435	0.00600539
223309_1/	2.92366	3.00075	3.99099	0.988216	0.0671512	0.00232192
223321_1/	3.19453	3.42542	2.38735	0.342473	0.104425	0.000102929
223322_1/	3.34756	2.84404	6.38881	0.586972	0.0274427	0.0168735
223340_1/	2.81424	2.57722	3.64361	0.444764	0.0706549	0.00221367
223347_1/	1.64777	2.64115	2.11903	0.159044	0.0506846	0.00761044
223355_1/	4.80056	2.63963	4.95443	0.544846	0.11915	0.101258
223401_1/	3.24381	4.21135	4.38409	0.355822	0.122637	0.00133346
223417_1/	5.79004	3.82409	2.2059	0.207938	0.0208195	0.000413139
223466_1/	5.30413	2.98805	4.40103	0.191225	0.0622843	0.0102034
223474_1/	2.01024	3.07104	1.37069	0.0724307	0.0716084	0.00677398
223485_1/	0.525764	0.828391	2.7348	0.468426	0.0517423	0.00266978
223489_1/	2.95111	1.43238	1.61483	0.203806	0.0170112	0.00687438
223500_1/	2.71092	0.658507	1.18318	0.231834	0.024524	0.0134888
223507_1/	5.28017	3.29515	2.56506	0.112321	0.0346903	0.00186062
223518_1/	4.52859	1.7955	3.14347	0.190755	0.0315296	0.00569133
223525_1/	5.48556	2.8611	3.88951	0.683716	0.0820277	0.00482219
223559_1/	5.40861	2.67155	5.67243	0.427697	0.0469304	0.00420256
223560_1/	4.08206	3.49579	4.72217	0.482934	0.0588206	0.00446616
223561_1/	8.67738	0.175188	5.43639	0.22105	0.0109113	0.000289663
223568_1/	2.29167	3.2562	1.98491	0.187393	0.0115997	0.0042561
223631_1/	3.60272	4.60885	3.29502	1.17425	0.0997464	0.0329638
223680_1/	5.37006	3.99307	2.06153	0.165706	0.0107896	0.00252612
223689_1/	5.69304	1.15284	6.18718	0.126701	0.00430606	0.000302335
223785_1/	3.30439	3.80642	6.09397	0.286434	0.0672792	0
223799_1/	6.56172	8.07863	4.66487	0.318064	0.282276	0.0164558
223823_1/	2.76876	6.99656	3.49317	0.247086	0.0407048	0.0212213
223834_1/	3.15501	3.00113	4.37722	0.479574	0.0299295	0.0059816
223842_1/	3.44582	1.48331	2.76813	0.26178	0.0182853	0.00165561
223853_1/	3.40788	0.727724	2.18066	1.0433	0.0735578	0.0325951
223855_1/	4.1966	4.75852	5.35144	0.878884	0.0534427	0.000981369
223875_1/	4.30637	2.03605	4.52599	0.859669	0.141234	0.00118487
223905_1/	3.52217	2.17279	4.19845	0.470519	0.066557	0.00775848
223916_1/	3.45358	4.31631	3.1635	0.244144	0.105122	0.0040311
223932_1/	3.99704	2.93306	3.60871	0.735133	0.101444	0.0005642
223939_1/	7.66498	5.17645	6.59946	0.373943	0.146286	0.00464315
225125_1/	3.22746	2.81013	1.4209	0.250229	0.0269486	0.000778377
225175_1/	4.07488	1.83045	6.23122	0.730897	0.0287816	0.00431509
225182_1/	3.05008	0.963437	1.69956	0.111011	0.0363447	0.000386204
229010_1/	5.34973	4.33406	2.2419	0.503862	0.0420366	0.00750239
229017_1/	7.53502	0.925449	2.71232	0.525112	0.0406513	0.00197002
229018_1/	3.41455	4.10214	5.21749	0.320457	0.0221495	0.00919941
229022_1/	8.1176	2.16638	3.32461	0.929856	0.0313657	0.00159007
229026_1/	2.32904	3.14145	3.89147	0.149748	0.113363	0.00242157
229030_1/	9.0783	2.14481	5.02756	0.14177	0.0477172	0.00529052
229054_1/	8.88972	2.58571	5.21696	0.173062	0.00890024	0.00858368
229057_1/	5.51936	4.3576	3.89564	0.259332	0.0107326	0.00246393
229058_1/	5.02033	3.22305	1.27364	0.0349594	0.0240224	0
229059_1/	4.11626	0.890501	2.43895	0.158935	0.012209	0.00113747
229061_1/	5.72642	2.31937	3.8482	0.637062	0.0246345	0.00802615
229074_1/	2.47634	1.06603	4.93691	0.511345	0.0475505	0.0001693
229075_1/	3.60403	2.82353	4.39905	0.413583	0.0485329	0.0796832
229078_1/	2.55768	2.93559	3.52293	0.446298	0.0184111	0.00139127
229090_1/	8.69509	5.76395	2.91876	0.36863	0.0132419	0.00127732
229091_1/	4.64078	3.47034	2.89731	0.128232	0.0121274	0.00141495
229099_1/	7.53936	2.9671	4.95204	0.221787	0.0250916	0.000547078
229103_1/	2.98982	3.6193	2.31469	0.372543	0.0651255	0.0101385
229112_1/	4.39825	3.03207	4.20439	0.158837	0.0174939	0.00717658
229114_1/	3.63129	2.21982	3.49542	0.304926	0.0317771	0.00700686
229122_1/	2.3431	1.68917	3.87575	0.728644	0.12636	0.00270424
229124_1/	5.98491	1.56519	3.99481	0.353963	0.0977438	0.0020049
229130_1/	3.85568	1.87157	3.92448	0.226868	0.0564687	0.000520974
229134_1/	6.98109	4.85775	6.22592	0.801906	0.198825	0.000590243
229162_1/	1.83864	3.93251	2.30669	0.215648	0.0175664	0.00233305
229164_1/	2.91491	5.3039	2.66353	0.207469	0.0395504	0.00490048
229171_1/	4.73625	5.40148	4.74493	0.524496	0.0652838	0.00288655
229180_1/	3.10669	3.2451	1.04445	0.207762	0.00703471	0.0162966
229189_1/	4.5192	1.11377	2.44223	0.583825	0.115072	0.00868304
229203_1/	5.35443	3.5744	3.67161	0.495789	0.0448548	0.00178422
229209_1/	3.55558	4.40889	2.14985	0.052591	0.00369574	0.0011494
229210_1/	5.63051	2.44978	3.83351	0.283438	0.0487291	0.0656094
229215_1/	3.08721	2.10616	2.54183	0.41742	0.0222338	0.0162209
229217_1/	7.95081	4.33474	4.14714	0.130722	0.0868523	0.000461981
229236_1/	3.74499	3.46195	3.69148	0.405792	0.0395905	0.00795381
229237_1/	2.52843	2.94575	1.92609	0.44064	0.187124	0.0146823
229246_1/	3.23496	4.18805	1.52944	0.235711	0.0223049	0.00957315
229248_1/	5.6327	1.73669	3.02031	0.148323	0.0769748	0.00124141
229251_1/	8.01244	5.07489	6.11587	0.190622	0.0670059	0.00103305
229254_1/	5.36173	3.33398	5.45487	0.435761	0.0426329	0
229259_1/	3.24336	3.07967	5.69308	0.608494	0.108315	0.001369
229262_1/	7.93011	1.52922	1.94711	0.345727	0.0830485	0.00680112
229263_1/	2.15148	2.61968	1.64236	0.148268	0.0619346	0.00621143
229274_1/	1.55163	3.63748	2.98621	0.710306	0.0296906	0.00379049
229280_1/	6.08517	3.84746	4.56492	1.41768	0.0465481	0.000928201
229294_1/	7.5972	5.51403	8.06463	0.754649	0.356941	0.00104437
229297_1/	5.31008	2.67068	4.65633	0.395473	0.0205132	0.000707014
229298_1/	4.95249	0.458701	2.71374	0.412746	0.12991	0.00198197
229299_1/	5.96025	1.58232	3.86669	0.329089	0.187961	0.109971
229302_1/	3.33311	1.66248	2.19122	0.558742	0.0480666	0.0153876
229315_1/	4.59368	3.14662	5.49783	0.732761	0.0860563	0.00599614
229316_1/	5.6736	4.19213	4.22597	0.314791	0.0231919	0.00119137
229325_1/	4.98483	2.15261	3.71161	0.285452	0.0510848	0.00237531
229338_1/	1.61243	2.35541	2.17194	0.414437	0.0707042	0.001686
229339_1/	5.70654	7.29213	2.84494	0.335136	0.040699	0.00163888
229366_1/	9.41964	2.06067	4.30499	0.250737	0.1184	0.00558653
229368_1/	1.74691	1.45834	1.00293	0.468408	0.0906355	0.0107951
229374_1/	3.17977	4.46496	2.42755	0.148056	0.0776871	0.015735
229376_1/	4.51193	3.25244	5.80901	0.402111	0.0486643	0.00218555
229409_1/	2.67943	1.71862	3.43752	0.127574	0.0396356	0.00174341
229413_1/	3.06182	2.53936	3.45811	0.222416	0.0682072	0.00124426
229414_1/	6.00113	3.69586	5.00258	0.202401	0.00526183	0.000502766
229431_1/	4.76664	3.16885	6.98295	0.824004	0.0586055	0.00379469
229455_1/	3.40315	1.5797	1.51007	0.270992	0.0693374	0.00316842
229465_1/	2.80116	3.08747	2.79301	0.180734	0.0571479	0.00300258
229466_1/	4.90136	1.50877	3.21248	0.200575	0.117265	0.00290633
229469_1/	5.89951	2.69672	3.06042	0.365837	0.0275846	0.000839516
229470_1/	2.48795	2.95832	2.58039	0.357558	0.0330408	0.00733013
229472_1/	5.32043	2.22557	4.81215	0.272949	0.0650193	0.0064927
229476_1/	7.16527	2.58522	3.26615	0.349412	0.0296118	0.00198574
229484_1/	3.50351	2.36779	2.06196	0.584009	0.17321	0.0201776
229489_1/	6.30282	0.603776	3.38289	0.205519	0.0165082	0.000370257
229506_1/	4.48267	1.53285	2.92336	0.119279	0.00666966	0.00419518
229516_1/	4.29045	0.698169	5.02229	0.0779571	0.0240859	0.0118085
229527_1/	3.14037	2.35463	2.7192	0.726496	0.0372193	0.00805554
229531_1/	7.6169	3.67744	4.36855	0.911731	0.00550664	0.00783384
229532_1/	5.02454	2.83513	3.79649	0.171976	0.0182477	0.00488817
229535_1/	2.74919	2.05582	3.51551	0.66282	0.0646531	0.000216501
229543_1/	2.18467	1.3403	2.55561	0.330669	0.0907948	0.000944845
229544_1/	2.07747	1.13947	3.84289	0.868567	0.0759191	0.0188049
229548_1/	5.53196	4.25369	3.86959	0.546179	0.0601886	0.0111684
229557_1/	3.44461	2.48646	2.91945	0.703184	0.138207	0.0365377
229558_1/	3.01418	2.37017	1.87099	0.262335	0.0806373	0
229566_1/	5.29319	3.22848	2.74487	1.01803	0.118386	0.0576606
229571_1/	4.39715	4.83732	3.98099	0.198712	0.0182121	0.00456199
229573_1/	1.29268	1.85845	2.86158	0.455074	0.0301272	0.0116225
229582_1/	8.34843	1.20836	2.75063	0.642687	0.1824	0.00672603
229596_1/	3.48065	4.92672	2.98504	0.242666	0.0266145	0.00647249
229604_1/	5.98272	0.867752	5.97095	0.869854	0.176444	0
229611_1/	3.44226	2.09666	3.43145	0.22094	0.0230799	0.0235192
229616_1/	5.69311	4.42295	3.27475	0.213764	0.0328954	0.00905128
229621_1/	4.28187	3.02603	3.66213	0.140873	0.0109108	0.00310362
229625_1/	2.73343	2.37665	1.86974	0.301464	0.0359125	0.013135
229634_1/	5.48023	3.41028	3.07756	0.370489	0.143802	0.0013883
229657_1/	4.65461	1.50899	3.44725	0.345666	0.057009	0.0142747
229687_1/	2.39965	2.75142	3.70972	0.417883	0.145133	0.0003617
229703_1/	4.1358	1.79663	2.39886	1.05039	0.0415084	0.00124491
229713_1/	4.83726	2.39853	3.61611	0.373543	0.0544159	0.000251671
229727_1/	10.0484	4.04158	4.53099	0.353594	0.277085	0.053767
229728_1/	1.65069	1.02761	0.884004	0.100325	0.00556445	0.00223967
229759_1/	3.05383	3.01713	2.71927	0.897121	0.169925	0.0209815
229767_1/	4.63668	4.26296	2.74754	0.363866	0.0170894	0.268691
229773_1/	3.49173	2.14497	4.04118	0.215667	0.0164441	0.000873246
229788_1/	1.58157	1.21185	2.31408	0.601882	0.0578948	0.000698839
229794_1/	2.01292	2.99017	3.19578	0.494436	0.0253442	0.00382607
229820_1/	1.27029	1.32007	2.02583	0.63061	0.0704358	0.00620936
229828_1/	4.55444	2.48464	2.41829	0.555013	0.022722	0.000507982
229829_1/	5.73327	3.60158	3.36638	0.883803	0.0627525	0.000932186
229830_1/	4.82466	3.78112	3.20971	0.484056	0.103582	0.0131916
229838_1/	3.04295	4.2222	4.65637	0.625749	0.0839007	0.00191354
229860_1/	6.11549	1.70043	4.33773	0.210807	0.0936455	0.00718662
990099_1/	5.50275	3.09363	3.77239	0.465732	0.165806	0.0154403
990111_1/	2.76523	1.06345	0.801189	0.0864962	0.0316928	0.00234616
990140_1/	6.26657	3.10913	2.79198	0.224869	0.049551	0.00107449
990175_1/	3.83881	0.803704	2.77832	0.307087	0.0673368	0.00052079
990190_1/	6.28267	3.65931	4.01663	0.106017	0.00545285	0.00726367
990213_1/	2.53961	2.41259	6.35609	0.671874	0.0128178	0.00642525
990241_1/	9.19587	5.00122	2.80116	0.276097	0.0618965	0.00274508
990252_1/	3.22158	1.94983	2.79826	0.460705	0.0611736	0.012246
990278_1/	3.97907	1.65228	2.78347	0.11349	0.00472548	0.00391377
990284_1/	2.79141	1.22912	3.08634	0.526403	0.0269827	0
990360_1/	1.96316	1.63291	2.63933	0.426505	0.0187744	0.00118748
990411_1/	3.73732	3.98673	3.30005	0.397378	0.0198566	0.0152184
990424_1/	3.45681	3.57122	3.89958	0.360845	0.0288652	0.00120127
990478_1/	4.40957	1.77343	1.09816	0.04092	0.0108854	0.000678101
990483_1/	4.65329	3.1357	4.75377	0.810956	0.353337	0.00521212
990545_1/	4.97887	2.23218	4.10701	0.192168	0.00832327	0.00259912
990559_1/	7.31473	3.89085	4.95836	0.506928	0.0215178	0.00119466
990591_1/	3.96207	2.12509	1.22637	0.104974	0.0298263	0.0237562
990600_1/	2.46745	3.78099	4.25906	0.354315	0.137511	0.000731465
990615_1/	8.36295	3.84154	2.88261	0.405334	0.0406698	0.00209469
990618_1/	6.30935	3.73999	2.76689	0.301314	0.0198458	0.000764167
990654_1/	8.1074	3.8185	3.35927	0.418072	0.172396	0.000680511
990666_1/	3.60274	1.3374	3.40097	0.291981	0.308977	0.00342754
990687_1/	5.75073	1.42299	4.19259	0.443073	0.0846309	0.00578638
990696_1/	5.80749	3.28663	2.45505	0.113828	0.0198094	0.0139723
990730_1/	4.46041	3.36164	4.13134	0.294025	0.0746254	0
990738_1/	1.98136	2.67942	3.93384	0.579528	0.0369051	0.00741377
990744_1/	7.07861	4.33894	3.69956	0.396706	0.0224278	0.00499829
990774_1/	4.16269	3.90017	4.75829	0.438748	0.0342675	0.0127648
990802_1/	10.7299	3.63204	11.4761	0.121409	0.000751067	0
990807_1/	8.83988	2.88406	3.10446	0.300962	0.0189936	0.00666695
990826_1/	3.11034	4.87488	3.18942	1.22439	0.0787546	0.00433493
990839_1/	3.75436	1.54749	2.19669	0.203381	0.00906168	0
990843_1/	5.72823	1.87014	3.73184	0.516571	0.0732674	0.00218652
990855_1/	5.70137	1.05452	4.87778	0.727652	0.0594858	0.000869796
990891_1/	2.81463	2.38242	3.01795	0.42415	0.101348	0.000864153
990903_1/	8.48065	2.66678	7.3039	0.460955	0.0546952	0.00698654
990908_1/	3.85718	3.15996	3.59148	0.471788	0.0149763	0.0158548
990930_1/	4.49883	2.06932	4.4543	0.388624	0.0356201	0.00924865
990956_1/	5.18634	1.98192	2.25211	0.0964959	0.00630799	0.000307861
990959_1/	7.6929	4.48717	4.26805	0.365567	0.00151286	0.00113373
990979_1/	3.3623	3.09544	2.71015	0.0670516	0.00155334	0.0025036
990984_1/	6.71452	4.53945	4.04091	0.173715	0.0116558	0.00281231
990989_1/	4.62919	4.6218	1.81262	0.700038	0.0712803	0.0370263
991026_1/	7.07488	1.99527	7.74401	0.544063	0.0516362	0.0055074
991040_1/	5.96047	1.91092	3.41131	0.369966	0.0283858	0.00358189
991062_1/	4.22113	1.35778	3.58545	0.404842	0.096258	0.0133027
991073_1/	3.87075	4.84073	4.09001	0.0270577	0.0328965	0.0315671
991077_1/	3.2613	6.00725	2.53161	0.311354	0.0384811	0.000562532
991082_1/	5.77099	2.84481	2.38736	0.15508	0.02013	0.0032611
991108_1/	4.24191	2.81236	3.20822	0.427749	0.0649906	0.000955042
991151_1/	4.23921	2.57586	4.66629	0.632882	0.0971577	0.000937744
991152_1/	4.77368	1.73486	1.08544	0.578922	0.0149963	0.00640716
991171_1/	6.45408	2.88527	5.38958	0.310512	0.0774414	0.000662322
991240_1/	4.67313	3.75104	5.88978	0.619125	0.134225	0.0161271
991249_1/	3.94056	2.1592	4.7073	0.57322	0.0513103	0.00208461
991253_1/	5.8897	1.55316	4.67551	0.221061	0.0187193	0.00657252
991316_1/	3.29291	2.1091	3.88796	0.463196	0.0445355	0.000253555
991360_1/	3.09125	3.0902	2.39089	0.398913	0.151058	0.00251386
991362_1/	2.27766	4.37307	3.30131	0.197919	0.00372585	0.00186565
991374_1/	3.0543	0.958033	1.36835	0.126847	0.0271594	0.00119598
991375_1/	4.03042	2.39784	5.84722	0.371761	0.0208953	0.00149346
991423_1/	4.27328	2.32251	3.65669	0.617747	0.0769692	0.0806157
991465_1/	7.75639	2.23459	6.64321	0.190369	0.00940874	0.000673348
991510_1/	4.08223	4.07187	1.93796	0.150171	0.00989595	0.00101731
991524_1/	4.24502	3.2321	2.27823	0.208768	0.0426661	0.00633885
991525_1/	4.7967	2.7098	2.56465	0.45338	0.0300362	0.00118297
991530_1/	7.92362	3.26905	5.64983	0.239378	0.0562665	0.00141851
991536_1/	3.72397	4.64063	3.39267	0.475911	0.240104	0.0183254
991568_1/	5.35443	2.61695	2.09344	0.237789	0.0203122	0.00270427
991577_1/	5.29325	3.25386	6.07487	0.440288	0.153854	0.0157193
991604_1/	4.28383	1.5484	2.92941	0.516906	0.113585	0.00229412
991611_1/	2.36935	1.98921	3.76172	0.459516	0.0614602	0.0208904
991641_1/	4.60323	4.22884	3.6432	0.546006	0.0298176	0.0165252
991642_1/	4.34151	0.96619	5.50726	0.513058	0.0336123	0.000756344
991649_1/	4.96654	5.10147	1.45088	0.164072	0.0129599	0.0010927
991650_1/	4.25891	1.64023	4.30338	0.29278	0.0943784	0.00396723
991654_1/	2.74832	2.67573	1.88546	0.211044	0.0183874	0.0384561
991676_1/	3.72784	1.40117	4.14996	0.489821	0.0939763	0.00502131
991684_1/	5.24498	3.75456	4.09637	0.632996	0.114805	0.00235848
991697_1/	1.82089	1.7987	3.80034	0.76264	0.00489618	0.000601965
991712_1/	5.64011	3.74451	3.80439	0.46969	0.0603055	0.00349598
991745_1/	5.93312	2.15525	3.70315	0.17459	0.149127	0.00500677
991761_1/	4.06271	3.62029	6.32368	0.412479	0.0346654	0.000260552
991764_1/	5.9055	3.11606	3.65201	0.425597	0.039203	0.000752247
991765_1/	6.10621	5.2899	1.57732	0.268465	0.0227032	0.000930385
991793_1/	2.51256	1.26566	1.23983	0.199325	0.0781883	0.0106739
991835_1/	4.40182	1.30684	3.58346	0.120536	0.0281701	0.000303684
991840_1/	4.94536	1.89363	4.75016	0.267369	0.124855	0.00106654
991856_1/	2.90836	2.74125	2.84125	0.67546	0.0953516	0.000547751
991864_1/	4.99332	2.1582	1.51924	0.404106	0.0443823	0.0029566
991867_1/	6.40066	4.12318	3.00587	0.456963	0.0266778	0.00185392
991873_1/	4.22724	2.62319	3.69216	0.372991	0.139951	0.00322524
991884_1/	5.97382	3.26281	3.54266	0.546312	0.0908564	0.0087563
991885_1/	3.54262	5.12769	4.58709	0.212208	0.0257371	0.00437008
991889_1/	3.6303	1.97179	3.77522	0.584426	0.130347	0.00371321
991891_1/	5.21766	4.33535	3.54324	0.307724	0.184184	0.00103648
991893_1/	2.41674	1.77865	2.81152	0.205988	0.0184006	0.0136603
991917_1/	2.43162	2.43931	1.70126	0.31167	0.0876763	0.0373823
991935_1/	4.12108	3.2727	2.36196	0.485768	0.0358692	0.0478852
991947_1/	2.14992	2.33546	3.18006	0.676634	0.115172	0.0303125
991959_1/	5.90602	2.72197	5.59203	0.586897	0.0219993	0.000139304
991969_1/	7.57069	3.18263	3.70216	0.348242	0.0293501	0.00256144
991972_1/	5.71315	1.37707	2.94412	0.10169	0.00850323	0
991973_1/	2.61287	3.92193	1.72199	0.145855	0.0462066	0.00497
991981_1/	5.6258	1.55551	4.6238	0.797597	0.0479182	0
992077_1/	1.4457	3.21287	3.30347	0.62393	0.0902707	0.00576888
992080_1/	4.71472	6.08583	4.80448	0.186478	0.0194755	0.000395281
992092_1/	1.99658	1.54626	1.99271	0.576447	0.248126	0.00496742
992108_1/	8.64373	5.18988	3.8687	0.150063	0.137315	0.0102478
992112_1/	5.2304	3.74475	3.17322	0.222072	0.0183776	0.0205786
992114_1/	5.06246	3.56179	3.93417	0.379905	0.108113	0.00513071
992115_1/	3.93564	2.86349	2.16605	0.466798	0.0650013	0.0060682
992145_1/	5.77069	2.29823	5.61448	0.163534	0.0124892	0
992198_1/	4.36749	3.52586	2.50062	0.133562	0.0233859	0.0079089
992224_1/	6.65734	1.42183	3.1596	0.448718	0.0266317	0.00268209
992226_1/	3.7314	3.35402	2.20505	0.694781	0.0122278	0.000233574
992247_1/	2.3062	1.12807	2.72331	0.713064	0.0350863	0.0237429
992252_1/	3.75666	3.3408	5.76088	0.304099	0.0856988	0.00335158
992259_1/	10.9566	1.45838	3.45877	0.624641	0.0665318	0
992266_1/	3.55101	2.9749	3.28937	0.212238	0.0398929	0.000814982
992311_1/	3.59257	2.52363	3.86711	0.413772	0.020576	0
992318_1/	3.14176	1.46728	3.24896	0.0284467	0.00165034	0.00167704
992321_1/	9.31218	7.06338	5.47766	0.312029	0.0667615	0.000539133
992337_1/	8.15166	2.56517	5.32866	0.180832	0.0797931	0.00841665
992346_1/	4.54582	4.47598	3.04777	0.134406	0.00264293	0.00129934
992350_1/	4.73454	1.83628	3.52424	0.341166	0.050432	0.00221597
992353_1/	2.82342	2.26354	4.57991	0.504347	0.0597153	0.00340339
992356_1/	3.05936	1.94613	3.30376	0.621073	0.358222	0.0188363
992361_1/	2.68993	1.27933	2.14573	0.232478	0.00241243	0.000434103
992370_1/	2.75128	1.34717	2.43087	0.361653	0.022494	0.00225598
992468_1/	6.65194	2.93144	1.99099	0.694905	0.13263	0.000582521
992486_1/	5.56987	1.46141	3.87636	0.448036	0.0402656	0.000264857
992491_1/	6.82124	2.45509	7.78913	0.634229	0.00848269	0.00236458
992495_1/	3.53729	2.97772	4.33294	0.829048	0.0735114	0.0184663
992497_1/	5.16742	1.75012	4.8584	0.575774	0.0315354	0.0438665
992544_1/	6.53936	3.96142	2.75982	0.259427	0.0116574	0.000338734
992550_1/	5.44566	2.09692	3.70532	0.451666	0.0197117	0
992572_1/	5.63311	1.83436	2.087	0.35198	0.0384024	0.0187561
992586_1/	1.62052	1.24003	1.73348	0.24545	0.0297648	0.000414649
992611_1/	6.82326	5.23554	4.6883	0.262132	0.0335015	0.00124437
992618_1/	6.25252	2.94628	4.11448	0.398352	0.00367065	0.000437437
992633_1/	4.27069	1.59302	2.41971	0.252174	0.00592327	0.00706804
992662_1/	1.90673	0.573541	2.67783	0.281126	0.0053006	0.00199653
992669_1/	3.18398	3.11212	4.36146	0.959809	0.0303617	0.00172558
992674_1/	3.29134	2.81799	2.64468	1.10825	0.0637496	0.0063957
992680_1/	2.5057	3.116	2.97141	0.426653	0.0589785	0.00610936
992688_1/	4.37005	1.46626	1.97783	0.183381	0.0727416	0.0152083
992716_1/	2.36376	1.53437	2.297	0.227473	0.00838048	0.000774665
992722_1/	3.61169	1.2238	2.6632	0.439824	0.0557063	0.0370979
992736_1/	3.31711	0.526098	2.51737	0.205696	0.0145557	0.000666435
992749_1/	5.43868	1.85759	2.61788	0.0833712	0.0209733	0.000220291
992756_1/	5.3161	2.89011	2.07842	0.212858	0.0542214	0.00348634
992757_1/	5.60336	1.87917	3.51974	0.329564	0.092441	0.00855954
992775_1/	5.37111	4.02572	5.00294	1.15329	0.429073	0.0227103
992801_1/	4.98816	3.1347	4.2689	0.476206	0.00999956	0.00279777
992850_1/	7.08331	1.46171	2.72571	0.344602	0.0690555	0.00154922
992861_1/	6.63345	2.83395	2.6712	0.260544	0.0283921	0.00123211
992863_1/	5.2602	2.13649	2.21511	0.176727	0.0251405	0
992872_1/	4.82862	1.48399	4.21216	0.401995	0.0519748	0.0392217
992918_1/	5.93579	3.50183	4.522	0.551051	0.115972	0.00836036
992946_1/	3.76814	2.50982	4.48241	0.604778	0.080465	0.00175644
992964_1/	5.26623	6.3826	3.04512	0.336422	0.0324777	0.00215364
992976_1/	4.42551	2.27979	3.03383	0.284331	0.0417273	0.0118319
992998_1/	4.8823	2.53123	3.00173	0.45769	0.157581	0.00175807
993000_1/	2.85388	3.6616	1.88075	0.0907124	0.0332397	0.00395773
993005_1/	5.08368	2.72885	3.95818	0.244974	0.0388469	0.00258557
993016_1/	8.18486	3.39862	3.75477	0.422622	0.0736594	0.000924928
993022_1/	6.52102	0.954255	3.01501	0.257866	0.00520672	0.00120458
993023_1/	4.20483	1.46533	3.01877	0.226745	0.00265375	0.00104539
993038_1/	2.46854	2.60654	1.5575	0.212635	0.0724548	0.0073423
993041_1/	6.78142	1.25629	4.17554	0.590429	0.0215484	0
993082_1/	3.0654	3.96085	1.75367	0.229096	0.0455447	0.00325328
993099_1/	2.95229	3.05036	3.06061	0.386894	0.0441901	0.00388888
993118_1/	5.10995	4.42287	4.5637	0.274218	0.122506	0.024947
993126_1/	2.57842	4.2137	2.96746	0.256063	0.0285085	0.000501229
993136_1/	3.62603	0.413201	0.847425	0.160015	0.0309706	0.00121667
993144_1/	6.76155	1.91665	4.05723	0.100765	0.0260725	0.0301793
993167_1/	6.81038	1.82571	4.04353	0.223353	0.08172	0.005866
993170_1/	4.338	2.06806	4.5598	0.169691	0.0650797	0
993271_1/	2.00491	2.48928	4.0269	0.310857	0.045053	0.0131997
993300_1/	4.86668	4.28217	3.08212	0.388996	0.0501692	0.00290147
993314_1/	3.3581	3.95436	2.06645	0.322461	0.0734693	0.102861
993346_1/	10.2497	1.82393	6.21236	0.176305	0.0158273	0.00115889
993349_1/	4.36608	1.52377	3.02461	0.307653	0.123997	0.00170457
993361_1/	2.49342	2.05673	5.0464	0.50801	0.123297	0.00366627
993374_1/	5.93777	2.5762	1.36149	0.117372	0.0296324	0.00383384
993387_1/	2.77034	3.33061	2.62946	0.581645	0.0790705	0.00104542
993390_1/	4.3085	2.66227	3.72477	0.211824	0.092385	0.0178162
993391_1/	2.83542	6.13868	1.75577	0.407211	0.0726596	0.0010876
993415_1/	9.47491	7.68635	4.31799	0.357587	0.00664916	0.000751822
993416_1/	6.66302	3.89172	4.35721	0.077201	0.0165764	0
993427_1/	2.61069	2.53411	2.77469	0.477095	0.0436011	0.00403929
993429_1/	1.79591	2.80657	3.03312	0.160838	0.0456748	0
993439_1/	3.73856	6.0091	3.26023	0.357303	0.0828334	0.0145144
993447_1/	7.97546	7.6672	5.50716	0.23681	0.0334788	0.00788378
993453_1/	7.18374	3.37915	5.22209	0.23524	0.16931	0.00721083
993470_1/	2.65154	1.1586	2.731	0.253529	0.0191786	0
993486_1/	4.16726	0.663456	1.55939	0.116782	0.116112	0.00449521
993492_1/	5.51613	2.88951	3.44317	0.732616	0.082326	0.0105402
993523_1/	3.17492	2.66877	2.47031	0.125868	0.00487336	0.00870881
993577_1/	3.22716	3.03082	6.8763	0.722164	0.15064	0.00653513
993651_1/	3.58258	2.52553	3.52391	0.631223	0.079264	0.0077644
993656_1/	2.25746	2.45186	4.89558	0.608324	0.0726711	0.0408441
[truncated: 277 more rows]

## Sheet: primary_visual
Subjects	primary_visual_Ig1_Ig2	primary_visual_Ig_Id_Ia	primary visual_Id4_Id5	primary_visual_Id6	primary_visual_Id7_Id8	primary_visual_Id10
[truncated: 914 more rows]

[truncated: 15 more sheets: visual_association, F2T1, OP1, OP2, OP3, OP4, OP5, OP6, OP7, OP8, OP9, TE1.0, TE1.1, Te1.2, TI]
