# Supplementary material for: Structural Connectivity Differences Reflect Microstructural Heterogeneity of the Human Insular Cortex
Source: Hum Brain Mapp. 2025 May 21;46(8):e70231. doi: 10.1002/hbm.70231 (PMC12093499; doi:10.1002/hbm.70231)
Supplement: Supplementary file 10 — Table S6. Average fiber bundle capacity per subject computed for each combination of insular connectivity cluster and functional/anatomical target region for the HCP data set (right and left hemisphere combined). [file HBM-46-e70231-s002.xlsx]

## Sheet: auditory
Subjects	Ig1_Ig2	Ig_Id_Ia	Id4	Id6	Id7	Id8_Id10
100206	2.49677	1.92079	0.106279	0.135322	0.0232533	0.036683
100307	5.6214	3.65207	0.0686631	0.138977	0.00600324	0.0307551
100408	3.14633	4.60448	0.0884717	0.0508884	0.00443429	0.0153367
100610	4.36923	2.64382	0.0627684	0.146132	0.00775165	0.0372706
101006	3.54691	5.32756	1.11278	0.367501	0.0967733	0.0927049
101107	5.09576	3.94223	0.130311	0.0995362	0.0500494	0.0657145
101309	3.33315	5.12839	0.0586052	0.238584	0.0153516	0.0196368
101410	2.74728	2.39883	0.0875547	0.0175249	0.00186737	0.00433767
101915	4.97134	8.26716	0.122791	0.0862967	0.019869	0.0348147
102008	4.04079	6.57674	0.0812822	0.0731239	0.0132599	0.0253286
102311	5.67249	5.76456	0.0823661	0.186542	0.00769716	0.00880909
102513	3.61576	2.67749	0.0491582	0.0591397	0.00823773	0.0204818
102816	7.68889	6.95612	0.0636178	0.0959936	0.00315852	0.014728
103111	2.74738	2.58452	0.0347276	0.0507993	0.00472533	0.00498771
103414	5.94172	10.9459	0.130983	0.109725	0.00394363	0.0241213
103515	3.8636	4.24389	0.0680902	0.247498	0.031567	0.0345011
103818	8.7174	6.69298	0.104552	0.235051	0.0178767	0.0250656
104012	6.37878	6.54894	0.041044	0.142702	0.028686	0.0598365
104820	6.15114	9.16026	0.303651	0.327235	0.110221	0.0768499
105014	6.0449	6.16454	0.0466237	0.119548	0.00477662	0.0233006
105115	2.47929	7.30288	0.0518554	0.128053	0.00305783	0.00831095
105216	2.49563	2.77247	0.018882	0.037766	0.00136123	0.0301716
105620	6.47534	7.76332	0.27884	0.230707	0.0181359	0.021224
106016	7.93295	6.42317	0.0930421	0.397357	0.0108094	0.0234992
106319	4.55409	5.88467	0.0746061	0.115949	0.012735	0.040478
106521	5.69861	3.58286	0.0992954	0.0595464	0.0249837	0.0165276
107018	7.48755	10.5178	0.124932	0.373699	0.00899741	0.0212048
107321	7.47707	8.30726	0.150365	0.093496	0.00460075	0.0247137
108121	9.46679	7.88894	0.28752	0.390885	0.0228225	0.0255306
108222	6.96498	5.19761	0.0574469	0.0296749	0.00629288	0.00941908
108323	7.18643	4.31174	0.151727	0.0611963	0.0065054	0.00774529
108525	2.26492	3.80544	0.0352746	0.077068	0.0278235	0.0537367
108828	3.24958	3.87295	0.0324039	0.0769377	0.00602722	0.0119319
109123	4.10068	4.25625	0.0788985	0.208786	0.0278581	0.044818
109830	6.96208	9.28412	0.214064	0.11613	0.0208586	0.0650519
110007	5.38528	7.60212	0.107941	0.289514	0.0130507	0.0407291
126325	5.14309	4.36844	0.403632	0.169872	0.0163554	0.0109549
126628	4.99323	5.72954	0.103288	0.12631	0.00974476	0.044873
127327	2.98773	5.03664	0.0570804	0.0510599	0.0102983	0.0308254
127630	5.22626	5.92638	0.136578	0.127886	0.0740997	0.064607
127933	3.75406	4.41832	0.0634735	0.048425	0.00592893	0.0468141
128026	6.46523	4.40956	0.0459983	0.0936591	0.00787116	0.0201689
128127	4.71111	7.40837	0.207922	0.191659	0.0227688	0.0374888
128632	4.26675	6.2549	0.0409193	0.0952558	0.00294356	0.00441838
128935	7.15343	6.04096	0.275324	0.0663785	0.0104326	0.023716
129028	4.61878	3.74146	0.410192	0.0597538	0.00332293	0.0110673
129129	5.31196	7.62629	0.0614754	0.114027	0.00953867	0.0204257
129331	8.14927	5.68865	0.126233	0.0553848	0.011469	0.0246198
129937	5.98322	2.70048	0.172692	0.140911	0.0124539	0.0315814
130013	4.03648	5.51152	0.150786	0.0573151	0.015012	0.0264895
130417	2.43608	4.48063	0.0351143	0.121317	0.0076649	0.0158893
130619	6.85855	7.31535	0.0479707	0.0509078	0.00203776	0.0187762
130821	5.35119	5.17368	0.105321	0.089568	0.0152483	0.0205341
130922	6.39875	6.80989	0.155335	0.30623	0.0190896	0.0485697
131217	5.52897	6.61208	0.15221	0.260225	0.0122586	0.0181837
131419	4.12439	9.82203	0.045675	0.202279	0.00421926	0.0235056
131722	3.38926	2.72091	0.268726	0.0432641	0.00246508	0.0110271
131823	3.64452	3.29334	0.0420767	0.0754651	0.00965996	0.0159528
131924	2.50617	5.09994	0.065356	0.0810515	0.0185675	0.0226433
132118	9.4859	4.9603	0.19679	0.0616769	0.00914373	0.0282755
133019	3.61959	5.60058	0.0218644	0.0212212	0.00105206	0.00267483
133827	2.48132	4.13442	0.0667309	0.130264	0.00507951	0.0712856
133928	7.47848	3.58924	0.437193	0.124112	0.0227563	0.0182353
134021	2.96462	3.25817	0.180508	0.193628	0.0581568	0.223437
134223	5.95786	6.91746	0.0610434	0.0667898	0.00700951	0.00964244
134324	3.23477	7.29154	0.0858513	0.175115	0.00322484	0.0227729
134425	5.77795	5.69397	0.106527	0.170082	0.0124861	0.0095563
135225	5.77465	10.0654	0.169623	0.0987857	0.0216791	0.0157311
135528	6.48998	11.6203	0.12815	0.0703854	0.0271144	0.0103114
135932	4.22687	4.86101	0.046863	0.0485244	0.0087284	0.0236273
136227	1.54926	1.75304	0.156647	0.101527	0.00987547	0.057393
136833	4.34947	4.91121	0.088466	0.132947	0.0201022	0.0472954
137027	5.02956	3.99948	0.0983422	0.0378208	0.0026258	0.018149
137128	5.07265	5.42355	0.248169	0.199115	0.0850973	0.0461162
137229	2.33581	0.926945	0.107788	0.0705947	0.00980784	0.0363871
137633	5.30895	6.93539	0.0639485	0.0964947	0.0135125	0.0316451
138231	6.73394	7.64316	0.772735	0.155288	0.00159164	0.0212637
138837	3.09932	3.43233	0.185235	0.154568	0.00398343	0.0278712
201111	3.50671	3.34861	0.0192625	0.101685	0.0129102	0.0265284
201414	4.75705	7.05276	0.232349	0.259135	0.00760792	0.0175753
201515	5.44356	6.22684	0.102722	0.12754	0.0287424	0.0527586
201818	9.06014	10.7416	0.142188	0.102061	0.00546863	0.022616
202113	7.80533	3.95758	0.141155	0.058675	0.0106383	0.0335886
202719	7.09468	8.92347	0.188927	0.102476	0.00664449	0.0195939
203418	6.28813	5.72084	0.0458333	0.110677	0.00391928	0.0219035
203923	6.13596	8.16826	0.224364	0.0928467	0.00394201	0.0104806
204016	4.19514	9.48307	0.0876554	0.0643682	0.008948	0.0255419
204319	8.06162	3.40766	0.264606	0.0399023	0.00316869	0.0167645
204420	6.01347	8.21813	0.149673	0.0591021	0.0044553	0.0365376
204521	3.04954	7.5642	0.0670741	0.269769	0.0161139	0.0442211
204622	4.12651	4.71148	0.0343971	0.0846778	0.0158542	0.0188381
205119	0.977798	4.37002	0.0745221	0.149951	0.0292729	0.0624428
205220	4.36458	6.41697	0.0468753	0.129082	0.00431277	0.0149859
205725	4.9794	8.44772	0.268902	0.312112	0.0558495	0.0922818
205826	3.57483	7.40742	0.0621991	0.076789	0.00751218	0.00677209
206222	4.49686	6.86966	0.0789691	0.067863	0.0133755	0.0388136
207123	2.84847	3.90707	0.0978626	0.0613209	0.0190593	0.0273492
207426	3.85213	3.5265	0.124001	0.162932	0.0309963	0.194272
208024	7.41458	6.66264	0.25895	0.191121	0.0166958	0.0354204
208125	5.52928	3.27317	0.163806	0.054253	0.0109291	0.0197843
208327	2.84933	4.2456	0.0778237	0.539747	0.00413209	0.0134841
208428	3.71342	8.01608	0.335629	0.564223	0.120066	0.290762
209127	6.52346	5.09754	0.0619364	0.139949	0.0133621	0.0271762
209228	5.05157	2.46153	0.140976	0.0976099	0.00570069	0.0266805
210011	3.15782	3.56493	0.081014	0.148706	0.0340448	0.0493138
211215	5.99184	4.11516	0.0266796	0.0497481	0.00482676	0.0161687
211417	2.95131	7.32441	0.174724	0.23766	0.0194253	0.0742601
211720	2.62578	1.38303	0.135075	0.0922387	0.0222703	0.0140851
212217	5.44551	4.75301	0.0863701	0.103282	0.00762784	0.0408916
212419	5.70937	6.78935	0.229845	0.16617	0.0112509	0.101287
217429	8.18215	6.39805	0.224295	0.238942	0.0227294	0.0735979
256540	8.83014	10.7729	0.0981746	0.104044	0.021716	0.0584749
268749	3.20713	4.23773	0.0471699	0.0377399	0.00713428	0.038647
270332	3.2597	2.74658	0.0958441	0.0744317	0.00833576	0.026011
280739	5.61385	7.62427	0.186549	0.188233	0.015573	0.061729
284646	4.17605	4.72822	0.150582	0.171874	0.0262275	0.0306613
285345	3.51106	4.25632	0.0781576	0.0876686	0.0140621	0.0158124
300618	4.57289	3.5261	0.0595356	0.0730504	0.00772766	0.0413471
304727	6.30836	4.3535	0.0709305	0.164268	0.0217169	0.0396601
311320	1.91131	3.34529	0.161597	0.103633	0.0217262	0.0560087
333330	5.33215	8.61819	0.164184	0.282672	0.0103566	0.0418386
336841	3.36004	4.72367	0.0878677	0.235962	0.00502154	0.0365328
348545	6.39002	6.8048	0.130958	0.19531	0.0606431	0.0292565
352132	3.50993	3.19551	0.0882752	0.0597773	0.00956299	0.00883452
352738	4.41605	4.04911	0.104342	0.115418	0.0143307	0.0481752
358144	4.42054	4.25277	0.102258	0.0603362	0.00498394	0.0344534
366446	2.55061	4.40353	0.0563648	0.0244447	0.002535	0.0231848
395251	3.53307	4.22158	0.195799	0.137156	0.0239081	0.0788668
395958	2.67977	5.43576	0.226945	0.145075	0.0263014	0.0938411
397760	6.44414	5.25941	0.149017	0.34474	0.0383017	0.0550536
397861	3.70011	3.76818	0.0815793	0.0692275	0.0130201	0.0199716
406432	3.45424	4.62044	0.0152555	0.130737	0.00548064	0.00529469
422632	6.06581	6.63834	0.149288	0.0778509	0.00123059	0.049385
448347	6.93214	8.03106	0.29213	0.207471	0.0121304	0.0227309
467351	3.78658	7.32507	0.134996	0.203297	0.0165899	0.0140592
481951	5.79767	7.01484	0.0749574	0.0431314	0.00773553	0.0214552
486759	5.04152	2.59359	0.0387285	0.0307686	0.00236774	0.0170238
495255	5.02931	3.98309	0.141637	0.142368	0.0131167	0.0747634
529953	3.82268	3.94927	0.140793	0.168716	0.00988154	0.0256794
530635	4.11697	2.91586	0.137946	0.23938	0.00949256	0.153041
540436	2.59977	6.50975	0.0312397	0.176324	0.0112567	0.0161821
545345	2.8546	2.9347	0.0661834	0.110085	0.0186239	0.0267287
555651	7.29487	5.40236	0.0899818	0.0752726	0.00715651	0.0217039
557857	6.43483	7.72294	0.0560826	0.123207	0.0274368	0.0284262
561242	5.41741	8.69807	0.229232	0.222357	0.0197453	0.054166
573249	5.09526	3.08529	0.0748732	0.0320685	0.00598717	0.0179319
580044	5.86792	5.40605	0.19686	0.138996	0.0370532	0.0440556
581450	5.94654	5.74124	0.129196	0.0809911	0.0131595	0.03727
583858	6.47278	5.34222	0.0918394	0.0487023	0.00832784	0.010028
586460	6.64103	7.15186	0.210965	0.126658	0.0144344	0.0455086
587664	6.56594	4.46125	0.0850327	0.0617585	0.0144939	0.0183486
588565	5.57152	3.68892	0.0460488	0.0227941	0.0050196	0.0512183
592455	3.43468	2.41696	0.0729248	0.0828793	0.00958983	0.0335684
599065	4.73053	3.84943	0.0599683	0.0679776	0.00772648	0.0358462
599671	3.73625	6.30534	0.0843973	0.247533	0.0366133	0.126884
611938	2.82025	3.72065	0.0241984	0.0476267	0.010867	0.0347457
617748	3.70987	6.45206	0.107878	0.0890104	0.00684881	0.019645
620434	5.17349	4.68915	0.167179	0.238447	0.0073724	0.0190396
626648	5.11026	3.15141	0.116706	0.0803798	0.0287461	0.0345572
633847	5.17231	7.40357	0.0506567	0.172089	0.0157756	0.0124484
644044	4.85744	3.35677	0.0963897	0.0821038	0.00976313	0.0166492
647858	2.66431	3.64967	0.105765	0.0625328	0.00481894	0.0110233
656253	4.28345	2.13174	0.0596288	0.0320662	0.0076373	0.0183013
657659	7.01831	3.80465	0.0969581	0.0390491	0.00803206	0.0162178
665254	5.56241	7.34899	1.11663	0.208119	0.0341931	0.0739435
672756	4.78279	8.52673	0.0503467	0.0748686	0.00280225	0.0227208
677766	3.09271	5.45358	0.15566	0.147687	0.0059122	0.0418082
677968	6.37428	6.83547	0.143495	0.154899	0.00916816	0.101785
679568	7.20585	7.85982	0.649705	0.261019	0.0261262	0.0532538
679770	4.77538	5.15324	0.189539	0.167276	0.0186869	0.0996135
683256	7.19757	6.5216	0.146074	0.15539	0.0440313	0.0221455
693764	4.17691	1.91766	0.174503	0.0688557	0.0195336	0.0174033
695768	4.20569	8.81883	0.152751	0.125924	0.0216997	0.0132014
700634	2.92122	5.06027	0.0523732	0.0374961	0.00280231	0.00693161
704238	3.81121	3.49163	0.189277	0.113259	0.0278768	0.0340129
707749	5.34402	5.68448	0.0775494	0.0653897	0.016711	0.0322689
709551	7.50374	5.42951	0.139926	0.10994	0.0047102	0.0933566
715041	7.78457	10.0635	0.445274	0.514144	0.0297232	0.0568349
715647	4.15783	3.79593	0.253871	0.0389663	0.00331762	0.026257
720337	4.76952	5.76069	0.0656766	0.0351876	0.0104904	0.0308965
727654	9.00837	6.50699	0.137454	0.128004	0.00899035	0.0335094
729557	8.38934	6.79642	0.263951	0.16451	0.026393	0.0418871
748258	6.00797	7.64576	0.283369	0.0906429	0.00494735	0.0222019
749361	3.703	5.65625	0.558831	0.17109	0.0150697	0.0147125
751348	3.7046	4.67135	0.0670773	0.0949861	0.00797433	0.0103793
753251	2.68243	4.1003	0.056978	0.0595736	0.00496583	0.0122835
756055	2.0449	4.99126	0.228407	0.163152	0.0288233	0.0233723
759869	3.99753	2.22971	0.0704673	0.0290544	0.00207923	0.0125886
761957	6.59914	5.32675	0.23581	0.069348	0.00560941	0.0197815
765056	2.3351	2.4149	0.0534793	0.0347714	0.0023452	0.0148732
767464	7.68502	6.46662	0.231488	0.102245	0.010262	0.0179778
773257	3.48449	4.70986	0.1072	0.0592392	0.0117623	0.0220888
782561	5.81589	5.25287	0.159721	0.134019	0.0162691	0.0144556
789373	1.64574	4.58727	0.114204	0.11586	0.03194	0.0672947
792766	4.16638	3.8104	0.0558607	0.0195546	0.00415386	0.0471945
802844	6.59535	5.80212	0.0910832	0.0979944	0.0104426	0.0415523
814649	6.61988	4.96248	0.0662	0.047562	0.0146298	0.0141954
818859	3.17033	5.56412	0.104353	0.0814986	0.0113526	0.0208215
820745	2.58348	6.79833	0.187068	0.125226	0.0467331	0.0338905
835657	7.24832	4.40734	0.56868	0.449565	0.0312343	0.121257
841349	3.74336	3.04033	0.0413608	0.0323158	0.0024544	0.00847154
845458	6.82833	6.62932	0.0842548	0.151092	0.00793475	0.00761931
849971	6.36964	3.88908	0.258038	0.0995338	0.0114898	0.0523121
856463	5.32643	4.94939	0.181789	0.150574	0.0223295	0.0515265

## Sheet: Broca
Subjects	Ig1_Ig2	Ig_Id_Ia	Id4	Id6	Id7	Id8_Id10
100206	0.0621519	0.205653	0.102863	0.37217	0.613923	0.143252
100307	0.0774247	0.327435	0.377459	0.420789	0.259313	0.277786
100408	0.129307	0.279692	0.794661	1.04983	0.499537	0.0845764
100610	0.0156299	0.105681	0.215671	0.530152	0.355223	0.168902
101006	0.0388123	0.0956752	0.390675	0.531436	0.122157	0.0941486
101107	0.118717	0.624315	0.435825	1.00257	0.298914	0.442721
101309	0.132289	0.376385	0.583555	0.904527	0.566036	0.0519502
101410	0.130383	0.755029	0.686121	1.56794	0.670109	0.26836
101915	0.0644458	0.214875	0.373384	0.678494	0.274121	0.159093
102008	0.115293	0.410759	0.662795	0.676505	0.55015	0.114575
102311	0.113742	0.352794	0.394861	0.800371	0.402888	0.0975552
102513	0.157889	0.433309	0.255814	0.731131	0.976238	0.305117
102816	0.0389847	0.145306	0.15408	0.953761	0.747933	0.17585
103111	0.0507886	0.128009	0.243374	0.582718	0.770648	0.0498513
103414	0.0780209	0.243704	0.343277	0.691355	0.891607	0.294139
103515	0.0324441	0.0347289	0.216793	0.253808	0.662004	0.014279
103818	0.0261084	0.146432	0.197906	0.408585	1.11525	0.224559
104012	0.0793912	0.146406	0.162369	0.869144	0.48336	0.115449
104820	0.0561681	0.117784	0.10105	0.788709	0.176149	0.0588845
105014	0.0726276	0.203327	0.488011	0.81453	0.555621	0.143244
105115	0.0438755	0.170232	0.22421	0.480766	0.256708	0.0305692
105216	0.0664166	0.259427	0.452561	0.885916	0.655082	0.24907
105620	0.0354393	0.161666	0.074645	0.537077	0.548488	0.12485
106016	0.0789328	0.36143	0.391808	0.93494	0.634247	0.128508
106319	0.0805332	0.251794	0.271553	0.762692	0.562681	0.259023
106521	0.0513379	0.236819	0.533366	0.733256	0.841556	0.0880438
107018	0.0993626	0.220085	0.321122	0.585883	1.08458	0.120472
107321	0.068181	0.459179	0.388704	0.893831	0.679554	0.227688
108121	0.0946135	0.11762	0.275984	0.826432	1.3691	0.0957588
108222	0.0441991	0.147131	0.296408	0.507548	0.54908	0.0924309
108323	0.0361175	0.435913	0.238619	0.619223	1.08333	0.356918
108525	0.090101	0.149961	0.399354	0.550727	0.411418	0.0475282
108828	0.084973	0.285174	0.232955	0.631051	0.853221	0.184279
109123	0.0611609	0.111848	0.196576	0.474102	0.626606	0.0931567
109830	0.0575452	0.200894	0.142998	0.766361	0.896993	0.268815
110007	0.0428732	0.158344	0.0837135	1.09082	0.82767	0.293827
126325	0.159438	0.213152	0.286074	0.486497	0.590406	0.145645
126628	0.101486	0.344415	0.515027	0.754751	0.713396	0.200904
127327	0.129302	0.320989	0.527322	0.848124	0.462942	0.147382
127630	0.143352	0.224134	0.346355	0.999963	0.634762	0.103148
127933	0.0930074	0.141644	0.45097	0.544309	0.312611	0.16217
128026	0.0705619	0.34798	0.290569	0.689672	0.56732	0.0982462
128127	0.0737729	0.180358	0.403826	0.784498	0.624938	0.25048
128632	0.0577657	0.112976	0.470846	0.367886	0.659342	0.0603269
128935	0.112699	0.267055	0.299849	0.819157	0.257138	0.117067
129028	0.0355974	0.148255	0.287797	0.658808	0.590737	0.136264
129129	0.0917766	0.24254	0.299073	0.702126	0.453602	0.145575
129331	0.0335046	0.256302	0.349016	0.578506	1.23772	0.325263
129937	0.0411075	0.246343	0.15672	0.883392	1.02425	0.221572
130013	0.0695189	0.155656	0.334569	0.563316	0.338746	0.127035
130417	0.145983	0.383052	0.499339	0.682499	0.487978	0.150103
130619	0.0689317	0.351585	0.299584	0.77325	0.862833	0.281267
130821	0.112248	0.343399	0.4872	0.886613	0.420807	0.104243
130922	0.0955469	0.213836	0.251886	0.954738	0.555361	0.33381
131217	0.130456	0.382283	0.400782	1.06975	0.90469	0.350751
131419	0.0487342	0.204374	0.44649	0.798437	1.07547	0.20875
131722	0.0806509	0.207446	0.305516	0.408966	0.830728	0.188348
131823	0.0404121	0.231919	0.169097	0.4419	0.732805	0.308251
131924	0.0796708	0.982709	0.310369	1.00015	0.478339	0.186937
132118	0.0491176	0.223344	0.430624	1.10667	1.17325	0.193177
133019	0.0826391	0.358652	0.388336	0.588507	0.908415	0.36504
133827	0.0382546	0.332513	0.381584	0.388967	0.249243	0.062137
133928	0.0690821	0.181549	0.260193	0.608427	0.707735	0.163622
134021	0.0547475	0.269373	0.302312	1.0534	0.454855	0.252262
134223	0.0354436	0.172096	0.164374	0.494416	0.504472	0.182766
134324	0.092421	0.31811	0.455819	1.06082	0.997705	0.158983
134425	0.109442	0.363784	0.322575	1.07372	1.00042	0.115345
135225	0.066771	0.183782	0.183627	0.826798	0.623212	0.0768691
135528	0.0228033	0.157321	0.20951	0.769561	0.80721	0.11054
135932	0.0573837	0.297845	0.200914	0.375656	0.66333	0.129772
136227	0.0597528	0.299334	0.27615	0.741031	0.570411	0.161405
136833	0.0823601	0.209065	0.287725	0.394482	0.329304	0.167541
137027	0.0737217	0.185193	0.269903	0.578791	0.233895	0.115549
137128	0.0757392	0.198499	0.506161	0.803162	1.78256	0.135295
137229	0.364811	0.782571	0.656645	0.981219	0.678864	0.287075
137633	0.0600832	0.243202	0.320663	0.7529	0.618921	0.262439
138231	0.0812374	0.451291	0.23089	0.722442	0.677438	0.15966
138837	0.0815753	0.165341	0.525557	0.378032	0.216269	0.0555619
201111	0.0691859	0.120791	0.28932	0.443143	0.247605	0.117237
201414	0.0905865	0.194095	0.275452	0.524625	0.27738	0.198479
201515	0.044545	0.214076	0.220852	0.476999	0.585117	0.167611
201818	0.0413478	0.233554	0.131903	0.571167	0.684632	0.15086
202113	0.0829219	0.319314	0.178816	0.654904	0.482989	0.160882
202719	0.0933582	0.2677	0.43497	0.832663	0.468294	0.0641277
203418	0.0971282	0.64855	0.58223	0.907784	0.896795	0.157973
203923	0.0405988	0.212008	0.396944	0.907448	0.757127	0.214825
204016	0.0871761	0.296483	0.331655	0.853934	0.522008	0.313563
204319	0.0564585	0.344692	0.203363	0.880275	1.20739	0.316856
204420	0.0634701	0.14335	0.141864	0.633715	0.834792	0.102524
204521	0.0846166	0.123919	0.0690889	0.811839	0.839609	0.185541
204622	0.0761603	0.143818	0.195118	0.467871	0.554231	0.170788
205119	0.0980386	0.371309	0.763225	1.35219	0.374564	0.0567087
205220	0.039013	0.190149	0.242279	0.803927	0.420363	0.099035
205725	0.0445044	0.134902	0.214825	0.640728	0.872847	0.231717
205826	0.0675353	0.160516	0.365262	0.551518	0.336318	0.0622267
206222	0.137408	0.329046	0.507683	0.864153	0.837673	0.115678
207123	0.0657888	0.147707	0.337636	0.609556	0.621308	0.117486
207426	0.136004	0.188489	0.508262	0.826704	0.910975	0.115745
208024	0.0725301	0.285387	0.412738	0.623564	0.915718	0.182091
208125	0.0728239	0.236311	0.335279	0.619467	0.48398	0.326669
208327	0.154117	0.327481	0.429178	0.750595	1.10661	0.192961
208428	0.0387615	0.0578276	0.117077	0.450243	0.917864	0.0538367
209127	0.033295	0.104373	0.179098	0.523973	0.559864	0.303491
209228	0.0310287	0.197683	0.227667	0.623609	0.983072	0.324491
210011	0.083815	0.307737	0.524118	1.02858	0.741487	0.238245
211215	0.124232	0.244428	0.316169	0.662311	0.589045	0.248344
211417	0.101065	0.274765	0.579472	0.856204	0.886247	0.205792
211720	0.117176	0.388314	0.68727	0.577577	0.825849	0.0971283
212217	0.0932243	0.312666	0.59842	0.689346	0.75176	0.251247
212419	0.0831745	0.324578	0.327859	1.07688	1.12534	0.324939
217429	0.0692131	0.181454	0.383759	0.685544	0.441756	0.214087
256540	0.106669	0.147311	0.365022	0.764044	0.837586	0.102674
268749	0.0951801	0.285776	0.816416	0.81212	0.615116	0.195475
270332	0.103419	0.258962	0.355295	0.841814	0.656185	0.0824914
280739	0.0454411	0.274198	0.418518	0.781794	0.248403	0.310562
284646	0.0871685	0.161092	0.205453	0.633674	0.500445	0.0453183
285345	0.0849203	0.240828	0.651308	0.951242	0.65368	0.224731
300618	0.13022	0.377649	0.398166	0.998545	0.43306	0.383703
304727	0.0644482	0.208168	0.328088	0.718404	0.366244	0.15566
311320	0.109024	0.358461	0.455084	0.781535	0.59038	0.0453352
333330	0.0430048	0.204539	0.415039	0.580469	1.33458	0.225167
336841	0.0816399	0.215181	0.55111	0.717992	0.446346	0.311798
348545	0.190572	0.219819	0.174121	0.701893	1.33444	0.0557041
352132	0.116983	0.293753	0.49314	0.808724	0.953939	0.234535
352738	0.0381368	0.18831	0.134698	0.480821	0.407282	0.0884719
358144	0.0914082	0.340836	0.427272	0.910748	0.508366	0.146273
366446	0.0348984	0.0768078	0.182908	0.266424	0.264258	0.0584171
395251	0.0433676	0.223202	0.313122	0.735883	0.76704	0.296258
395958	0.0499118	0.396186	0.582654	0.907129	0.751071	0.0335112
397760	0.0881157	0.338099	0.312976	0.820813	0.612784	0.109001
397861	0.222904	0.540561	0.573744	1.00898	0.910044	0.0287886
406432	0.191426	0.29984	0.663885	0.582678	0.141655	0.107257
422632	0.035864	0.112487	0.655496	0.985078	0.874588	0.162202
448347	0.0655879	0.23586	0.418438	0.790204	0.510798	0.1356
467351	0.0547009	0.15343	0.308148	0.673775	0.685165	0.012042
481951	0.0172864	0.11362	0.453605	0.571786	1.15966	0.142088
486759	0.067756	0.435771	0.251696	0.920641	0.636233	0.408333
495255	0.0418106	0.240212	0.287413	0.953758	0.604184	0.485269
529953	0.0964575	0.172509	0.64234	0.562074	0.12382	0.0896266
530635	0.0931216	0.190607	0.43735	0.873019	0.979135	0.112331
540436	0.096831	0.10182	0.26113	0.577992	0.426838	0.0551155
545345	0.07562	0.249745	0.388352	0.493411	0.467511	0.0823355
555651	0.0650155	0.32992	0.108734	0.630048	0.390641	0.310079
557857	0.087636	0.25973	0.301258	0.505542	0.396757	0.127835
561242	0.0683734	0.267191	0.509448	0.680028	0.407318	0.294248
573249	0.0904969	0.369227	0.696343	0.767025	0.62664	0.1435
580044	0.0383782	0.193089	0.281412	0.568164	0.568671	0.15563
581450	0.0483092	0.176044	0.114345	0.328365	0.260908	0.0993525
583858	0.0481839	0.399782	0.61178	0.902307	0.437793	0.144976
586460	0.0504091	0.216212	0.393199	0.678306	1.13022	0.195917
587664	0.107713	0.412878	0.368792	0.917569	1.14977	0.188312
588565	0.0896477	0.525303	0.671928	1.06	0.612768	0.443328
592455	0.232166	0.484556	0.631542	1.2304	0.702772	0.0124462
599065	0.0651777	0.211641	0.378194	0.743008	0.535839	0.12937
599671	0.122147	0.105872	0.377461	0.611234	0.838459	0.0194192
611938	0.0435246	0.113464	0.651626	0.545108	0.767396	0.0688377
617748	0.0504632	0.168111	0.19463	0.50314	0.585033	0.113813
620434	0.11159	0.376232	0.447079	1.02655	0.842403	0.249066
626648	0.0355301	0.161615	0.24312	0.47733	0.270302	0.107548
633847	0.0999848	0.2457	0.227142	0.761855	1.22518	0.0696516
644044	0.062808	0.30803	0.347323	0.672533	0.822531	0.17334
647858	0.0910458	0.448979	0.708985	0.851605	0.704126	0.0430211
656253	0.08966	0.413965	0.274295	0.802091	1.08168	0.248716
657659	0.0674727	0.371446	0.280902	0.500025	1.03683	0.22863
665254	0.187098	0.319296	0.390705	1.20816	1.50886	0.170409
672756	0.0691579	0.240953	0.457009	0.714283	0.435527	0.177743
677766	0.0915135	0.332193	0.469034	0.787158	0.521323	0.0752923
677968	0.0821886	0.298444	0.25633	1.01466	0.754748	0.216939
679568	0.0578179	0.426246	0.131942	0.996939	0.693059	0.301318
679770	0.0333917	0.155008	0.264265	0.592347	0.766421	0.0297693
683256	0.0497977	0.250683	0.332976	0.524261	0.728347	0.171813
693764	0.131934	0.256447	0.472541	0.877576	0.46299	0.0856985
695768	0.113745	0.353315	0.575447	0.872533	0.684703	0.141749
700634	0.183313	0.335156	0.843997	1.2414	0.781214	0.0560111
704238	0.052668	0.263281	0.614258	0.790573	0.885266	0.146411
707749	0.227005	0.506382	0.37237	1.25523	0.550474	0.32185
709551	0.0148992	0.164296	0.120137	0.634241	1.14903	0.169673
715041	0.10601	0.218407	0.16876	0.917949	0.758016	0.118445
715647	0.0103269	0.125699	0.153051	0.477916	0.791073	0.145357
720337	0.0698419	0.173708	0.263134	0.545702	0.298258	0.0664187
727654	0.105571	0.223196	0.369429	0.550686	0.616923	0.158268
729557	0.160293	0.265409	0.434209	0.818336	1.37979	0.21686
748258	0.0662991	0.236893	0.152987	0.870685	0.541891	0.161614
749361	0.100595	0.652626	0.389257	1.12642	0.380066	0.164321
751348	0.0346948	0.213994	0.346828	0.392559	1.09637	0.0841623
753251	0.168892	0.367735	0.773533	1.19483	0.53364	0.435807
756055	0.0765288	0.409115	0.344162	0.85492	0.79412	0.0095053
759869	0.180414	0.46512	0.468035	1.20518	0.916603	0.25725
761957	0.0529378	0.160249	0.207448	0.740834	1.14219	0.151584
765056	0.0933738	0.417105	0.72431	1.20839	0.807308	0.162236
767464	0.0149474	0.0953475	0.326749	0.585342	1.21575	0.117671
773257	0.0487396	0.174524	0.38764	0.812718	1.05624	0.238504
782561	0.0638035	0.240873	0.381999	0.557541	0.722549	0.110256
789373	0.0251195	0.350949	0.19299	0.654219	0.986664	0.085396
792766	0.0473019	0.275403	0.3178	0.75562	0.724873	0.119405
802844	0.03071	0.122351	0.176976	0.670502	0.914137	0.23259
814649	0.0616334	0.198985	0.294502	0.700612	0.89369	0.203423
818859	0.0731899	0.244251	0.169371	0.622871	0.519886	0.162117
820745	0.0768426	0.306812	0.271335	1.16038	0.592772	0.239355
835657	0.00850277	0.0762609	0.0639411	0.639151	0.898716	0.17635
841349	0.129024	0.444789	0.407992	0.812702	0.855759	0.482673
845458	0.0356491	0.332521	0.263692	0.47099	0.244083	0.101142
849971	0.0399819	0.229817	0.175744	0.604213	1.17354	0.219578
856463	0.0582917	0.212153	0.214759	0.540825	0.742229	0.116605

## Sheet: frontal
Subjects	Ig1_Ig2	Ig_Id_Ia	Id4	Id6	Id7	Id8_Id10
100206	0.87612	4.60068	3.19056	5.25735	6.24609	4.70059
100307	1.21498	5.74297	4.07245	6.25278	6.30219	7.61634
100408	2.23651	6.12284	4.53344	6.98445	7.99346	3.6242
100610	1.32843	4.33528	3.10217	6.16601	7.68442	6.13531
101006	1.00636	6.30025	4.3903	7.14152	6.3476	6.36094
101107	1.55899	7.74523	5.30579	7.27088	5.02764	9.95609
101309	2.78628	6.04544	2.9903	7.09408	9.55675	5.41009
101410	2.11366	6.68332	3.54679	7.12252	6.15633	5.15637
101915	0.735501	4.37955	5.47482	6.92824	6.4437	7.16392
102008	2.19828	8.61214	5.06862	7.39791	7.03424	5.0866
102311	0.973015	5.72572	4.47781	8.89918	11.0914	3.4973
102513	0.986241	3.87124	2.91389	5.16139	6.2277	6.02091
102816	0.782685	6.26634	4.27043	6.18807	8.26118	5.77457
103111	1.94434	5.28034	3.27826	8.01573	8.84372	3.75849
103414	0.712802	4.88454	4.9254	9.05108	9.75927	8.69713
103515	2.20172	7.84822	5.73356	8.66468	11.3816	6.49989
103818	1.38599	7.07909	5.68703	9.09348	8.96514	7.85192
104012	1.01685	3.21301	3.68094	7.2771	8.28481	5.01184
104820	1.08366	6.90669	4.27163	8.56162	7.42814	5.60962
105014	1.70428	5.85781	5.64683	7.34707	8.01335	5.54079
105115	1.25134	6.31647	3.45326	7.3304	8.01439	3.6166
105216	1.67862	3.56265	3.09129	5.87556	6.46418	5.73276
105620	0.673171	4.88723	3.67186	7.27956	8.0286	4.33916
106016	0.820542	5.89807	5.11199	8.02936	8.05832	5.28461
106319	1.26885	5.1296	4.18704	6.35279	9.7174	6.61706
106521	1.35945	5.56087	3.96402	6.87919	11.1805	4.90101
107018	1.17477	6.04814	4.95858	7.39332	9.55715	7.17375
107321	1.18535	6.81853	3.92323	6.68955	7.37018	6.67664
108121	2.19755	6.97889	5.02003	6.87765	11.5667	6.79932
108222	1.73347	3.93167	5.28313	6.73741	7.07017	5.77932
108323	1.46193	6.32006	5.28803	6.65379	9.37744	6.8555
108525	1.74484	6.49953	3.8389	8.38344	10.429	4.11444
108828	0.981044	4.94466	3.58636	7.10914	8.9967	5.74828
109123	1.82014	5.80709	3.65136	7.85426	8.81326	6.54429
109830	1.0574	6.43541	5.39711	7.32551	9.94139	8.86212
110007	0.999009	5.14136	2.28201	7.09493	11.4843	7.22918
126325	1.43645	6.62078	4.76064	6.92848	10.5389	5.14928
126628	1.86485	7.78341	3.91331	7.14475	9.42126	6.26484
127327	2.15733	6.16989	3.11473	7.37431	7.90202	5.48337
127630	1.57782	6.0494	5.43405	9.39308	8.97544	6.73156
127933	2.5525	5.58653	4.02505	6.64661	6.74816	6.36474
128026	1.80359	8.21419	5.02186	7.40711	8.93593	4.53001
128127	0.891917	4.325	4.64842	6.08814	5.90858	7.52549
128632	2.816	6.30354	6.14216	8.76933	8.87906	5.42043
128935	1.40326	5.8026	3.94756	7.33778	8.71793	4.90082
129028	1.10035	4.63264	4.37519	6.7693	7.69101	5.88574
129129	1.02111	4.8921	4.64828	7.92369	8.42629	6.48142
129331	0.514592	7.69007	4.27937	6.53815	12.1879	8.34422
129937	0.939342	6.81678	2.88378	7.3815	7.81456	6.41739
130013	0.907044	4.77634	3.82853	6.45015	6.61511	5.93064
130417	1.77746	5.64304	3.58749	6.38953	8.61914	4.37822
130619	0.516902	4.95647	4.40793	7.10283	6.01682	6.35062
130821	1.56599	6.74683	3.27895	9.50678	12.4689	6.60027
130922	0.913623	4.20861	4.66932	7.19477	8.91014	6.11512
131217	1.44504	6.46579	4.93598	8.0835	6.7005	6.97115
131419	2.09452	7.20791	5.84646	7.50433	10.0018	7.56403
131722	0.882187	5.89555	4.23171	6.5699	5.83193	6.0859
131823	1.31152	6.34775	2.86542	5.51966	7.73625	6.33917
131924	3.43183	9.94858	2.94793	6.89158	7.83377	7.59277
132118	1.05882	4.7734	4.70154	5.36897	8.76818	7.1679
133019	1.78277	5.90738	4.20483	6.42141	6.21553	5.35066
133827	1.85786	6.18716	3.77641	6.59658	7.42343	3.94435
133928	0.767526	4.15162	4.04563	7.82436	9.07281	6.96885
134021	2.16118	8.08574	4.20584	9.83202	10.2319	7.45517
134223	1.01032	7.82325	6.8375	8.86201	11.5847	6.22234
134324	1.59368	6.48093	4.68789	8.12819	8.75456	6.43269
134425	1.95735	8.01889	4.81046	9.12588	11.0353	7.53888
135225	1.01098	6.64766	5.64717	10.1382	10.031	5.20997
135528	1.39427	7.37841	7.57589	8.75354	12.5387	4.2963
135932	0.766158	7.80579	3.76711	6.59653	9.37863	6.65567
136227	1.53093	5.34497	3.27658	5.24918	8.85768	4.82523
136833	1.53513	7.52644	4.36403	7.19517	7.96556	7.58016
137027	1.29518	4.92051	4.12343	7.20711	7.48951	5.5741
137128	1.16843	6.42736	5.18247	7.27233	15.4597	5.54176
137229	3.1109	9.00879	3.78214	6.42322	7.62015	8.98455
137633	2.50723	9.80848	6.17789	10.0277	7.42506	7.55377
138231	1.07623	8.49385	3.4051	6.68661	4.68933	8.84157
138837	1.96969	7.24185	3.98906	7.36457	9.45896	3.81226
201111	1.53149	4.27728	3.60856	5.92283	8.6175	4.92837
201414	0.917537	5.3614	5.8003	7.26871	7.15897	7.89202
201515	1.13723	5.45679	3.99125	5.77123	6.95601	7.30735
201818	0.678874	5.87576	5.17	7.90285	6.3402	7.73518
202113	1.49642	5.57093	4.23034	7.64592	6.8551	5.42289
202719	1.88948	6.39786	5.62085	7.57675	8.84979	4.77738
203418	1.44098	5.38639	4.8519	7.43792	10.302	5.55088
203923	0.757127	4.94769	4.86333	7.17382	7.52826	6.17647
204016	2.10714	6.04163	5.82476	7.6049	7.87881	7.75232
204319	1.09581	5.86964	4.1879	5.76144	3.48852	7.43981
204420	0.758836	4.79208	3.14137	10.8295	9.75794	6.27422
204521	1.22355	5.49955	3.57036	8.1744	8.13852	6.10689
204622	1.51259	3.71219	5.29671	7.14217	8.10671	8.48254
205119	2.22112	6.55259	3.26257	6.44033	5.83744	5.9186
205220	1.15371	6.55008	4.73235	8.10763	9.6631	6.56813
205725	1.2434	5.86931	4.83794	8.00538	9.62811	7.58091
205826	2.10362	6.59703	4.05973	8.75901	8.15643	4.08705
206222	2.40596	5.93541	4.27825	7.0596	7.55854	5.88858
207123	1.31246	4.61314	4.08332	7.36439	7.85157	4.93091
207426	2.93053	7.69089	4.40559	7.88949	9.96262	6.35054
208024	1.15194	6.01475	5.96605	7.54551	9.40774	7.30078
208125	1.28271	5.60923	5.0911	6.27568	6.03818	7.57193
208327	1.62428	4.73669	4.09982	7.72318	7.74034	4.75611
208428	2.77873	8.05502	6.6949	10.7376	12.9254	7.05478
209127	0.611616	3.86857	4.53722	7.36224	8.23173	9.11627
209228	0.924666	6.35208	2.48174	5.45772	7.24087	7.22813
210011	2.20864	5.31699	3.18401	7.59758	8.91568	5.57024
211215	1.65355	4.18734	3.92011	7.54091	6.80752	6.13722
211417	1.05273	6.38035	4.82372	8.25831	9.11642	8.30196
211720	2.07481	6.97214	3.77362	5.38256	7.77355	3.47853
212217	1.31137	6.89804	4.33266	7.50562	11.7574	8.91461
212419	1.73189	5.47394	4.10654	5.87579	4.81103	6.15612
217429	1.23803	4.70473	4.234	7.37088	9.31146	6.45205
256540	0.856396	5.58578	6.24805	7.47855	7.14961	4.40308
268749	2.12642	5.48497	3.71161	6.8332	9.05618	6.29951
270332	1.42482	4.33962	3.52408	6.64229	8.71353	5.68121
280739	1.62892	8.06715	4.73625	8.83728	6.48789	5.34616
284646	1.81479	6.11431	4.32178	7.2936	6.11154	5.23797
285345	2.75261	7.15498	4.58452	7.57868	9.18394	6.71566
300618	1.49455	4.77772	3.9667	6.58778	8.35034	6.26386
304727	1.49503	5.5348	4.47632	6.76538	8.36679	7.94598
311320	2.15886	8.61042	4.04875	6.38824	9.85553	5.43605
333330	1.45639	6.37676	5.22537	8.03942	8.89695	8.53338
336841	2.06473	5.6925	3.613	7.38758	7.41465	6.23953
348545	2.20298	7.84626	5.81003	10.5252	12.6826	4.67229
352132	1.43886	5.304	3.67065	7.0152	7.70134	5.9882
352738	0.826578	4.36624	3.91959	6.99666	5.3521	5.46383
358144	2.11063	6.85508	4.42661	8.46468	7.83538	5.98485
366446	1.48849	3.93525	2.90289	5.99669	8.00197	3.98833
395251	1.29755	5.30979	5.64604	9.4881	11.7334	7.82542
395958	3.17043	10.1962	5.16103	9.20474	12.0019	5.38446
397760	1.25449	5.03745	4.38074	8.80283	12.4279	5.8237
397861	3.09543	9.20912	3.4027	7.95119	9.90923	5.61733
406432	1.8162	6.5079	5.79161	8.61633	5.74452	4.81545
422632	1.08809	4.37401	5.69015	9.0274	9.24518	6.02078
448347	0.760355	4.60209	4.68154	6.47649	8.6181	6.4396
467351	3.17152	7.19196	4.45584	10.761	11.5915	2.50278
481951	0.608835	4.63752	6.37005	9.31484	12.1395	6.3684
486759	1.81975	5.22894	3.30804	6.90864	7.67978	5.55666
495255	1.55512	3.77134	3.23211	7.70989	8.50234	8.73809
529953	2.57694	6.11158	3.60919	6.606	6.9428	4.92741
530635	2.82286	6.59924	3.56551	7.97185	9.03744	4.47644
540436	1.63362	7.29871	5.20128	9.29201	10.9984	5.37823
545345	2.10172	6.33318	3.03995	5.79759	7.56655	5.55403
555651	0.834534	5.27601	4.24722	5.7178	7.19414	6.30718
557857	1.01651	6.42996	4.75739	8.25563	10.0673	5.72964
561242	1.34577	7.08636	5.61409	8.99765	7.16898	10.7121
573249	2.31879	5.20535	4.5684	7.62018	7.59317	6.97766
580044	0.982723	6.19646	4.42036	9.05416	12.3908	4.69562
581450	1.08995	4.8917	3.30353	7.37805	5.7001	5.7247
583858	1.69042	6.32608	5.06949	8.22745	6.78457	6.26175
586460	1.85638	7.03795	4.81483	9.1633	8.52266	6.54693
587664	0.967096	7.42189	4.66679	9.20175	9.22868	7.74878
588565	1.09772	4.35995	4.86324	6.50335	6.81661	7.17543
592455	3.34641	7.49816	3.3733	6.71347	7.45192	4.42148
599065	1.33029	4.86781	4.03972	8.01627	8.84186	4.78372
599671	2.94712	8.84345	6.20348	7.28544	8.56136	4.91285
611938	1.88374	7.41421	3.62042	5.38014	9.20212	3.75459
617748	1.78678	3.93875	4.92313	6.65675	9.57417	6.79866
620434	1.68148	6.49847	4.62827	6.10951	9.13072	6.56258
626648	0.908725	4.4417	4.4352	5.61431	8.55395	4.78196
633847	1.23096	5.88529	5.54521	10.5233	11.8514	6.47035
644044	2.08804	5.82578	4.11814	6.37431	7.67959	4.86707
647858	1.76409	4.66335	3.61374	6.6113	8.86306	5.62148
656253	1.17966	4.83303	3.17513	4.46723	7.25529	4.59046
657659	1.00953	8.41385	5.69211	8.43726	8.88332	8.21091
665254	0.96684	4.91793	4.53724	6.84335	8.81792	5.63473
672756	1.47649	5.05174	4.74443	8.04129	6.80558	7.26652
677766	1.97497	7.60264	3.48893	7.60762	8.00173	5.26381
677968	1.72872	6.58877	5.67734	8.9172	7.0594	7.80752
679568	0.879253	9.11089	4.50816	9.01305	8.52064	6.74001
679770	1.94268	7.26792	4.17847	7.98676	9.91808	4.17926
683256	2.09159	6.49806	5.72995	6.98879	10.1714	5.42581
693764	1.98532	4.81672	3.58703	7.09532	7.36852	4.80416
695768	1.05837	5.44761	3.74949	5.7987	9.97623	5.15255
700634	3.55499	6.46797	3.07637	7.92474	8.54918	4.37549
704238	1.90774	7.6512	3.59337	7.80911	11.0107	5.53361
707749	0.924162	4.60167	3.86967	6.84189	8.7875	6.75314
709551	0.639394	5.73461	2.4238	5.22084	5.46953	6.66236
715041	1.10647	7.65297	3.77418	8.45013	8.2664	8.19246
715647	0.981954	4.78804	3.39575	6.13813	9.35537	6.98297
720337	1.33805	5.3275	5.17028	7.445	10.2605	4.52694
727654	0.88017	5.97104	6.46298	7.45956	7.66437	5.54675
729557	1.40765	10.2969	6.96	6.36687	12.4825	8.37701
748258	0.570718	6.13846	4.96857	8.30092	7.84819	6.40705
749361	0.801065	7.03831	4.23326	6.80564	8.0218	5.52882
751348	1.3861	6.27726	4.18688	5.81698	6.54351	5.05309
753251	2.30384	6.25128	3.19628	7.45076	8.03376	6.8042
756055	2.69673	10.746	5.53811	6.06501	8.42718	5.06111
759869	1.68195	6.16703	2.63647	7.18302	7.57307	5.8442
761957	0.643827	4.71056	5.73542	5.60166	8.34586	4.6744
765056	2.44144	5.9747	3.38996	6.04109	6.41434	4.72511
767464	0.902556	5.58173	5.57047	7.78831	11.8264	7.88793
773257	2.55297	5.51596	4.04465	8.10317	6.68961	7.26758
782561	2.62784	7.52023	5.2398	7.54734	10.265	5.99444
789373	1.62953	6.78141	3.88913	7.75067	10.5369	5.02003
792766	1.7142	5.08574	3.3235	8.6723	8.78329	6.00517
802844	1.21794	6.88801	4.15726	8.87874	9.3188	7.82141
814649	1.01159	4.38845	4.34938	6.33869	8.80244	4.14588
818859	0.867461	4.33755	3.78233	6.98652	7.52224	5.44384
820745	0.752852	5.39745	3.5761	7.24973	7.71056	6.24882
835657	0.79484	5.73082	2.85161	7.79349	8.68718	6.68707
841349	1.70226	5.8714	3.81345	6.23076	5.92446	7.36299
845458	0.90948	8.85882	5.06517	7.8277	8.3561	9.25728
849971	0.938727	6.78269	3.25261	6.21341	8.95034	5.80326
856463	1.04028	5.53319	3.4624	6.45797	9.0484	5.84812

## Sheet: motor
Subjects	Ig1_Ig2	Ig_Id_Ia	Id4	Id6	Id7	Id8_Id10
100206	0.214115	0.890078	0.769155	0.695711	0.0640179	0.0575998
100307	0.759362	2.01376	1.09221	0.769644	0.0398007	0.182626
100408	0.280033	0.583572	1.2166	0.779077	0.0905428	0.037081
100610	0.345737	1.28703	1.27222	1.27733	0.113038	0.292342
101006	0.410215	1.44869	0.54662	0.885219	0.169206	0.196348
101107	0.881184	1.83047	0.846076	1.00042	0.0915871	0.124635
101309	0.363851	0.225323	0.831406	0.437456	0.0809534	0.0230439
101410	0.175917	0.710387	0.809149	0.612005	0.018137	0.0211167
101915	0.282441	1.05241	0.499464	0.911282	0.0734341	0.168632
102008	0.36308	0.766714	1.16032	0.72386	0.0500695	0.0380603
102311	0.160098	0.677641	0.478847	0.765659	0.106076	0.0754314
102513	0.210945	0.484353	0.386915	0.450248	0.0202329	0.0371902
102816	0.142156	0.51205	0.237636	0.719055	0.0309186	0.069128
103111	0.606301	0.695285	1.78793	1.31337	0.0878629	0.0436737
103414	0.215889	0.715668	0.450822	0.731056	0.0866496	0.21664
103515	0.631325	0.386218	1.62198	0.62504	0.137945	0.0167182
103818	0.317354	1.24991	0.778455	0.937169	0.0666314	0.178946
104012	0.318869	0.631187	0.653149	0.962805	0.207933	0.27484
104820	0.57169	1.18483	0.741315	1.73811	0.229066	0.146142
105014	0.18324	0.593204	1.23846	1.03709	0.1107	0.162526
105115	0.56725	1.65115	1.68046	1.42035	0.0704066	0.0198866
105216	0.298241	0.419146	1.01459	0.689913	0.0592657	0.10355
105620	0.363758	1.88636	0.829079	1.59702	0.176097	0.256651
106016	0.0750523	0.625993	0.528202	0.810313	0.0839976	0.130375
106319	0.365445	0.924607	0.918362	0.7878	0.064251	0.226079
106521	0.745734	0.969314	0.743599	0.809711	0.101793	0.0559538
107018	0.203517	0.788896	0.630522	1.00265	0.144173	0.0751736
107321	0.581296	2.29975	0.946308	0.979905	0.0629141	0.11097
108121	0.449678	0.996292	0.901774	1.41113	0.0972717	0.104563
108222	0.937682	0.781888	1.4516	0.840889	0.0589791	0.0620661
108323	0.168978	1.03523	0.554489	0.934844	0.0699518	0.0889939
108525	0.491426	0.596359	1.26865	1.0778	0.107937	0.0339962
108828	0.557897	1.66708	1.53219	1.09829	0.115231	0.117066
109123	1.19421	0.780912	1.85816	0.845451	0.109952	0.12703
109830	0.703454	2.85869	0.765338	1.48355	0.0743534	0.297979
110007	0.686307	1.76945	0.45721	1.68921	0.133778	0.182473
126325	0.204728	1.18368	0.620975	0.965515	0.166689	0.132248
126628	0.475532	0.753645	0.986527	0.938897	0.0756674	0.119516
127327	0.272108	0.379622	0.909709	1.02082	0.157355	0.201166
127630	0.665409	1.98661	0.749333	1.48792	0.127358	0.200763
127933	0.39777	0.24851	0.795713	0.431022	0.0242478	0.0367422
128026	0.209168	1.13585	0.40239	0.836877	0.0639708	0.0706433
128127	0.654744	1.38207	1.61557	1.04992	0.120429	0.291765
128632	0.603937	0.518396	1.11227	0.677511	0.0692392	0.0574501
128935	0.247686	0.671037	0.40816	0.665509	0.100384	0.154032
129028	0.403745	1.21555	1.33508	1.35904	0.0746664	0.0900648
129129	0.25518	0.625092	0.61192	0.769551	0.0876007	0.066388
129331	0.258214	0.587485	0.209255	0.196571	0.0528366	0.0628887
129937	0.639934	1.27936	0.43354	0.773404	0.0470671	0.092491
130013	0.415847	1.33706	1.44626	1.33705	0.141373	0.332825
130417	0.397059	0.760109	0.825337	1.0702	0.125406	0.150725
130619	0.227443	0.947173	0.318054	0.711214	0.0277433	0.0841391
130821	0.299879	1.28442	0.271421	0.973771	0.102054	0.105143
130922	0.485097	1.00888	0.702687	1.01091	0.0733361	0.248549
131217	0.417835	1.21789	0.820767	1.20956	0.061037	0.115169
131419	0.216368	0.505355	0.810494	0.561536	0.0833215	0.0616355
131722	0.970648	3.5139	1.49571	1.33245	0.0673164	0.107597
131823	0.869121	2.64495	1.32945	1.04673	0.0657305	0.176724
131924	0.158296	0.291019	2.20366	1.05659	0.0421294	0.0304907
132118	0.361456	1.34136	0.879434	1.06495	0.125908	0.156925
133019	0.412618	1.47136	0.914043	1.22706	0.104777	0.170104
133827	0.188691	0.293352	1.07395	0.77119	0.0700591	0.0604377
133928	0.488097	1.44537	1.27013	1.197	0.0624677	0.123036
134021	0.236027	1.51844	0.789263	1.55957	0.122994	0.275853
134223	0.146097	0.721636	0.280902	0.842399	0.0459881	0.0332927
134324	0.0965882	0.258135	0.45451	0.416513	0.0493997	0.0344306
134425	0.204805	0.952909	0.499931	0.738481	0.0744897	0.0596485
135225	0.277813	1.77145	1.06216	1.97988	0.0861709	0.0401992
135528	0.234645	1.25185	0.624246	1.4983	0.240884	0.122922
135932	0.41145	1.55125	0.840581	0.640039	0.047989	0.0534753
136227	0.0819445	0.420625	0.60045	0.822319	0.121047	0.113284
136833	0.305035	0.992903	0.901171	0.841808	0.0629412	0.135932
137027	0.26853	0.47973	0.603254	0.542158	0.0620622	0.0851216
137128	0.433046	1.89758	1.33296	1.67798	0.222368	0.400889
137229	0.24629	0.282547	1.65137	0.474573	0.0228296	0.0158969
137633	0.520793	1.19478	0.961911	0.962863	0.0643902	0.0921138
138231	0.604698	1.93988	0.669097	0.951774	0.0196982	0.0690759
138837	0.390214	0.870673	1.78533	1.19722	0.0948022	0.0585928
201111	0.367458	0.538236	0.80368	0.806703	0.123876	0.179006
201414	0.557664	1.48284	0.893006	1.57278	0.061696	0.111425
201515	0.37328	0.866145	0.62103	0.779127	0.107016	0.134002
201818	0.42426	0.952351	0.696753	0.76966	0.0353566	0.106362
202113	0.726195	1.43831	0.924296	0.900729	0.051485	0.0640018
202719	0.730758	1.27147	1.36642	1.16272	0.0889513	0.0500894
203418	0.151084	0.579063	0.724584	0.994477	0.111476	0.100183
203923	0.443172	1.18686	0.99776	0.776446	0.0400956	0.0887076
204016	0.271495	0.613773	0.627197	0.464963	0.0558589	0.0672662
204319	0.579512	1.05772	0.587868	0.582987	0.0297365	0.0593313
204420	0.256385	0.822595	0.492958	0.732382	0.0491771	0.223137
204521	0.644621	1.59062	1.30508	1.56374	0.108237	0.241814
204622	0.364984	0.310588	0.552342	0.597276	0.0711695	0.0622563
205119	0.0670327	0.101928	1.01848	0.745897	0.0857855	0.0171682
205220	0.466556	1.22129	1.00913	1.30245	0.133175	0.106089
205725	0.822394	2.2386	0.734313	1.96243	0.143891	0.182599
205826	0.294856	0.621235	1.33743	1.00193	0.0557375	0.0328177
206222	0.473808	0.706105	1.19942	0.953758	0.0962358	0.0516009
207123	0.250804	0.74281	1.32532	1.14994	0.0924824	0.112699
207426	0.534379	0.614552	1.43284	0.9331	0.144188	0.0756316
208024	0.465744	0.958625	0.662934	0.562575	0.0854013	0.0823023
208125	0.782004	1.38813	0.770609	1.04518	0.0902039	0.146972
208327	0.408035	0.485825	1.05435	0.396982	0.0346193	0.0220249
208428	0.240677	0.406461	1.85297	1.32303	0.225644	0.0761017
209127	0.13279	0.333036	0.395123	1.08248	0.0608012	0.135855
209228	0.71039	1.93557	0.655503	0.98282	0.0503224	0.124452
210011	0.188784	0.719275	0.997327	1.11503	0.0809046	0.0852037
211215	0.58214	0.894139	1.11879	0.874825	0.0462162	0.0518582
211417	0.20999	0.903927	0.619378	1.10934	0.101443	0.154073
211720	0.128918	0.367367	2.1235	0.813532	0.136277	0.0478574
212217	0.38304	2.09489	1.32721	1.57725	0.0689813	0.264783
212419	0.177602	0.953777	0.291848	0.419395	0.0225481	0.190035
217429	0.217769	0.917558	0.665904	1.28413	0.0830765	0.230385
256540	0.131749	0.381013	0.531691	1.09035	0.120729	0.0582284
268749	0.516497	0.840172	1.05705	0.730255	0.0745139	0.102498
270332	0.464641	0.644402	0.750105	0.775748	0.0551011	0.046509
280739	0.262875	1.22597	0.64022	1.03201	0.0898833	0.21051
284646	0.419265	0.612311	1.60626	1.34075	0.108966	0.0362727
285345	0.322056	1.21206	1.6174	1.52141	0.196223	0.268328
300618	0.205366	0.68637	0.627596	0.754199	0.0943308	0.207241
304727	0.417768	0.989008	0.757627	1.12969	0.0721074	0.1988
311320	0.303707	0.409487	2.49637	0.433515	0.0919844	0.0369822
333330	0.610016	1.31962	1.17648	0.933907	0.0419811	0.0854195
336841	0.255893	0.540049	0.931046	0.639724	0.0844264	0.136169
348545	0.281724	0.676634	0.282519	0.493155	0.166513	0.0485672
352132	0.310045	1.47064	1.05663	1.21915	0.111634	0.18322
352738	0.139432	0.665444	0.42009	0.836142	0.0439241	0.0575709
358144	0.266464	1.23624	0.839674	1.4276	0.0680202	0.0964995
366446	0.291516	0.544985	1.24217	1.19324	0.0756566	0.147832
395251	0.569129	1.2306	0.989925	1.11484	0.0675298	0.176664
395958	0.13104	0.161511	1.07072	0.768325	0.117624	0.0141785
397760	0.44	1.08582	0.885033	1.2174	0.131327	0.095289
397861	0.183315	0.559052	1.66493	1.09439	0.132594	0.0235459
406432	0.156875	0.244412	0.448433	0.53931	0.0719207	0.0511598
422632	0.69963	1.77881	1.44266	1.47981	0.108885	0.567181
448347	0.481313	1.03646	0.757472	0.823243	0.0946806	0.113631
467351	0.351397	0.70348	2.01319	1.53264	0.192813	0.0359137
481951	0.207985	0.895334	0.331944	0.758209	0.100496	0.242904
486759	0.346921	1.19893	0.513048	0.421581	0.0339087	0.113222
495255	0.200944	0.717736	0.553836	0.799317	0.058944	0.165069
529953	0.128083	0.392198	1.21374	0.867895	0.0703031	0.0588944
530635	0.316128	0.359999	1.41329	0.788908	0.121285	0.0622826
540436	0.203899	0.155725	0.320476	0.379298	0.114265	0.0689097
545345	0.0867064	0.155621	1.45271	1.71232	0.351859	0.0771813
555651	0.184576	1.03205	0.367229	0.831078	0.0468969	0.133539
557857	0.20068	0.317381	0.375364	0.542063	0.168763	0.108444
561242	0.345668	1.85551	0.975088	1.65929	0.181412	0.287069
573249	0.504961	0.615181	0.868769	0.422298	0.0442839	0.0558977
580044	0.303177	1.4327	0.69385	1.15493	0.163277	0.134698
581450	0.461849	1.15889	0.638696	0.804629	0.0462445	0.118758
583858	0.720328	1.6059	0.993586	0.922601	0.0518715	0.0488414
586460	0.611895	1.12659	1.26132	1.10171	0.0683758	0.129862
587664	0.198034	1.85865	0.69298	1.68261	0.107891	0.17653
588565	0.378395	1.15962	0.740182	0.878264	0.0720851	0.16969
592455	0.439895	0.36731	1.7608	0.778229	0.0601779	0.00479483
599065	0.350415	0.908828	1.09208	1.50404	0.0854468	0.173274
599671	0.44584	0.398176	1.74132	1.01873	0.136275	0.00918048
611938	0.407326	0.471412	1.2924	0.438823	0.071283	0.059179
617748	0.442909	0.647614	0.661258	0.780782	0.0891727	0.122221
620434	0.319429	0.995017	0.804306	0.867631	0.101608	0.12759
626648	0.396052	1.31132	1.02008	1.15116	0.176911	0.174014
633847	0.489772	1.10395	0.733206	1.01162	0.112442	0.111086
644044	0.920242	1.45512	1.04616	0.836774	0.0721538	0.0806942
647858	0.116449	0.587583	1.10817	0.784516	0.0284859	0.00464456
656253	0.820022	1.16457	1.06464	1.01914	0.106333	0.127757
657659	0.592671	2.30956	0.831049	0.647975	0.0366614	0.0697154
665254	0.109574	1.0158	0.409176	1.05492	0.114971	0.258478
672756	0.208312	0.510559	0.497967	0.767307	0.040113	0.0533803
677766	0.607904	1.41315	1.26498	1.10601	0.143941	0.0607294
677968	0.595531	1.67678	1.19151	1.06929	0.0918027	0.186515
679568	0.247912	1.54121	0.387463	0.925097	0.12813	0.145198
679770	0.155531	0.613559	0.837999	1.07529	0.127763	0.0499833
683256	0.243022	0.663451	0.316633	0.669153	0.20413	0.104364
693764	0.369798	1.03964	2.11994	0.943883	0.14621	0.0421142
695768	0.392876	1.1017	1.3787	1.50337	0.265634	0.218319
700634	0.386912	0.518897	1.44039	0.896062	0.0525146	0.0262843
704238	0.16178	0.890216	0.926603	1.18795	0.246781	0.14495
707749	0.414474	1.18353	0.948583	1.05237	0.132574	0.161916
709551	0.195406	1.6565	0.0870992	0.487263	0.0191051	0.284787
715041	0.197177	1.46552	0.291125	1.35566	0.142069	0.252525
715647	0.23268	1.851	0.203853	0.485929	0.0530878	0.358315
720337	0.61352	1.44702	1.33216	1.42583	0.186155	0.0870883
727654	0.640073	1.55712	1.18309	0.920878	0.0908692	0.0829882
729557	0.169087	0.901127	0.274435	0.566628	0.136658	0.226504
748258	0.207736	1.6752	0.646895	1.04823	0.0367952	0.101471
749361	0.138246	0.847619	0.512758	0.702724	0.098061	0.0793333
751348	0.229312	1.20293	0.892912	0.946425	0.0917609	0.0828492
753251	0.340062	0.785165	1.47779	0.932474	0.0662996	0.120255
756055	0.0481017	0.289456	1.18353	0.483069	0.091842	0.00275795
759869	0.631192	0.732799	0.954964	0.893918	0.0533235	0.0359603
761957	0.634333	2.54395	0.882586	1.1685	0.0802743	0.17792
765056	0.188146	0.366682	1.46	1.16462	0.059416	0.13335
767464	0.343894	0.809109	0.51705	0.737324	0.144889	0.119271
773257	0.0728565	0.411575	0.825081	1.00806	0.0568423	0.144222
782561	0.237115	1.43411	1.50163	1.66573	0.119997	0.0817446
789373	0.0886626	0.778897	1.00312	1.41043	0.23577	0.113803
792766	0.816881	1.35051	1.43735	1.01893	0.0924041	0.109435
802844	0.589443	1.60836	0.347741	0.95711	0.0883605	0.230074
814649	0.179367	0.48174	0.363878	0.571514	0.121101	0.132223
818859	0.72999	1.36019	1.06823	0.865502	0.0734392	0.0911861
820745	0.343342	1.5271	1.20677	1.35571	0.0882102	0.173819
835657	0.382129	1.98637	0.359969	0.955704	0.118367	0.374578
841349	0.300404	1.53751	0.83105	1.36486	0.075298	0.192732
845458	0.529858	2.22578	1.03531	1.09168	0.0712378	0.1608
849971	0.446508	1.3836	0.998245	1.05153	0.138716	0.32553
856463	0.613375	1.37036	0.603717	1.36196	0.143692	0.168305

## Sheet: orbitofrontal
Subjects	Ig1_Ig2	Ig_Id_Ia	Id4	Id6	Id7	Id8_Id10
100206	0.124183	1.16594	0.0633328	0.331852	0.492479	2.49832
100307	0.0319365	0.362677	0.0108634	0.0549158	0.315981	1.94249
100408	0.258203	1.0607	0.112592	0.419222	0.616274	3.38418
100610	0.282524	1.31027	0.164055	0.292396	0.717653	3.32706
101006	0.0561275	0.463032	0.0398868	0.185422	0.636671	5.32283
101107	0.0193911	0.389711	0.0050467	0.0491241	0.288441	3.82463
101309	0.151956	0.605088	0.0396025	0.268334	1.05545	5.09328
101410	0.0785879	0.591816	0.0255703	0.105361	0.365142	1.88366
101915	0.042145	0.240277	0.0325542	0.152976	0.128941	4.00451
102008	0.148847	0.506484	0.0403579	0.181006	0.263672	3.39988
102311	0.0599778	0.491948	0.0381949	0.109271	0.79217	3.4032
102513	0.0744312	0.605913	0.0401884	0.211573	0.725634	1.69673
102816	0.0406343	0.231504	0.0211622	0.132787	0.233599	2.84343
103111	0.405849	0.83438	0.191702	0.36922	0.724208	3.53831
103414	0.0105318	0.140362	0.00882175	0.0330315	0.338496	1.9729
103515	0.0306033	0.286966	0.00897663	0.0977055	2.70952	2.24824
103818	0.0406194	0.302577	0.0194598	0.137084	0.474412	3.54209
104012	0.15636	0.272048	0.0836477	0.32676	1.21252	2.11833
104820	0.0851567	0.336364	0.0252697	0.0670509	0.402631	3.50539
105014	0.21977	0.892308	0.133283	0.298025	0.494246	3.11037
105115	0.0904506	0.773765	0.035782	0.197588	0.509606	3.30011
105216	0.470518	0.974987	0.0945599	0.284053	0.58464	2.92638
105620	0.0909208	1.02858	0.0484188	0.275968	0.844758	3.15569
106016	0.0660102	0.391601	0.0638046	0.204362	0.699436	2.60164
106319	0.0688216	0.461203	0.0675818	0.176295	0.495495	2.65933
106521	0.257449	0.792611	0.0771844	0.235564	0.613861	2.26964
107018	0.0259052	0.394659	0.0202573	0.173672	1.10494	3.54478
107321	0.0877513	0.755454	0.021253	0.111908	0.266806	3.57687
108121	0.0228038	0.218336	0.00896567	0.0883695	1.50241	2.34785
108222	0.20674	0.735654	0.0812622	0.336549	0.603105	3.2981
108323	0.0399106	0.768629	0.0122852	0.0273822	0.0872372	2.57289
108525	0.103047	0.500734	0.0498583	0.14718	0.659861	3.89101
108828	0.0586224	0.647773	0.0262785	0.198714	1.41437	4.48378
109123	0.137517	0.462635	0.0367622	0.253015	1.9891	2.6319
109830	0.0600142	0.585034	0.019697	0.0758078	0.597147	4.18807
110007	0.00946824	0.224643	0.00138608	0.0399073	0.151729	3.45025
126325	0.0183129	0.216565	0.00873702	0.0771637	1.01225	3.34324
126628	0.0922623	0.237752	0.0278935	0.0676987	0.358715	3.08686
127327	0.128343	0.463699	0.0716912	0.257474	0.763543	3.3869
127630	0.0345639	0.340144	0.023132	0.082759	0.141067	3.56382
127933	0.480012	0.658644	0.155116	0.511441	0.470931	4.73851
128026	0.0423074	0.991367	0.0583767	0.256463	1.47306	4.27778
128127	0.146944	0.788114	0.0816683	0.128368	0.0706392	3.17285
128632	0.0804754	0.212851	0.0701631	0.267415	1.226	4.62618
128935	0.0282107	0.52864	0.0283559	0.139233	0.814449	4.1749
129028	0.0666813	0.900679	0.051582	0.293367	0.83761	4.26717
129129	0.0556861	0.3538	0.0256894	0.0943234	0.336333	3.54766
129331	0.0745289	0.561422	0.0181792	0.106093	0.274231	2.7861
129937	0.0398073	0.376945	0.0133033	0.0807596	0.0816333	2.77206
130013	0.119774	0.820673	0.109755	0.237856	0.997195	4.47113
130417	0.136407	0.447684	0.070668	0.186754	0.679675	2.93679
130619	0.0205789	0.274561	0.0133987	0.0705284	0.418577	2.37811
130821	0.0153873	0.129463	0.00141822	0.015754	0.128573	2.96881
130922	0.0524932	0.356182	0.0267289	0.124741	0.310742	3.34083
131217	0.0575129	0.48625	0.0284784	0.129343	0.430821	3.44011
131419	0.0727004	0.485345	0.0316266	0.131425	0.325389	4.00257
131722	0.0475088	0.525185	0.0264078	0.181954	0.207467	3.34006
131823	0.0723325	0.572615	0.0414523	0.112866	0.657505	3.37284
131924	0.0215515	0.270704	0.0101723	0.088909	1.06029	1.7412
132118	0.109658	0.637726	0.0399133	0.125821	0.431012	3.67504
133019	0.0812527	0.890586	0.0415516	0.132047	0.403109	2.62411
133827	0.392215	0.731012	0.225856	0.350996	0.765422	5.47249
133928	0.101408	0.694772	0.0626931	0.326756	0.43626	4.73513
134021	0.0331751	0.713436	0.0418037	0.157918	0.257764	2.86693
134223	0.0135273	0.211149	0.012723	0.0511146	0.169878	2.65127
134324	0.0745255	0.321236	0.0422194	0.100996	0.256655	3.70456
134425	0.0419914	0.507151	0.0387702	0.0744037	0.200387	4.85235
135225	0.019439	0.459571	0.0520687	0.126555	0.712556	3.81476
135528	0.0320691	0.339717	0.0427341	0.211149	0.659859	2.56484
135932	0.0612053	0.884945	0.0412549	0.139219	0.424956	3.22629
136227	0.0830123	0.533133	0.0690648	0.148756	0.933317	3.00347
136833	0.0939303	0.507652	0.0343045	0.0341587	0.0989203	3.86456
137027	0.0737031	0.294415	0.0656922	0.191255	0.349472	3.453
137128	0.0779604	1.00907	0.0605794	0.232748	0.94758	3.8462
137229	0.0337908	0.639919	0.00639078	0.227513	0.549839	1.08864
137633	0.0589755	0.305549	0.0313967	0.0800152	0.420907	2.22857
138231	0.0537606	0.449112	0.00859685	0.108604	0.0647738	2.89685
138837	0.390745	0.885283	0.186982	0.42132	0.760822	6.0697
201111	0.249429	0.74184	0.0991842	0.269583	1.37862	4.4872
201414	0.019738	0.208877	0.0104914	0.044123	0.104515	3.07078
201515	0.0854455	0.453365	0.0385811	0.101323	0.405482	3.39097
201818	0.0774383	0.770752	0.0619041	0.185118	0.537035	3.38855
202113	0.126231	0.613965	0.0261915	0.111882	0.108989	2.67195
202719	0.147538	0.442305	0.0509911	0.214535	0.215081	3.82456
203418	0.0754567	1.1663	0.0330956	0.113939	0.262225	2.85319
203923	0.0699679	0.527152	0.0695703	0.168153	0.298812	3.33737
204016	0.0431713	0.479842	0.0176953	0.0970238	0.160305	4.28864
204319	0.100924	0.697452	0.0181432	0.178701	0.351942	3.38184
204420	0.0852613	0.22837	0.0186829	0.208617	1.98113	3.00513
204521	0.0772547	0.446887	0.0496425	0.224782	0.273723	3.35349
204622	0.105012	0.228862	0.0347697	0.128871	0.404178	4.7136
205119	0.0960233	0.724497	0.0592855	0.370953	0.628706	1.39252
205220	0.0871579	0.884625	0.0229358	0.0971305	0.26143	3.32936
205725	0.0155709	0.179833	0.00885147	0.0532423	0.514932	2.87788
205826	0.0990272	0.920197	0.0468903	0.257175	0.908411	3.95902
206222	0.252695	0.636041	0.0271556	0.269848	0.415876	4.37888
207123	0.080769	0.503145	0.0632817	0.191437	0.699867	3.95278
207426	0.0556337	0.33606	0.0241981	0.105405	0.93367	2.56204
208024	0.0411229	0.391535	0.0103405	0.0372067	0.582193	3.29794
208125	0.185961	0.675659	0.065574	0.353619	0.310984	3.57909
208327	0.122333	0.284644	0.0459072	0.149146	0.534442	3.07469
208428	0.0137375	0.332031	0.00510739	0.108871	1.17868	1.63495
209127	0.0408505	0.243507	0.0337093	0.0620848	0.13041	2.66041
209228	0.104063	0.911343	0.0181433	0.131653	0.37368	3.86148
210011	0.0488101	0.357067	0.0207	0.0799569	0.265694	1.76576
211215	0.239075	0.838322	0.0678114	0.22749	0.489189	4.20001
211417	0.0205483	0.252557	0.00575968	0.0267525	0.232445	4.39229
211720	0.17006	1.40257	0.144712	1.142	2.12376	4.07555
212217	0.094654	0.495491	0.079466	0.160242	0.247663	2.65142
212419	0.0540497	0.266576	0.0197041	0.158684	0.811543	2.29716
217429	0.0705808	0.510048	0.0381629	0.121159	0.527076	2.80961
256540	0.0852313	0.789676	0.0469032	0.235684	0.583579	4.47811
268749	0.1447	0.747777	0.0322754	0.117883	0.303767	4.07074
270332	0.333082	1.15144	0.106061	0.433662	0.589668	3.29511
280739	0.0166163	0.35396	0.0377279	0.169568	0.437557	3.67774
284646	0.210624	0.844464	0.0771107	0.264948	0.754529	4.29719
285345	0.173617	1.00747	0.0585999	0.316686	0.396807	2.80068
300618	0.170364	0.947211	0.0541233	0.175493	0.37433	1.80915
304727	0.080213	0.935457	0.0267304	0.155323	0.18896	3.83898
311320	0.0114916	0.201331	0.00826957	0.201634	1.52488	0.723949
333330	0.153467	0.55906	0.0460968	0.142371	0.373184	3.69783
336841	0.18955	0.87188	0.112419	0.187019	0.674522	5.14796
348545	0.0281768	0.402635	0.00865215	0.0843532	0.231651	3.08649
352132	0.0445168	0.794459	0.0409229	0.229481	0.420512	2.53162
352738	0.104621	0.765429	0.042294	0.192106	0.34011	2.82858
358144	0.268272	1.11585	0.0825498	0.265777	0.133617	1.97745
366446	0.308862	0.846278	0.172461	0.420433	1.22366	3.81014
395251	0.0908436	0.568358	0.0661297	0.283251	0.59939	4.30879
395958	0.0994827	0.529308	0.0294566	0.125688	1.49955	2.97871
397760	0.130975	0.522459	0.0396466	0.117727	0.653633	4.18484
397861	0.104247	0.68468	0.0433633	0.378029	1.2403	2.20633
406432	0.172155	0.493295	0.0688473	0.323719	0.656645	4.49266
422632	0.292859	0.766837	0.14268	0.268356	0.31693	4.65142
448347	0.107056	0.610894	0.0543557	0.178719	0.338188	3.3954
467351	0.124348	0.339844	0.0520112	0.16261	1.14183	2.05033
481951	0.0184679	0.158535	0.0211838	0.0711355	0.300533	2.7396
486759	0.154079	0.790006	0.0495304	0.229611	0.357791	2.44915
495255	0.066134	0.871634	0.0463442	0.191767	0.436743	3.21943
529953	0.343028	1.17599	0.236204	0.711468	0.944134	3.85155
530635	0.165199	0.726448	0.146905	0.292079	0.720648	3.13409
540436	0.0535406	0.305434	0.0222645	0.125548	0.689523	4.05399
545345	0.0889667	0.670642	0.115333	0.236476	0.970316	3.3335
555651	0.0483114	0.500736	0.0500942	0.101885	0.11559	1.90769
557857	0.0837248	0.440678	0.0387985	0.151516	0.533084	3.21235
561242	0.108604	0.74059	0.0279994	0.0919737	0.196283	4.10447
573249	0.153688	0.676047	0.0508501	0.227406	0.167866	3.16815
580044	0.0408698	0.734287	0.0452881	0.264867	0.635257	2.87433
581450	0.163486	1.17072	0.0269624	0.19335	0.3478	3.48096
583858	0.0988114	0.578565	0.0316148	0.157731	0.359221	4.18813
586460	0.14972	0.977169	0.0587795	0.13281	0.624199	3.81372
587664	0.101824	0.940084	0.0243662	0.154076	0.385359	4.05854
588565	0.0990366	0.571199	0.0273153	0.0637413	0.17384	2.46265
592455	0.0171354	0.276072	0.0013774	0.0480156	0.531775	0.448411
599065	0.12956	0.668608	0.0676755	0.246847	0.523508	2.65306
599671	0.0361659	0.231281	0.0124364	0.12037	0.76689	1.88064
611938	0.341418	0.784542	0.155718	0.422947	1.43267	3.59263
617748	0.126412	0.651569	0.0608063	0.278911	0.453433	2.19154
620434	0.0693963	1.0189	0.0171953	0.0873744	0.381335	3.05105
626648	0.0850223	0.695155	0.0428071	0.16449	0.631427	3.57488
633847	0.116399	0.461891	0.0416355	0.213881	0.700453	3.40435
644044	0.0677392	0.538737	0.0214811	0.0946621	0.175479	2.36269
647858	0.0815936	0.561057	0.0420665	0.199515	1.22713	6.31314
656253	0.152378	1.09372	0.0533171	0.196263	0.570015	3.54436
657659	0.0221835	0.654713	0.0107679	0.0777744	0.323439	3.16907
665254	0.0312574	0.740906	0.0166875	0.107442	0.328075	3.07268
672756	0.136072	0.677217	0.0310062	0.11326	0.0795989	4.10458
677766	0.138859	0.781361	0.033472	0.246566	0.209273	3.51938
677968	0.0972659	0.552785	0.0251605	0.112148	1.39781	4.23476
679568	0.0250476	0.629515	0.0119882	0.0671427	0.109268	2.54597
679770	0.123596	0.817677	0.0364507	0.318663	2.18914	2.35032
683256	0.0168082	0.444273	0.0246733	0.0762311	0.30628	2.50711
693764	0.222266	1.4882	0.10032	0.324823	0.592043	3.84422
695768	0.0276284	0.280292	0.0311878	0.105245	2.0913	2.25638
700634	0.370555	0.512715	0.0954283	0.354746	0.400063	4.70261
704238	0.129759	0.756366	0.0413646	0.147778	0.401381	2.33775
707749	0.0873229	0.650296	0.0399263	0.186506	0.453382	1.99371
709551	0.0396935	0.544412	0.0123429	0.228361	0.391907	2.57939
715041	0.00593138	0.145654	0.00170631	0.0539195	0.383248	5.79219
715647	0.0204179	0.52747	0.0468045	0.277828	0.633403	3.53949
720337	0.215465	1.01722	0.0542753	0.318602	1.47232	3.53219
727654	0.106466	1.43528	0.0553461	0.288423	0.393895	3.47143
729557	0.0243454	0.262292	0.0115826	0.238456	0.815757	4.75766
748258	0.0138259	0.485079	0.0124689	0.107943	0.285048	3.18003
749361	0.0216547	0.629096	0.0147031	0.104332	0.997556	2.86362
751348	0.0659905	0.804852	0.0568414	0.210747	0.528037	3.74945
753251	0.0936036	0.682533	0.045317	0.18872	0.493722	2.71417
756055	0.0124344	0.0621509	0.0118362	0.0921633	0.453878	0.231751
759869	0.29748	1.40719	0.0592904	0.341621	0.462238	3.33239
761957	0.033238	0.539012	0.0268862	0.116369	0.185797	2.18968
765056	0.15004	0.488678	0.0487309	0.176182	0.335294	2.28298
767464	0.0231717	0.496973	0.0280611	0.158862	0.506955	3.55362
773257	0.080413	0.595385	0.0360674	0.220055	0.316382	2.52566
782561	0.096203	0.708219	0.0516684	0.121457	0.521764	3.24356
789373	0.047636	0.908542	0.129152	0.218071	0.749938	3.93533
792766	0.296412	1.09773	0.0786885	0.237337	0.515262	3.35969
802844	0.0337905	0.581473	0.00769067	0.0953385	0.46253	4.37556
814649	0.0801654	0.572471	0.0488195	0.149123	0.214002	1.99091
818859	0.197484	1.20568	0.0749736	0.305082	1.1128	6.54268
820745	0.0922511	0.694643	0.0626757	0.277654	0.525377	3.37595
835657	0.0542543	0.737294	0.0328176	0.193902	0.277433	2.8048
841349	0.11039	1.04187	0.0210578	0.103145	0.328683	3.45632
845458	0.0438952	0.630187	0.0372199	0.119943	0.277589	5.14427
849971	0.212726	0.815549	0.0718847	0.173926	0.252636	3.24996
856463	0.181617	0.872591	0.0408278	0.10404	0.122904	2.53989

## Sheet: primary_sensory
Subjects	Ig1_Ig2	Ig_Id_Ia	Id4	Id6	Id7	Id8_Id10
100206	0.472031	1.11244	0.593569	0.410409	0.0369635	0.057957
100307	0.318261	0.606892	0.264972	0.128941	0.00904478	0.0406829
100408	0.331663	0.479945	0.714152	0.340401	0.058849	0.0124498
100610	0.27024	0.645707	0.65963	0.367741	0.0494006	0.0738113
101006	0.432873	1.00141	0.892261	0.408511	0.0786204	0.0758467
101107	0.506214	0.694907	0.217397	0.118318	0.0172462	0.0400248
101309	0.329081	0.229724	0.802739	0.206254	0.0894776	0.0224564
101410	0.227633	0.564504	0.400835	0.120578	0.00506397	0.00724635
101915	0.42729	0.75453	0.441415	0.370919	0.0361972	0.0597894
102008	0.378231	0.444765	0.419682	0.182095	0.020444	0.0150392
102311	0.36474	0.608893	0.298577	0.242455	0.0428693	0.0285112
102513	0.66764	0.799898	0.454316	0.306146	0.0203419	0.040832
102816	0.219383	0.410433	0.283336	0.236897	0.0164562	0.0269842
103111	0.371755	0.455974	0.826833	0.35368	0.0250016	0.0185638
103414	0.221727	0.53964	0.232793	0.182039	0.0241974	0.0438813
103515	0.359326	0.303844	0.817388	0.218509	0.0648555	0.00760775
103818	0.369459	0.897449	0.736771	0.46342	0.0378273	0.0743135
104012	0.256441	0.406603	0.346855	0.356917	0.101215	0.133565
104820	0.271931	0.372258	0.156868	0.442843	0.0451287	0.0244092
105014	0.140416	0.465765	0.793525	0.393023	0.0384665	0.0612084
105115	0.265513	0.540194	0.523644	0.162891	0.00776383	0.00391797
105216	0.204696	0.279475	0.460549	0.243744	0.0227344	0.0543625
105620	0.301114	0.865902	0.367753	0.399007	0.0698848	0.0806561
106016	0.207183	0.743683	0.547406	0.382801	0.0300815	0.0728155
106319	0.304412	0.593719	0.295718	0.190622	0.0185853	0.0622001
106521	0.864518	0.925784	0.725046	0.289972	0.0546165	0.0411597
107018	0.489837	0.982012	1.08216	0.460889	0.0771345	0.0442589
107321	0.475568	1.30591	0.474627	0.267894	0.0351244	0.037509
108121	0.356335	0.616135	0.898293	0.389063	0.117932	0.0347109
108222	0.529648	0.350098	0.525186	0.228532	0.0153882	0.0183766
108323	0.406632	1.39287	0.674805	0.390159	0.0228169	0.0263462
108525	0.617178	0.467887	0.690896	0.366559	0.0605919	0.0156255
108828	0.484502	0.723067	0.218591	0.116406	0.0351682	0.0306805
109123	0.911018	0.492494	0.676261	0.23766	0.0323587	0.0414413
109830	0.654088	1.90094	0.495542	0.474078	0.0449929	0.0852952
110007	0.960658	1.44015	0.383916	0.574132	0.0530193	0.0484401
126325	0.454148	0.806404	0.87566	0.473149	0.0891329	0.0531864
126628	0.328728	0.319322	0.248959	0.117084	0.00819382	0.0151689
127327	0.337899	0.585774	0.665468	0.275514	0.0650484	0.0776849
127630	0.399793	0.804393	0.342589	0.358401	0.0364302	0.0469159
127933	0.498715	0.489245	1.54968	0.454111	0.0498034	0.0486052
128026	0.139845	0.65909	0.215623	0.276607	0.0344335	0.0461164
128127	0.338605	0.619727	0.598108	0.280549	0.031153	0.0836338
128632	0.332294	0.355123	0.924499	0.280721	0.050525	0.0361073
128935	0.24436	0.53423	0.263318	0.207033	0.050939	0.0496567
129028	0.447728	0.465896	0.406042	0.219832	0.0131668	0.0134887
129129	0.239182	0.324199	0.151327	0.152027	0.0267237	0.0254174
129331	0.42677	0.857686	0.246914	0.141029	0.0418758	0.0556376
129937	0.706461	0.826596	0.509029	0.245213	0.0315025	0.0555578
130013	0.24383	0.82146	0.497342	0.250385	0.0321243	0.0907474
130417	0.375523	0.44527	0.441557	0.372274	0.0596237	0.0637279
130619	0.358588	0.781725	0.293704	0.154494	0.015849	0.0478986
130821	0.308859	0.906451	0.718139	0.365857	0.0276686	0.0267191
130922	0.426545	0.605326	0.29327	0.334164	0.0178365	0.0721965
131217	0.457209	0.815912	0.274014	0.201041	0.00960323	0.0257704
131419	0.336011	0.801089	1.06959	0.527458	0.0754178	0.0911973
131722	0.363565	0.812513	0.341669	0.209397	0.0143076	0.0165466
131823	0.415579	0.770072	0.218087	0.136523	0.0190631	0.0468809
131924	0.128597	0.330175	1.04349	0.192262	0.0131413	0.0107178
132118	0.44088	0.912399	0.773216	0.335975	0.080146	0.0817312
133019	0.477334	0.702373	0.366539	0.182894	0.0126651	0.0280932
133827	0.235854	0.355866	1.2778	0.394181	0.0345109	0.0224071
133928	0.721504	1.03943	0.53719	0.296311	0.0375145	0.0369606
134021	0.111443	0.358595	0.366369	0.313199	0.0498703	0.0592067
134223	0.231738	0.498141	0.25747	0.351871	0.011588	0.0116886
134324	0.208633	0.516821	0.844673	0.381952	0.0462232	0.0409797
134425	0.411205	0.955882	0.924433	0.400774	0.0649821	0.0314833
135225	0.591832	1.14951	0.53097	0.524492	0.0559364	0.0298096
135528	0.504557	1.36766	0.78308	0.734937	0.178514	0.0944798
135932	0.379538	0.921103	0.388844	0.27882	0.0474102	0.0360497
136227	0.159508	0.404672	0.446313	0.324578	0.0420426	0.0533863
136833	0.305182	0.562185	0.374783	0.205328	0.0224236	0.0407234
137027	0.326036	0.48703	0.354754	0.259667	0.0223053	0.0327612
137128	0.799029	1.70904	1.43475	0.586369	0.14353	0.127164
137229	0.235352	0.228295	1.42078	0.151714	0.00876338	0.00474288
137633	0.284667	0.54419	0.466796	0.30265	0.0210992	0.0206589
138231	0.396472	0.670795	0.108742	0.157548	0.00584012	0.02186
138837	0.400172	0.531975	0.676615	0.197161	0.0207409	0.0112424
201111	0.30503	0.296588	0.206072	0.23098	0.0342217	0.0547087
201414	0.373835	0.535426	0.223883	0.141326	0.00647369	0.0184708
201515	0.234841	0.430971	0.251801	0.166386	0.0472378	0.0502351
201818	0.332739	0.570149	0.420103	0.206377	0.0202419	0.060371
202113	0.49708	0.527694	0.197817	0.149132	0.0156844	0.0170449
202719	0.57133	0.742999	0.587387	0.307488	0.0395836	0.0107891
203418	0.207259	0.337924	0.509021	0.238245	0.0369965	0.022976
203923	0.369864	0.602798	0.275876	0.139829	0.0115475	0.0180822
204016	0.246604	0.508563	0.275353	0.177542	0.0182347	0.0287303
204319	0.665657	1.02294	0.40657	0.202148	0.0136594	0.0326951
204420	0.481896	0.647079	0.570413	0.46954	0.060896	0.132423
204521	0.623018	1.16528	1.74746	0.518581	0.0470192	0.0943739
204622	0.544436	0.334006	0.484416	0.209455	0.0467263	0.0306024
205119	0.0826768	0.13393	1.17113	0.55883	0.0744515	0.0173343
205220	0.476244	0.59376	0.423003	0.350082	0.0470748	0.0345837
205725	0.633036	1.03256	0.8776	0.680954	0.13554	0.110754
205826	0.209753	0.237708	0.36685	0.199326	0.0208392	0.00762058
206222	0.298055	0.38663	0.412359	0.245354	0.0196268	0.0165981
207123	0.211844	0.349817	0.479023	0.278475	0.0312518	0.03824
207426	0.325909	0.266736	0.450985	0.174535	0.034248	0.0130613
208024	0.422141	0.549979	0.253171	0.129774	0.0424203	0.0344692
208125	0.397326	0.572996	0.220305	0.209579	0.0250567	0.0380485
208327	0.397639	0.405529	0.534561	0.17824	0.0166535	0.00974836
208428	0.237332	0.254663	1.16917	0.592129	0.0777737	0.0235192
209127	0.264769	0.483905	0.30886	0.344907	0.0334521	0.085543
209228	0.529718	1.16366	0.184631	0.281605	0.0274124	0.0446256
210011	0.305565	0.536838	0.493332	0.425221	0.0757443	0.0495105
211215	0.681491	0.804966	0.672628	0.315802	0.0238085	0.0421361
211417	0.434054	0.822181	0.462701	0.301833	0.0302798	0.0428343
211720	0.162895	0.439834	1.23314	0.33685	0.0656735	0.0239916
212217	0.213307	0.4742	0.340629	0.239431	0.0320133	0.0419057
212419	0.306802	0.601122	0.24339	0.185664	0.00800572	0.0779911
217429	0.376001	0.624962	0.382728	0.365201	0.0215644	0.0731956
256540	0.172676	0.407025	0.451154	0.408819	0.0877756	0.0300122
268749	0.596989	0.872815	0.805703	0.295321	0.0328295	0.0444649
270332	0.717567	0.855055	0.642886	0.447307	0.0343987	0.0426789
280739	0.140068	0.667114	0.436328	0.372764	0.0543591	0.128354
284646	0.260916	0.247327	0.491512	0.216565	0.0314026	0.013106
285345	0.25384	0.484188	0.362722	0.242117	0.0285116	0.0513368
300618	0.320814	0.533136	0.331438	0.249528	0.0347522	0.113789
304727	0.516091	0.849501	0.30621	0.306428	0.0318295	0.0601641
311320	0.383971	0.460126	1.6274	0.154469	0.0318404	0.0111295
333330	0.567841	0.957878	0.611996	0.276007	0.0520366	0.0452956
336841	0.160209	0.334779	0.863506	0.381406	0.0914892	0.0623292
348545	0.402393	0.603424	0.22818	0.154392	0.0471139	0.0259579
352132	0.25261	0.528593	0.616618	0.238243	0.0272619	0.0376232
352738	0.283533	0.667545	0.348968	0.295423	0.0253999	0.0447729
358144	0.372783	0.926336	0.454685	0.431943	0.0154812	0.0350625
366446	0.324761	0.348648	0.412652	0.284814	0.0234205	0.0564549
395251	0.470178	0.754235	0.446267	0.257302	0.0404775	0.0745812
395958	0.138923	0.162354	0.860119	0.290783	0.0506519	0.00571407
397760	0.288669	0.487783	0.334332	0.211313	0.0428572	0.0287241
397861	0.199575	0.771497	0.962002	0.467918	0.0595812	0.00500917
406432	0.178277	0.180324	0.355442	0.139414	0.0211825	0.0248698
422632	0.297046	0.609368	0.462569	0.288718	0.0283856	0.1292
448347	0.376331	0.63486	0.302175	0.16954	0.0302743	0.0384358
467351	0.151353	0.382734	0.755634	0.236858	0.0623719	0.0121865
481951	0.342734	0.951711	0.527684	0.334779	0.0693218	0.103742
486759	0.371924	1.32499	0.442035	0.285338	0.0317568	0.0677848
495255	0.232708	0.559147	0.47557	0.330911	0.0226548	0.0964561
529953	0.176588	0.389491	0.947619	0.213491	0.0205217	0.0365551
530635	0.366699	0.465063	0.847709	0.327625	0.0639188	0.0370444
540436	0.230927	0.201013	0.457227	0.210243	0.0423126	0.0258131
545345	0.115491	0.179866	1.57405	0.808572	0.184921	0.0491855
555651	0.276189	0.799564	0.186915	0.181714	0.0237652	0.0504214
557857	0.388361	0.514407	0.467414	0.28258	0.100194	0.0789125
561242	0.760123	1.09446	0.984258	0.498205	0.0281438	0.075994
573249	0.228539	0.22731	0.269353	0.106924	0.012081	0.0123379
580044	0.143077	0.490342	0.435958	0.229266	0.0412736	0.029175
581450	0.498836	0.713391	0.366025	0.289346	0.0204957	0.0381929
583858	0.54121	0.803722	0.555125	0.216216	0.0226418	0.021369
586460	0.412293	0.606277	0.691005	0.253726	0.033847	0.0513936
587664	0.221157	0.552671	0.26294	0.189424	0.0176495	0.0300449
588565	0.203063	0.395175	0.170337	0.111968	0.0137556	0.0420532
592455	0.4233	0.264229	0.826018	0.222943	0.02525	0.00226856
599065	0.25401	0.49749	0.642813	0.291148	0.0189763	0.0810141
599671	0.467452	0.287077	0.892999	0.238393	0.0324617	0.00834411
611938	0.303239	0.378825	1.28525	0.256384	0.0484061	0.0467235
617748	0.227824	0.369486	0.389717	0.234381	0.0259742	0.0236123
620434	0.609617	0.869505	0.456736	0.341857	0.038097	0.0471709
626648	0.255666	0.523354	0.416474	0.268177	0.0516552	0.0459863
633847	0.496998	0.572444	0.480759	0.156292	0.022802	0.0124499
644044	0.421936	0.656851	0.657944	0.202677	0.0281099	0.0332604
647858	0.19721	0.550742	0.907637	0.303814	0.0131453	0.00443907
656253	0.644297	0.536796	0.265672	0.144924	0.0289878	0.0215331
657659	0.348567	1.15417	0.292506	0.121384	0.0113016	0.0208906
665254	0.202267	0.593944	0.239813	0.212496	0.025193	0.0654547
672756	0.262321	0.487031	0.635407	0.3658	0.0227916	0.0329715
677766	0.275627	0.319387	0.243837	0.19216	0.0174352	0.00988993
677968	0.257946	0.515572	0.41971	0.26184	0.0189196	0.0301345
679568	0.265985	0.905083	0.326368	0.244976	0.0349319	0.0398385
679770	0.141775	0.624032	0.639037	0.436251	0.0887302	0.0210371
683256	0.410258	0.764035	0.315827	0.273516	0.0711252	0.0458727
693764	0.156037	0.338655	0.570407	0.16397	0.0223033	0.00746583
695768	0.2847	0.488297	0.323757	0.183367	0.0450393	0.0294745
700634	0.577541	0.525867	1.19016	0.463382	0.0409739	0.0262983
704238	0.113699	0.307689	0.396034	0.189605	0.0400079	0.0334708
707749	0.504506	0.644811	0.283836	0.214316	0.030407	0.0371441
709551	0.183094	0.968447	0.528749	0.20064	0.0148262	0.103991
715041	0.184563	0.55287	0.326553	0.298536	0.0322431	0.0513477
715647	0.180701	0.609194	0.118856	0.23001	0.0377746	0.132826
720337	0.403833	0.543459	0.445137	0.187984	0.0292951	0.0146341
727654	0.467433	0.809992	0.814811	0.335159	0.0518726	0.0368756
729557	0.271906	0.598316	0.194508	0.127558	0.0495282	0.0423893
748258	0.233401	0.943047	0.380988	0.288519	0.00841047	0.02085
749361	0.214858	0.535583	0.3159	0.211214	0.0274569	0.0225352
751348	0.136111	0.330509	0.27638	0.151201	0.0260589	0.0179443
753251	0.308236	0.611422	1.38062	0.349033	0.0246303	0.0518759
756055	0.0521998	0.45632	1.76838	0.336655	0.112863	0.00377928
759869	0.630226	0.844182	0.630931	0.31235	0.0182347	0.012832
761957	0.389391	0.689428	0.454076	0.424246	0.0454379	0.0375124
765056	0.0737122	0.164263	0.71681	0.289609	0.0252701	0.0845232
767464	0.205398	0.928291	1.39088	1.01322	0.163467	0.122496
773257	0.171986	0.389905	0.382749	0.238535	0.0202269	0.053685
782561	0.216981	0.650662	0.568552	0.265344	0.0255199	0.013098
789373	0.118127	0.489455	0.556705	0.408574	0.113914	0.0749479
792766	0.145398	0.22477	0.236845	0.17374	0.0263943	0.0260223
802844	0.490429	1.39968	0.498369	0.292714	0.0216905	0.051749
814649	0.300525	0.535402	0.325235	0.312403	0.0984498	0.0867092
818859	0.504075	0.644127	0.278962	0.123672	0.0194597	0.0171549
820745	0.402579	0.828216	0.423244	0.261255	0.0209474	0.0402656
835657	0.495688	1.10754	0.474119	0.558971	0.0465329	0.128024
841349	0.278171	0.692322	0.369565	0.200354	0.0121552	0.0319024
845458	0.477057	1.41556	0.479065	0.260116	0.0274095	0.0389745
849971	0.405218	0.682625	0.389144	0.201484	0.031973	0.0937891
856463	0.644059	1.04526	0.153351	0.273985	0.0581204	0.0768183

## Sheet: secondary_sensory
Subjects	Ig1_Ig2	Ig_Id_Ia	Id4	Id6	Id7	Id8_Id10
100206	3.2234	4.04285	2.1683	0.624344	0.0614537	0.0787374
100307	7.07491	5.1564	2.9124	0.364454	0.0285969	0.133994
100408	5.59286	6.83863	5.64586	0.850909	0.128535	0.0180128
100610	4.14279	5.63031	5.04852	1.04942	0.177559	0.280078
101006	8.40686	3.35008	1.25212	0.569254	0.102138	0.109962
101107	6.19352	5.84232	2.83664	0.399102	0.0565354	0.100033
101309	10.4841	5.97013	5.23761	0.595901	0.23502	0.0647366
101410	5.69217	5.43265	4.38394	0.246425	0.0195076	0.0212919
101915	7.04144	6.30687	6.11027	0.611642	0.118796	0.216149
102008	6.83402	8.19693	6.24268	0.803942	0.0608037	0.0366551
102311	9.82181	10.9839	4.634	0.686709	0.0942354	0.0764686
102513	5.09119	4.33803	3.03727	1.02327	0.0534221	0.131458
102816	11.7336	7.0114	4.37122	0.573658	0.0292248	0.0978597
103111	6.75856	6.67096	4.9525	0.74495	0.0664302	0.0445194
103414	8.50799	7.2216	5.94721	0.53081	0.0286474	0.0641166
103515	9.53275	9.33887	11.3078	1.03185	0.226372	0.0289729
103818	7.87094	11.0345	5.65474	0.948537	0.0631669	0.120486
104012	3.87299	2.68636	3.87557	0.575784	0.125986	0.302201
104820	5.84548	3.0448	2.76316	0.786384	0.157133	0.0627668
105014	6.5404	4.53967	6.82794	0.669047	0.0786342	0.123719
105115	8.97851	8.04635	5.62779	0.788602	0.0494231	0.0160756
105216	4.64929	5.59301	3.62487	0.838705	0.0493063	0.1937
105620	6.43436	5.50197	5.31173	0.497269	0.0596845	0.126475
106016	10.2397	9.72497	5.62871	0.880232	0.0991001	0.171714
106319	5.28182	6.00803	4.23293	0.636307	0.119294	0.272468
106521	6.61252	5.76242	2.93621	0.461161	0.150315	0.094303
107018	8.40588	8.53188	5.30087	0.84814	0.114764	0.101969
107321	7.39972	7.51874	4.99931	0.384315	0.0421121	0.126988
108121	8.17503	4.7346	6.30642	0.803424	0.0810586	0.0646776
108222	6.57048	6.01181	6.67964	0.612774	0.0662294	0.0468571
108323	7.69351	6.9047	4.60813	0.54608	0.0360282	0.040308
108525	10.5224	6.59594	10.9958	1.61187	0.176477	0.0355609
108828	7.4125	4.68243	2.12419	0.150906	0.0503423	0.0349228
109123	5.65559	4.34403	3.28128	0.700996	0.0882883	0.0948227
109830	6.67819	8.68084	3.53762	0.419346	0.062931	0.131523
110007	8.3972	6.15865	4.06702	0.494237	0.0334488	0.0609405
126325	11.3938	7.0978	6.28982	0.619363	0.0811973	0.0764584
126628	5.41341	6.15296	6.5447	0.39248	0.0856207	0.0822959
127327	8.3357	5.58065	4.7807	0.632585	0.0793112	0.171896
127630	6.39795	4.3525	2.21736	0.335012	0.0872189	0.0996912
127933	5.96152	6.63285	4.46743	0.675914	0.0507578	0.0789736
128026	7.45432	9.07445	4.25181	1.07104	0.0559857	0.0757995
128127	5.2745	6.14529	4.76582	0.52422	0.0762073	0.132578
128632	13.5709	7.0321	8.81702	0.653495	0.0686201	0.0810281
128935	10.1008	8.64939	3.67557	0.321042	0.0930744	0.0671224
129028	4.2585	5.08456	4.73284	0.44553	0.0178997	0.0334533
129129	4.95808	6.19127	4.10814	0.492881	0.103609	0.108738
129331	6.74195	7.47213	4.62752	0.596462	0.0395528	0.0802771
129937	5.9538	5.00875	2.44573	0.423946	0.0298295	0.113565
130013	6.95595	6.86851	3.83987	0.556769	0.0712441	0.183163
130417	9.9987	5.60914	6.44781	1.12118	0.159601	0.194685
130619	6.82076	6.16007	3.01348	0.322083	0.0243618	0.0671758
130821	8.87058	4.05564	2.02851	0.386478	0.0572859	0.040178
130922	6.62734	5.9265	3.85041	0.724604	0.0571555	0.232214
131217	6.65851	8.17466	3.93289	0.385662	0.0336427	0.036897
131419	11.4721	11.6083	8.93645	0.976398	0.0722621	0.150349
131722	5.86358	4.65946	4.43662	0.249507	0.00875844	0.0300414
131823	6.69304	6.03172	2.21101	0.28916	0.0322107	0.0750407
131924	7.6281	7.41028	6.69836	0.705302	0.0537706	0.0362499
132118	3.01085	3.77864	3.05019	0.33084	0.0666252	0.0634698
133019	10.4381	10.3848	4.1366	0.462203	0.0447083	0.0702831
133827	6.07	6.00329	6.25453	0.712045	0.0790194	0.0515239
133928	5.48534	4.77426	4.79949	0.558362	0.0752586	0.0761229
134021	5.0109	4.10094	5.98151	0.798152	0.194919	0.24828
134223	8.39756	11.0574	4.81472	0.64186	0.0644495	0.0529287
134324	10.7029	10.6208	7.24935	1.27735	0.045743	0.0954716
134425	7.43596	8.06266	8.0937	0.994273	0.0463569	0.0630492
135225	6.19359	7.60023	6.04408	0.660111	0.0628587	0.0416445
135528	9.43096	11.1765	5.59021	0.544981	0.138708	0.0740397
135932	6.15512	6.90722	4.82208	0.516581	0.0355189	0.0825732
136227	6.49537	5.96224	4.55373	1.11683	0.207638	0.230655
136833	6.23336	6.16965	6.89238	0.463802	0.0536803	0.107257
137027	10.6855	8.10099	6.36207	0.608097	0.0499531	0.0997671
137128	4.32815	4.73183	5.06368	0.670279	0.128293	0.119244
137229	4.39115	2.80682	6.26309	0.546338	0.0395267	0.0182148
137633	8.17661	7.92585	7.40959	0.878126	0.137241	0.107371
138231	6.44343	6.13754	4.25869	0.419919	0.0150888	0.0638268
138837	8.62263	6.90004	4.9281	0.680848	0.0638244	0.0432008
201111	6.3779	5.84209	5.15319	0.90237	0.116113	0.210856
201414	9.0082	8.26674	4.08147	0.407788	0.0383064	0.0763825
201515	7.75494	5.44715	3.08732	0.307101	0.096334	0.13655
201818	7.86317	7.73795	5.13888	0.672025	0.078325	0.184135
202113	7.39807	6.94964	4.02181	0.595235	0.0720468	0.0612348
202719	8.17607	8.07642	7.04836	0.585325	0.0646665	0.0180406
203418	8.14588	5.75183	5.54724	0.818487	0.100767	0.062105
203923	8.64289	6.96133	6.04937	0.596823	0.0482453	0.146609
204016	10.1434	7.13062	4.24602	0.572991	0.0738008	0.129303
204319	6.71677	7.78843	4.65566	0.305711	0.0156299	0.0365505
204420	9.05085	7.2419	4.97477	1.5202	0.0818987	0.444093
204521	10.2988	7.81039	3.80477	0.666836	0.0461961	0.128633
204622	8.93262	4.96728	3.71826	0.626263	0.122176	0.106066
205119	2.57705	2.48064	4.09179	0.827588	0.110107	0.0316029
205220	8.75881	6.56513	6.01379	0.753266	0.114447	0.0819486
205725	6.86293	5.07721	3.90925	0.645303	0.167541	0.171499
205826	8.51327	6.85707	5.77944	0.902244	0.0863497	0.0356219
206222	6.34096	3.02576	5.35842	0.756454	0.0640894	0.0318554
207123	5.94998	3.88151	4.96111	0.795972	0.0752098	0.0723673
207426	6.03433	3.21603	6.25103	0.678935	0.0856891	0.0212077
208024	8.61757	7.1438	6.00266	0.516795	0.0899442	0.0819664
208125	10.3086	8.60917	1.27376	0.308214	0.0538357	0.072101
208327	8.1019	5.84738	5.40356	0.630024	0.0717701	0.0340457
208428	7.7874	6.50249	7.21212	0.935434	0.142333	0.0354924
209127	7.59874	6.71048	3.4093	0.534286	0.0470176	0.220972
209228	5.89921	3.67726	0.905515	0.265043	0.0104964	0.0327228
210011	4.05698	3.98123	5.5417	1.07559	0.16814	0.115529
211215	7.21504	7.70898	5.03053	0.758118	0.0371907	0.0665539
211417	4.08885	8.43427	4.15838	0.669167	0.108088	0.122149
211720	1.90692	1.94397	2.84988	0.43728	0.0815145	0.0270407
212217	5.06008	6.29746	3.30986	0.432335	0.0447685	0.108
212419	9.50891	9.63021	6.60558	0.871629	0.0695841	0.478671
217429	7.26474	5.87032	5.69441	1.09723	0.0600725	0.163947
256540	7.9667	8.38474	5.62953	0.906784	0.235535	0.088555
268749	5.20301	6.83267	4.65128	0.44448	0.0590557	0.126674
270332	7.83336	6.07867	3.92978	0.790302	0.0936477	0.0706305
280739	7.6175	8.34747	5.78667	0.674648	0.104492	0.285176
284646	6.08425	6.72517	4.64911	0.693259	0.128569	0.0780095
285345	7.30781	6.54825	5.91226	0.933769	0.079426	0.055354
300618	6.26171	8.04037	5.00173	0.51068	0.0604673	0.273541
304727	9.02926	7.12775	2.97368	0.933746	0.117109	0.137875
311320	2.50881	3.63484	5.38839	0.502947	0.0794089	0.0272664
333330	4.47042	6.62953	6.31031	0.518496	0.0679089	0.13724
336841	7.34096	6.62319	7.02162	0.802302	0.152904	0.205681
348545	10.3877	6.67333	3.8013	0.694147	0.129519	0.0460142
352132	5.75274	3.31144	4.46451	0.643992	0.0500731	0.0681807
352738	6.91014	4.01571	2.39355	0.617204	0.0351023	0.0730471
358144	8.25435	7.13009	6.38094	1.05041	0.0480875	0.0977887
366446	5.49144	5.24855	6.42134	0.780245	0.0516167	0.153562
395251	5.87593	5.7494	4.06827	0.647177	0.119443	0.179322
395958	6.98955	4.51365	8.96283	0.817435	0.108337	0.0145922
397760	6.66733	7.22906	5.76879	0.771191	0.157071	0.100813
397861	5.45065	5.96458	4.605	0.950381	0.0789436	0.0190162
406432	10.3364	8.6168	6.2172	0.730943	0.0951918	0.0960044
422632	5.73376	4.33734	5.48296	0.310929	0.0115515	0.136995
448347	5.4219	6.4761	3.82249	0.452047	0.0836278	0.0538876
467351	5.22647	7.06314	6.04928	1.14464	0.152249	0.0337735
481951	8.24725	10.6622	5.30283	0.691646	0.0701689	0.244338
486759	4.8371	6.35316	4.87833	0.601365	0.0469944	0.0675177
495255	5.12979	5.17132	5.95069	1.39469	0.116852	0.504764
529953	7.93913	4.60553	6.06657	0.962091	0.0514321	0.115571
530635	4.75138	3.69535	7.16888	0.698775	0.0980918	0.091354
540436	15.5725	8.18233	7.57599	1.23185	0.248461	0.112525
545345	6.75456	3.71497	4.42546	0.978118	0.153883	0.0603957
555651	7.49316	6.95111	4.61707	0.231862	0.0261929	0.0717207
557857	8.81199	11.3604	6.17977	0.607745	0.17518	0.132619
561242	11.5308	7.52198	3.76646	0.79852	0.0519786	0.09747
573249	7.78413	6.46371	5.64996	0.402761	0.0457048	0.0934918
580044	5.53761	6.35176	5.29097	0.735918	0.110298	0.113715
581450	6.53356	5.0143	3.58094	0.602608	0.03868	0.080549
583858	6.83567	7.7099	5.96503	0.593539	0.0596325	0.048631
586460	6.18177	4.71278	4.39092	0.752712	0.0789601	0.179065
587664	2.97757	3.90935	2.98551	0.426015	0.0467325	0.0605357
588565	5.09359	6.41555	4.89637	0.431397	0.0479296	0.235997
592455	5.68005	4.63034	5.65576	0.841384	0.0768903	0.00741072
599065	5.31542	6.98277	6.26562	0.760436	0.0457625	0.168069
599671	8.34524	5.35598	8.23108	0.607659	0.0741253	0.0197008
611938	5.48545	3.67831	3.91909	0.410858	0.0570308	0.0879234
617748	8.50939	6.72249	5.84739	0.676891	0.0604065	0.119315
620434	6.84384	5.28696	4.44064	0.490136	0.0787519	0.105635
626648	4.94587	4.62377	4.61462	0.554905	0.116791	0.0762629
633847	9.05596	6.71499	4.42124	0.772704	0.0652832	0.0632148
644044	4.16525	5.2116	4.1297	0.417653	0.0595928	0.0896445
647858	3.24727	6.48238	5.07924	0.736098	0.0438268	0.0202923
656253	4.49135	3.88102	1.44153	0.198534	0.0118074	0.026254
657659	6.29137	9.27959	3.57663	0.402464	0.0466493	0.0619714
665254	9.26975	5.96776	2.43754	0.345163	0.0667397	0.116618
672756	8.67945	8.62492	7.26449	0.78168	0.0443334	0.103467
677766	9.18324	6.64737	4.80429	0.561874	0.0586834	0.0403712
677968	8.68439	10.1807	5.98015	0.410696	0.0290079	0.0638729
679568	7.73363	6.46216	2.16569	0.330578	0.0633783	0.0572013
679770	3.95983	4.62935	5.45	0.601842	0.0651308	0.0136137
683256	10.3056	11.9325	3.58005	0.468276	0.136113	0.0953646
693764	4.45575	5.77646	4.63962	0.535397	0.0753038	0.0265408
695768	5.9819	6.46415	3.83887	0.345841	0.133424	0.0294424
700634	5.98957	4.60465	6.50287	0.989212	0.067414	0.0593403
704238	6.85785	6.04763	5.29126	0.577863	0.1428	0.106718
707749	5.24755	4.92971	2.77481	0.452745	0.102179	0.100395
709551	5.96394	6.05078	1.05053	0.309656	0.0106195	0.151313
715041	6.50222	6.27309	2.98417	1.1849	0.0517122	0.16793
715647	8.92809	7.68636	2.49077	0.315522	0.0233714	0.2413
720337	8.46815	9.0949	4.57791	0.30379	0.036992	0.0251584
727654	8.74893	6.08924	5.80752	0.751507	0.101026	0.0538334
729557	8.19317	8.12519	3.82647	0.409592	0.0601853	0.138962
748258	7.06176	6.68912	4.84823	0.480858	0.0222306	0.0420212
749361	7.17206	7.3098	4.54461	0.885814	0.059874	0.0844722
751348	9.06268	8.65506	5.48534	0.747811	0.053158	0.0469128
753251	5.47717	6.4654	5.4442	0.694219	0.0539327	0.0748586
756055	2.70014	6.59238	6.37147	0.507282	0.219693	0.023401
759869	6.02982	5.81604	4.23381	0.781928	0.0302656	0.0226222
761957	7.3155	6.53863	3.02948	0.452212	0.0157189	0.0558238
765056	3.61103	3.30793	3.59956	0.708927	0.0254303	0.172175
767464	10.9106	6.83964	6.66787	0.857198	0.0499481	0.119273
773257	3.97358	4.65729	4.4064	0.789315	0.0828486	0.13907
782561	7.76018	11.2995	5.16553	0.829706	0.0669958	0.0358108
789373	3.21548	5.36587	3.47084	0.696601	0.170707	0.368237
792766	8.85667	7.00456	5.7523	0.61061	0.051817	0.145023
802844	8.63414	6.51375	2.73923	0.359115	0.0210516	0.0431857
814649	10.3289	9.30299	6.73311	0.775416	0.27628	0.257702
818859	4.32652	5.86491	3.45719	0.438126	0.0509561	0.0270032
820745	3.12697	5.25899	1.76683	0.339809	0.0269371	0.0373228
835657	4.73383	5.05143	2.29015	0.782883	0.0401608	0.133611
841349	4.23468	6.46905	4.7681	0.421026	0.0487366	0.0841905
845458	8.27964	8.02829	4.37794	0.519773	0.0417916	0.069864
849971	3.65981	3.87871	3.13166	0.216087	0.0416586	0.0964968
856463	6.9193	3.5039	1.44389	0.355784	0.0428507	0.127966

## Sheet: primary_visual
Subjects	Ig1_Ig2	Ig_Id_Ia	Id4	Id6	Id7	Id8_Id10
100206	0.0228217	0.613162	0.00269494	0.0167711	0.0140996	0.101683
100307	0.00305893	0.228949	0.00376827	0.011261	0.00873065	0.0719011
100408	0.0624256	0.356551	0.00656234	0.0163149	0.0195819	0.0304748
100610	0.0698401	0.424153	0.00405943	0.0136273	0.00615031	0.11954
101006	0.00569366	0.30665	0.00304682	0.0287977	0.0333744	0.168933
101107	0.0138073	0.178565	0.00224444	0.0269154	0.00777909	0.0763124
101309	0.0379293	0.0956284	0.00328086	0.0218311	0.0405914	0.0657417
101410	0.0296798	0.237065	0.00187762	0.0154066	0.00930547	0.025154
101915	0.00829388	0.292187	0.00166682	0.00877103	0.00341926	0.0806768
102008	0.0489267	0.384768	0.00217333	0.0226615	0.0224473	0.150847
102311	0.0338632	0.262221	0.000427674	0.0111274	0.0126048	0.0557528
102513	0.037377	0.48439	0.0033503	0.0126349	0.00996052	0.0900631
102816	0.0314172	0.45731	0.00129111	0.0161895	0.0140234	0.116866
103111	0.182998	0.583305	0.0058422	0.0267882	0.0152796	0.157421
103414	0.00886575	0.169908	0.000733461	0.00436737	0.00194202	0.0460669
103515	0.0408861	0.127484	0.00191475	0.0400496	0.0895174	0.0653752
103818	0.0042245	0.356908	0.00179912	0.012388	0.0233868	0.191841
104012	0.0183347	0.339121	0.00194627	0.0112911	0.0106665	0.102692
104820	0.0157516	0.369772	0.00140188	0.0234636	0.0226412	0.101049
105014	0.062145	0.194421	0.00367353	0.0143563	0.00648644	0.0824747
105115	0.080175	0.570555	0.00369289	0.0212664	0.0320629	0.101456
105216	0.0790414	0.272282	0.00260973	0.00834292	0.00522712	0.0664448
105620	0.00533424	0.193725	0.000802639	0.00517456	0.0048273	0.0601316
106016	0.0237131	0.349413	0.00112921	0.0200562	0.00363605	0.0506356
106319	0.0257493	0.356292	0.00183877	0.0123787	0.0140701	0.0851908
106521	0.0520245	0.243871	0.00159977	0.0150995	0.00917218	0.0797215
107018	0.00392211	0.152743	0.000465652	0.00550261	0.00360596	0.027875
107321	0.0162818	0.245564	0.0020686	0.0106727	0.0097222	0.0626493
108121	0.0250209	0.355919	0.00161782	0.0277179	0.0162459	0.0804068
108222	0.0554435	0.356024	0.00624368	0.0201562	0.00792966	0.0879114
108323	0.00744084	0.480273	0.000229833	0.00135413	0.00117303	0.0186671
108525	0.0436086	0.204425	0.00258516	0.0255046	0.0351436	0.0260472
108828	0.0164908	0.313195	0.0084335	0.0282803	0.036719	0.078055
109123	0.266859	0.3834	0.00748395	0.0588512	0.0349734	0.125236
109830	0.00217525	0.219557	0.000936144	0.0170291	0.0157759	0.0965726
110007	0.00500593	0.174764	0.00135912	0.0127253	0.0162386	0.0561846
126325	0.00375685	0.260787	0.00214663	0.0149151	0.0334223	0.0973412
126628	0.0414551	0.22764	0.00395657	0.0177436	0.0147493	0.0831565
127327	0.0243924	0.422732	0.00220465	0.00659882	0.00481895	0.0918829
127630	0.00774549	0.28343	0.00191045	0.0196209	0.0178995	0.100487
127933	0.0894841	0.201764	0.0103263	0.0332783	0.015887	0.0904108
128026	0.00989654	0.506369	0.000683819	0.0164879	0.0156584	0.118271
128127	0.0173534	0.369281	0.0016356	0.00724495	0.0058903	0.108094
128632	0.0207796	0.219922	0.00542368	0.0140997	0.0146917	0.0335529
128935	0.0164636	0.333901	0.00135916	0.00743489	0.0245962	0.127807
129028	0.0222908	0.28588	0.0037867	0.0158599	0.0194455	0.0609047
129129	0.0319425	0.387943	0.00605363	0.0255062	0.0371758	0.144805
129331	0.0175258	0.269836	0.00039824	0.00645235	0.00971582	0.0455251
129937	0.0154401	0.311586	0.00181655	0.0114055	0.00414693	0.0550396
130013	0.0309913	0.395322	0.00342757	0.00808846	0.00952906	0.0920072
130417	0.0109014	0.241537	0.00210897	0.00589375	0.0128002	0.0753078
130619	0.00280277	0.151007	0.000461781	0.00814078	0.0100543	0.0960027
130821	0.0079178	0.229113	0.000735042	0.00361699	0.0066515	0.107456
130922	0.0112318	0.261136	0.00185661	0.0127089	0.0143328	0.0929956
131217	0.00789226	0.342368	0.00130374	0.00732146	0.00694158	0.093743
131419	0.0442966	0.530886	0.00239233	0.0486408	0.0210573	0.160192
131722	0.00345351	0.201028	0.00232879	0.0139459	0.0029441	0.0489792
131823	0.0138064	0.351913	0.00591956	0.0145831	0.00955084	0.0679767
131924	0.197386	0.264085	0.0128231	0.0914089	0.0870326	0.0661818
132118	0.012925	0.497138	0.00150625	0.00385107	0.00438737	0.0635152
133019	0.0204042	0.585881	0.0045964	0.0177759	0.0148498	0.0613936
133827	0.102975	0.386026	0.00587483	0.0288713	0.0118013	0.0715657
133928	0.0148782	0.385672	0.00456187	0.0267662	0.0115662	0.144339
134021	0.00262253	0.388931	0.0028613	0.0260534	0.0243267	0.138953
134223	0.00918769	0.272676	0.00226494	0.0177662	0.0178513	0.0679182
134324	0.0205385	0.417294	0.00177946	0.0194131	0.0150628	0.104115
134425	0.06836	0.582555	0.00230205	0.0148617	0.00679831	0.0668505
135225	0.00543755	0.439097	0.000689268	0.0124899	0.0279138	0.0975151
135528	0.0159966	0.223262	0.000599933	0.00702344	0.013434	0.0374101
135932	0.0174998	0.207766	0.00169437	0.00738246	0.00587914	0.0907526
136227	0.0776385	0.290606	0.00471693	0.0126572	0.0232974	0.107793
136833	0.0286293	0.274309	0.00438071	0.0178833	0.0117525	0.0966217
137027	0.0166226	0.281066	0.00260209	0.0138644	0.00848589	0.0844539
137128	0.0248587	0.408551	0.00449	0.0632082	0.0444091	0.0880823
137229	0.304339	0.342746	0.0286428	0.0833707	0.044303	0.0551302
137633	0.0291582	0.281383	0.00142642	0.0126051	0.0101579	0.055372
138231	0.00703704	0.216919	0.00102802	0.0234767	0.00835029	0.0827064
138837	0.0721111	0.309148	0.0034215	0.030919	0.0149126	0.113071
201111	0.0448058	0.509717	0.00510478	0.0302878	0.0338403	0.130399
201414	0.0110044	0.235071	0.00135652	0.017022	0.0160046	0.130917
201515	0.00766123	0.196643	0.00226141	0.00721925	0.0127602	0.13431
201818	0.0128687	0.337085	0.000846796	0.0127333	0.00338155	0.0225296
202113	0.0231083	0.347931	0.00163506	0.0137539	0.00703398	0.111165
202719	0.0298551	0.52343	0.00675217	0.0388781	0.0264636	0.10106
203418	0.00501453	0.278434	0.00195484	0.0133988	0.00704609	0.0464616
203923	0.0151639	0.299778	0.00616701	0.0113698	0.00693139	0.0524783
204016	0.0326613	0.410325	0.00239967	0.0166563	0.0243711	0.132673
204319	0.0149919	0.301828	0.000858995	0.00683284	0.00700899	0.0942978
204420	0.00705586	0.166859	0.00211086	0.00329074	0.00256974	0.0627331
204521	0.0367563	0.265411	0.00426649	0.0181562	0.0145755	0.087368
204622	0.020102	0.315353	0.00476566	0.0360039	0.0488345	0.224955
205119	0.03441	0.102203	0.0676343	0.0496379	0.0667296	0.0250852
205220	0.0645772	0.411656	0.00137082	0.0162312	0.0145014	0.0653906
205725	0.013741	0.208912	0.00172021	0.017567	0.0193606	0.105572
205826	0.0469779	0.328186	0.00524515	0.0328684	0.0295031	0.126164
206222	0.0769722	0.245268	0.00234386	0.0251766	0.0208853	0.141577
207123	0.0357859	0.240955	0.00684678	0.0183352	0.0312895	0.0647736
207426	0.0867806	0.285574	0.00624921	0.0516641	0.0391149	0.0885077
208024	0.0352886	0.36615	0.00451857	0.0241278	0.0270889	0.10883
208125	0.0301759	0.37855	0.00219761	0.0116301	0.0123096	0.0905545
208327	0.0422487	0.206549	0.00438021	0.0207708	0.020319	0.0382461
208428	0.0382738	0.325413	0.00475047	0.0515351	0.0784614	0.108407
209127	0.00351621	0.104564	0.000648142	0.0063736	0.00472877	0.0390694
209228	0.0397905	0.302642	0.00292102	0.0180683	0.00821428	0.0498978
210011	0.0319007	0.385041	0.00244396	0.0405967	0.039239	0.210874
211215	0.120644	0.260355	0.00175533	0.0147199	0.0134687	0.114351
211417	0.0240124	0.267843	0.00331522	0.0172736	0.0230201	0.0908327
211720	0.0662568	0.461079	0.00662771	0.0755467	0.079725	0.0538291
212217	0.0161287	0.343774	0.00557774	0.0237335	0.00800135	0.0553639
212419	0.00566355	0.154895	0.000603546	0.00348792	0.00166878	0.051299
217429	0.00662183	0.423123	0.0016306	0.0245159	0.0128027	0.139737
256540	0.0468353	0.310312	0.00373432	0.0209056	0.0478387	0.111868
268749	0.100397	0.332892	0.00539825	0.0321655	0.0231728	0.135503
270332	0.0521203	0.357364	0.00144224	0.00912177	0.00641849	0.0983758
280739	0.00356268	0.239623	0.00359879	0.0321973	0.0173725	0.103895
284646	0.116836	0.494744	0.00581017	0.0553526	0.0411128	0.124041
285345	0.034256	0.284073	0.00367471	0.0190321	0.0103411	0.0643626
300618	0.0311266	0.280358	0.00151764	0.00854911	0.0106516	0.13238
304727	0.0388434	0.283693	0.00183629	0.0186671	0.00724415	0.107551
311320	0.0806502	0.171105	0.0573543	0.0686411	0.0569834	0.0323302
333330	0.0233186	0.508294	0.00326987	0.020795	0.00959673	0.143355
336841	0.111711	0.589715	0.00186403	0.0138078	0.0081505	0.0907171
348545	0.0480399	0.654634	0.00183037	0.0266151	0.0341633	0.0684393
352132	0.0141563	0.338666	0.00497488	0.0197683	0.0269834	0.0621943
352738	0.00770895	0.396243	0.00216284	0.0121543	0.00762969	0.158103
358144	0.0246116	0.237737	0.0010488	0.0064044	0.002249	0.0620566
366446	0.0275732	0.251008	0.00327455	0.0111557	0.00773747	0.117596
395251	0.00657374	0.194309	0.00285826	0.0260358	0.0216101	0.0506073
395958	0.168525	0.507588	0.00876365	0.0945099	0.0799537	0.0577681
397760	0.0482189	0.691627	0.00477511	0.0478823	0.0337391	0.251834
397861	0.150894	0.418885	0.00838258	0.0397326	0.0409784	0.0581881
406432	0.0224441	0.209438	0.00259523	0.019565	0.0229537	0.0551704
422632	0.0052134	0.228844	0.00318606	0.00735311	0.00301754	0.0860496
448347	0.0503726	0.457505	0.00583266	0.0370398	0.0319709	0.14923
467351	0.096726	0.520378	0.00734661	0.050059	0.0465927	0.134763
481951	0.00340053	0.0863919	0.00128056	0.0115799	0.0119201	0.0458446
486759	0.0348892	0.219206	0.00201724	0.00633725	0.0030501	0.0272601
495255	0.00271563	0.22809	0.00306845	0.0149139	0.00713904	0.0797913
529953	0.221894	0.36689	0.0036411	0.0172386	0.0126098	0.0574286
530635	0.079164	0.216244	0.00541363	0.0217	0.0263199	0.123106
540436	0.0324456	0.359202	0.000903258	0.0162284	0.0213207	0.0871225
545345	0.106519	0.399968	0.0134517	0.0487119	0.0385292	0.0400371
555651	0.00343507	0.142234	0.00189651	0.00957014	0.00985164	0.0314255
557857	0.0107837	0.208499	0.0021265	0.0202728	0.0411725	0.105086
561242	0.00451743	0.303022	0.000196592	0.00459225	0.00203922	0.0867926
573249	0.0241641	0.110403	0.0044717	0.021869	0.0137166	0.0591675
580044	0.00614275	0.219535	0.0016895	0.0197747	0.022689	0.099565
581450	0.0187988	0.300745	0.0022377	0.0102765	0.00860503	0.135629
583858	0.0281957	0.24012	0.00284387	0.0243995	0.00710323	0.0614035
586460	0.0469995	0.259547	0.00277933	0.0167527	0.0205621	0.124779
587664	0.0289199	0.488934	0.00110678	0.023474	0.0266494	0.0551871
588565	0.0483495	0.548064	0.00476719	0.0136515	0.00858078	0.158461
592455	0.202454	0.323842	0.00776342	0.111016	0.0734853	0.0620898
599065	0.0115212	0.319316	0.00121998	0.0102752	0.012948	0.110125
599671	0.106436	0.336481	0.00748923	0.0550069	0.0880005	0.0918928
611938	0.1194	0.177323	0.00304356	0.0191634	0.00830271	0.0504986
617748	0.00889155	0.115802	0.00176969	0.0114191	0.0109979	0.0365352
620434	0.0532481	0.25008	0.00247709	0.00953172	0.0156606	0.0786164
626648	0.011777	0.261517	0.00289174	0.0235862	0.0673908	0.115078
633847	0.135502	0.649427	0.000829851	0.0140386	0.0130253	0.0719523
644044	0.0433085	0.261528	0.00238913	0.0084976	0.00366093	0.0342391
647858	0.0956993	0.542387	0.00396671	0.0640929	0.0700402	0.068334
656253	0.0622357	0.287712	0.00452872	0.00996546	0.00794768	0.0443266
657659	0.0101545	0.53011	0.0020755	0.0188323	0.0196252	0.0801655
665254	0.0471061	0.608404	0.00135322	0.0143409	0.0267215	0.0910271
672756	0.0129334	0.210907	0.00338145	0.0207568	0.0120528	0.118619
677766	0.0311648	0.260758	0.00440621	0.0191528	0.0226157	0.112838
677968	0.0251912	0.422181	0.00239758	0.0137423	0.0186953	0.248232
679568	0.00190032	0.276369	0.00128221	0.0175202	0.0253025	0.104431
679770	0.0475682	0.327984	0.00289314	0.0231633	0.0434763	0.0614936
683256	0.00549692	0.153395	0.00129656	0.00640144	0.0252454	0.0516001
693764	0.0657878	0.254057	0.00608976	0.0225174	0.0341255	0.055247
695768	0.0327937	0.426629	0.00597992	0.0620474	0.0672012	0.0361513
700634	0.0821728	0.309853	0.00282078	0.0241443	0.00970412	0.039666
704238	0.126423	0.429076	0.00422731	0.0210706	0.0224727	0.156549
707749	0.0180708	0.409251	0.0029559	0.0135648	0.0143286	0.0734239
709551	0.000400775	0.105257	0.000207271	0.00237356	0.000324632	0.0461602
715041	0.0116537	0.472965	0.000985227	0.0109374	0.0148381	0.0758243
715647	7.82469e-05	0.0336537	0.000460926	0.00187537	0.000722174	0.0191237
720337	0.101511	0.421502	0.00338607	0.0160902	0.0429578	0.10352
727654	0.0406578	0.321874	0.00269519	0.0149839	0.00876871	0.0769301
729557	0.012161	0.451997	0.00071462	0.0149022	0.0150107	0.0570498
748258	0.00222722	0.12536	0.00116916	0.00790933	0.0123231	0.0446119
749361	0.02804	0.365255	0.00132449	0.0200353	0.0256834	0.0799255
751348	0.00987784	0.278791	0.0029758	0.0118689	0.0136739	0.100308
753251	0.154251	0.799486	0.00441151	0.0436914	0.024957	0.123556
756055	0.22031	0.274192	0.0923487	0.0709138	0.0692416	0.0316596
759869	0.179673	0.63722	0.00435537	0.0280985	0.0175011	0.12475
761957	0.00380206	0.276987	0.00208249	0.0137783	0.00852667	0.13305
765056	0.178523	0.585079	0.00694841	0.0506608	0.0213278	0.110516
767464	0.00532649	0.256899	0.00135754	0.0126127	0.0103872	0.094271
773257	0.028828	0.474005	0.00174091	0.0290013	0.0262808	0.0851577
782561	0.023218	0.634373	0.00198767	0.0293653	0.0291921	0.0887151
789373	0.0146443	0.158306	0.00298609	0.0124062	0.0210921	0.076689
792766	0.059911	0.260039	0.0034607	0.00674772	0.00798342	0.0973464
802844	0.00432669	0.0825571	0.00053413	0.00361686	0.00308945	0.0496432
814649	0.00392085	0.147178	0.0012848	0.00194824	0.00185826	0.0309941
818859	0.024308	0.31334	0.00648916	0.0175818	0.0206845	0.0781009
820745	0.0184235	0.619989	0.00654663	0.0341947	0.0266295	0.126708
835657	0.00901947	0.350676	0.000494514	0.00376274	0.00329544	0.101505
841349	0.047046	0.355194	0.00180282	0.0137002	0.0060468	0.085588
845458	0.0279179	0.708244	0.00358176	0.0417824	0.0097471	0.047207
849971	0.0582882	0.2226	0.00152148	0.00826697	0.00718602	0.07691
856463	0.00597809	0.212017	0.00061427	0.00305193	0.00616645	0.0738968

## Sheet: visual_association
Subjects	Ig1_Ig2	Ig_Id_Ia	Id4	Id6	Id7	Id8_Id10
100206	0.064065	0.740477	0.00546438	0.0172045	0.0153727	0.086786
100307	0.0156944	0.891276	0.00849959	0.0250185	0.0188031	0.158149
100408	0.218372	1.0501	0.0166832	0.0450332	0.0478428	0.0825276
100610	0.133124	0.835362	0.00487226	0.020369	0.0120926	0.14609
101006	0.0217531	0.748372	0.00282322	0.0374071	0.0378458	0.173203
101107	0.0893577	0.733502	0.00413995	0.0509138	0.0206963	0.138252
101309	0.140671	0.286048	0.00946696	0.0461544	0.0782422	0.108358
101410	0.124739	0.989861	0.00998681	0.0350931	0.0301192	0.0527558
101915	0.0327299	0.652757	0.00425486	0.0145112	0.00626904	0.115784
102008	0.208836	0.94528	0.00665892	0.0408516	0.0307991	0.244534
102311	0.116161	0.688165	0.00178703	0.0197625	0.0188902	0.0765506
102513	0.175364	0.872881	0.00729023	0.0240895	0.0153755	0.104266
102816	0.223116	1.18561	0.00366454	0.0311642	0.0183396	0.129295
103111	0.488037	0.926768	0.0404805	0.0610383	0.0164651	0.152316
103414	0.0485674	0.495221	0.00286129	0.0101003	0.00404827	0.085714
103515	0.242287	0.506147	0.0113898	0.0963606	0.254121	0.148085
103818	0.0409191	0.911766	0.00380362	0.0226452	0.0334121	0.205098
104012	0.168526	0.996492	0.00502593	0.022272	0.0217582	0.211478
104820	0.0313224	0.451949	0.00296529	0.0211222	0.0228168	0.0711091
105014	0.204695	0.566854	0.0201511	0.0317097	0.0196544	0.125215
105115	0.284044	1.10685	0.00382898	0.0225665	0.0310925	0.135685
105216	0.300132	0.966948	0.0167255	0.02201	0.0210396	0.150831
105620	0.0952412	0.995364	0.00955885	0.0358753	0.0217303	0.165418
106016	0.148952	0.815179	0.00927991	0.0347259	0.00961994	0.0700263
106319	0.100985	1.00779	0.015498	0.0326988	0.0284919	0.125552
106521	0.239057	0.604432	0.00631998	0.0193584	0.0136202	0.0737576
107018	0.0668744	0.928848	0.00377807	0.0321451	0.0146977	0.101523
107321	0.0689859	0.618962	0.00311641	0.0183332	0.016864	0.103079
108121	0.225578	1.07627	0.00569712	0.0617085	0.0233872	0.120583
108222	0.199722	0.722013	0.00845506	0.0342213	0.0101604	0.126304
108323	0.0676549	1.24049	0.00150401	0.00380323	0.00349735	0.0319517
108525	0.280938	0.802695	0.0336569	0.0930487	0.0938111	0.0617637
108828	0.104745	0.923409	0.0167845	0.0486175	0.0598382	0.152682
109123	0.447949	0.734728	0.0256048	0.0852706	0.04524	0.15178
109830	0.00504366	0.394898	0.00134091	0.0243132	0.0240574	0.138646
110007	0.02881	0.416405	0.0019093	0.0161637	0.017947	0.0717872
126325	0.0890599	1.04858	0.0171324	0.0592562	0.0873057	0.218839
126628	0.297702	1.44611	0.0213765	0.0890655	0.0523317	0.23008
127327	0.0584667	0.662628	0.00307765	0.0147169	0.00911975	0.122836
127630	0.0360326	0.592421	0.00614353	0.0226883	0.019041	0.0983177
127933	0.304271	0.491179	0.028127	0.0539051	0.0288041	0.142778
128026	0.0605409	0.967257	0.00476221	0.0328252	0.0211743	0.137817
128127	0.154714	1.11648	0.0118656	0.0174965	0.0125109	0.196625
128632	0.162004	0.957384	0.042327	0.0463343	0.0448667	0.0942515
128935	0.104322	0.825779	0.00291379	0.0123043	0.0395842	0.202558
129028	0.134038	1.24637	0.00851101	0.0359858	0.0521934	0.136642
129129	0.182382	0.96119	0.0144718	0.0431834	0.0532656	0.205345
129331	0.0662792	0.566219	0.00121873	0.00767821	0.0146409	0.0551336
129937	0.133948	0.749721	0.00597929	0.0242639	0.00717327	0.0951303
130013	0.103952	1.06524	0.0169109	0.026823	0.0347586	0.131434
130417	0.120864	0.892981	0.00636826	0.032159	0.0495646	0.163773
130619	0.0268373	0.436526	0.00276265	0.0170541	0.0243245	0.112254
130821	0.0344349	0.380319	0.000573545	0.00286594	0.00800243	0.0871239
130922	0.0702806	0.817773	0.00698913	0.0387346	0.0204065	0.172491
131217	0.0417003	0.943781	0.00472109	0.0137702	0.0121952	0.145465
131419	0.13404	1.06257	0.00985748	0.0630365	0.0363341	0.175964
131722	0.0203006	0.706712	0.00924651	0.0299234	0.0112855	0.105667
131823	0.0658757	0.917807	0.0166678	0.0233186	0.00978196	0.086947
131924	0.628841	0.744431	0.0654741	0.145814	0.120249	0.0965749
132118	0.0876339	0.981023	0.00211376	0.00448396	0.00916515	0.0849468
133019	0.0796518	1.16002	0.006576	0.0211108	0.0202095	0.0758384
133827	0.169547	0.505535	0.0065739	0.0309272	0.00941716	0.070297
133928	0.087326	1.11132	0.0165336	0.0392807	0.0166079	0.145706
134021	0.00733087	0.504921	0.00365001	0.0318173	0.0273738	0.127167
134223	0.0862379	0.926503	0.00572597	0.036475	0.0399085	0.126935
134324	0.093376	0.971509	0.0102173	0.038135	0.0248019	0.120295
134425	0.155018	0.883498	0.00525493	0.0194481	0.00913362	0.0573364
135225	0.0369676	0.816601	0.00016002	0.0103725	0.0248952	0.0596525
135528	0.123497	0.926646	0.00257107	0.00860136	0.0273957	0.083585
135932	0.0988166	0.658539	0.00429651	0.0207569	0.014349	0.142815
136227	0.0707723	0.641174	0.00576208	0.019838	0.0410523	0.126835
136833	0.120547	0.790523	0.00382464	0.0364195	0.023811	0.144855
137027	0.0438113	0.500247	0.00573426	0.0226005	0.0126017	0.0951282
137128	0.142904	1.32026	0.00769026	0.11303	0.069125	0.142285
137229	0.764748	0.6065	0.0852821	0.119493	0.0618054	0.0891492
137633	0.140635	1.02213	0.0111873	0.0329681	0.0300213	0.161217
138231	0.0586554	0.708243	0.00475749	0.0458789	0.0154157	0.138364
138837	0.327248	0.834643	0.0205806	0.0648849	0.0293698	0.201975
201111	0.147414	0.978551	0.0111903	0.0486528	0.0688289	0.257895
201414	0.0948988	1.05242	0.00688772	0.0538104	0.0436888	0.342067
201515	0.0792762	0.467314	0.0110612	0.0157782	0.0280632	0.188939
201818	0.0633992	0.691921	0.00244525	0.0202329	0.00630809	0.0318622
202113	0.128992	0.826316	0.00351794	0.0227396	0.0168271	0.174327
202719	0.207833	1.12504	0.0186544	0.0544416	0.0388884	0.14582
203418	0.105381	1.19925	0.00775726	0.0422634	0.0195687	0.126823
203923	0.0415656	0.351755	0.00143418	0.00518572	0.00737997	0.0389671
204016	0.154824	0.865975	0.00689811	0.0272046	0.0349076	0.14836
204319	0.100611	0.773715	0.00337229	0.0138303	0.0121282	0.186891
204420	0.0732078	0.590288	0.00465435	0.00951495	0.00659187	0.153939
204521	0.16102	0.529041	0.00703997	0.0290005	0.0180563	0.0874147
204622	0.216403	0.787545	0.0130518	0.0743486	0.075213	0.273205
205119	0.193547	0.526608	0.415907	0.197458	0.246197	0.0776373
205220	0.141175	0.919172	0.00456446	0.025899	0.0177493	0.0907768
205725	0.0462486	0.550253	0.00967386	0.0270344	0.0319658	0.134401
205826	0.2843	0.924417	0.00891516	0.0649916	0.0535468	0.194974
206222	0.205772	0.465536	0.0184536	0.0400977	0.0295892	0.191766
207123	0.110169	0.650563	0.0158438	0.044784	0.0694003	0.117095
207426	0.233318	0.628682	0.0240662	0.0776577	0.0509337	0.115771
208024	0.144712	1.08762	0.0118531	0.0468502	0.0684631	0.224756
208125	0.123445	0.789862	0.00777789	0.0193089	0.0198326	0.126282
208327	0.18493	0.677956	0.0131967	0.0564362	0.0467981	0.0825145
208428	0.157383	0.688754	0.0167287	0.0701417	0.0869861	0.109983
209127	0.0945979	0.729823	0.00701733	0.0254443	0.0206878	0.137765
209228	0.194683	1.14967	0.0125294	0.0457831	0.0213168	0.131949
210011	0.114243	1.02659	0.00926364	0.0748112	0.0989635	0.372566
211215	0.149284	0.392717	0.00249939	0.0168793	0.0158876	0.122331
211417	0.0353374	0.73354	0.00767416	0.0277202	0.0327051	0.12224
211720	0.222204	1.09656	0.0456938	0.125483	0.136304	0.100558
212217	0.101403	1.04518	0.0115719	0.0442418	0.0113279	0.0966697
212419	0.0679888	0.758843	0.00728934	0.0298116	0.00670314	0.161673
217429	0.0297156	0.94386	0.00372138	0.0312493	0.0157658	0.153749
256540	0.226376	0.825072	0.00828964	0.0293115	0.0557555	0.107991
268749	0.216543	0.572266	0.0122939	0.0339044	0.0251796	0.14601
270332	0.216308	0.832083	0.0103617	0.0388161	0.0148839	0.141312
280739	0.0200934	1.02037	0.00656056	0.0720886	0.0336711	0.205791
284646	0.217861	0.930602	0.0118269	0.0746054	0.0533599	0.160505
285345	0.140622	0.80314	0.00593939	0.0473115	0.028104	0.104566
300618	0.130698	0.709095	0.00247105	0.0186452	0.0195446	0.244445
304727	0.245333	0.939707	0.00619639	0.0370913	0.0112657	0.211524
311320	0.3277	0.453218	0.16621	0.136185	0.109849	0.0711879
333330	0.111179	1.18219	0.00432308	0.034607	0.0135865	0.197071
336841	0.452894	1.44949	0.0248293	0.045902	0.0185945	0.182438
348545	0.177175	1.17389	0.00641785	0.0474683	0.0445558	0.100125
352132	0.0398359	0.746769	0.00947523	0.0288592	0.0404625	0.0797638
352738	0.036795	0.740563	0.00252698	0.021185	0.0130002	0.207428
358144	0.0551278	0.56735	0.00388579	0.018486	0.00433761	0.0976275
366446	0.0757987	0.513516	0.00675327	0.0209761	0.0152569	0.127464
395251	0.0299587	0.43997	0.00575556	0.0312161	0.019418	0.0638247
395958	0.282923	0.899867	0.0230019	0.12536	0.0993773	0.0666268
397760	0.240351	1.58086	0.0164636	0.077168	0.0464772	0.27076
397861	0.20406	0.571997	0.0141247	0.0379697	0.0442358	0.0414095
406432	0.121371	0.74598	0.00685228	0.0570768	0.0747882	0.123746
422632	0.121065	1.16943	0.0088307	0.0173581	0.0066318	0.231169
448347	0.161654	0.830605	0.0154042	0.0447171	0.0403698	0.207618
467351	0.218932	1.02752	0.0214285	0.0746191	0.0539888	0.145852
481951	0.0202188	0.549698	0.00244048	0.0148648	0.01493	0.0752476
486759	0.125	0.633156	0.00460235	0.0135046	0.0067016	0.0517059
495255	0.016027	0.707144	0.00779609	0.0273178	0.0118527	0.123893
529953	0.192777	0.41161	0.0136871	0.0229291	0.013136	0.0472833
530635	0.257513	0.662288	0.0257645	0.0446864	0.0570166	0.201875
540436	0.162075	0.991117	0.00781804	0.0432969	0.0505876	0.16516
545345	0.44691	1.28604	0.0626964	0.154732	0.102062	0.121648
555651	0.00813359	0.353026	0.00180914	0.0117318	0.0178279	0.045261
557857	0.038341	0.504737	0.00354324	0.0326286	0.0685561	0.164634
561242	0.0280419	0.617022	0.00230662	0.0067787	0.00452816	0.132568
573249	0.131122	0.386563	0.008999	0.0439459	0.0357465	0.100978
580044	0.0503458	0.724612	0.0119749	0.0432074	0.049334	0.147489
581450	0.0756052	0.648571	0.00400333	0.0187464	0.00879671	0.165847
583858	0.124299	0.794948	0.00468808	0.0391623	0.0194974	0.0992402
586460	0.130582	0.762742	0.00670666	0.0329212	0.0486638	0.219746
587664	0.235867	2.22675	0.00458432	0.0531123	0.0457425	0.14278
588565	0.0734819	0.76674	0.0178391	0.0233664	0.0108187	0.151811
592455	0.645364	0.866093	0.0518006	0.187467	0.11596	0.087025
599065	0.0959866	1.09432	0.00506489	0.0298618	0.0286298	0.304124
599671	0.444888	0.700319	0.0275186	0.0914612	0.160756	0.115373
611938	0.371986	0.412141	0.0112833	0.0322451	0.0185339	0.0741105
617748	0.0643564	0.595784	0.00842795	0.035352	0.0263601	0.0807084
620434	0.092257	0.551119	0.00368654	0.0153581	0.0181624	0.0939626
626648	0.0536493	0.60293	0.00311148	0.0342938	0.0934177	0.110571
633847	0.426923	1.00936	0.00399326	0.0129225	0.0169616	0.0758736
644044	0.151977	0.90073	0.00862085	0.0221443	0.0159156	0.0915435
647858	0.242762	1.42612	0.00946977	0.100499	0.11899	0.120096
656253	0.297134	1.00108	0.0419117	0.0512686	0.0278446	0.0927897
657659	0.0203548	0.542422	0.00340391	0.0167281	0.0176166	0.0537977
665254	0.200831	1.00315	0.00243877	0.0159334	0.0294291	0.117673
672756	0.067246	0.69781	0.00802583	0.04605	0.0287856	0.194516
677766	0.106137	0.736666	0.0142411	0.0318536	0.0457079	0.231081
677968	0.159897	1.25252	0.00864125	0.0301207	0.0363762	0.428482
679568	0.0149489	0.539098	0.00279859	0.0274218	0.0378829	0.165938
679770	0.207485	0.98281	0.0219892	0.0514542	0.077826	0.107864
683256	0.0217052	0.410066	0.00401805	0.0128691	0.03303	0.0691623
693764	0.222455	0.805526	0.00918831	0.0391193	0.0628659	0.104586
695768	0.180608	1.25069	0.0111516	0.111554	0.123905	0.0613924
700634	0.338617	1.18451	0.0145878	0.0895309	0.0462958	0.145101
704238	0.28181	0.735123	0.0120804	0.0315983	0.0413437	0.187529
707749	0.1584	1.47529	0.00660204	0.0408088	0.0415522	0.174916
709551	0.00254328	0.228354	0.00124426	0.004995	0.00288713	0.0563889
715041	0.060085	1.09615	0.0032095	0.0211423	0.0189296	0.0787791
715647	0	0.0967895	0.0011828	0.00325858	0.00232011	0.0309233
720337	0.169715	0.670458	0.00746877	0.0192945	0.0524178	0.121076
727654	0.110653	0.773437	0.00576988	0.0189024	0.0152112	0.107031
729557	0.0844873	0.983656	0.00334022	0.0225145	0.024393	0.0795212
748258	0.0186749	0.519412	0.00352546	0.0145074	0.028338	0.0993662
749361	0.179012	1.02031	0.00388761	0.0420005	0.049326	0.104929
751348	0.0617709	0.847752	0.00876619	0.0246462	0.0276501	0.153345
753251	0.239033	0.914361	0.0106673	0.0325175	0.0247939	0.0971758
756055	0.616922	0.762428	0.262172	0.110917	0.130798	0.0581781
759869	0.190661	0.982482	0.0110761	0.0398286	0.0364476	0.167378
761957	0.0520913	0.818492	0.00536107	0.0236757	0.0113395	0.134485
765056	0.377848	0.848778	0.0209436	0.0647594	0.0237564	0.169882
767464	0.0286882	0.549873	0.00360846	0.0282662	0.0365215	0.136242
773257	0.156481	1.38557	0.00326105	0.0612168	0.0504283	0.149767
782561	0.102629	1.21627	0.00792138	0.0403162	0.066822	0.107696
789373	0.0594296	0.822751	0.00980072	0.0369485	0.0828825	0.202421
792766	0.228926	0.756586	0.0168234	0.0253687	0.0163663	0.200823
802844	0.0454648	0.233567	0.00121413	0.00775824	0.00550627	0.0490475
814649	0.0622895	0.585348	0.00641907	0.00755934	0.00812441	0.087304
818859	0.149574	0.901367	0.00893184	0.0326726	0.0364108	0.149058
820745	0.197484	1.96307	0.0163065	0.0755467	0.053047	0.184802
835657	0.0797547	1.02716	0.0028408	0.0211555	0.0174995	0.165505
841349	0.427425	1.42949	0.00444792	0.0399633	0.0149825	0.175113
845458	0.126442	1.17197	0.0048003	0.0451713	0.0120278	0.0454969
849971	0.134659	0.601653	0.00699458	0.0191173	0.0134884	0.142759
856463	0.0527167	0.680526	0.0115738	0.015909	0.0133194	0.137412

## Sheet: F2T1
Subjects	Ig1_Ig2	Ig_Id_Ia	Id4	Id6	Id7	Id8_Id10
100206	0.0977214	0.451059	0.0461819	0.330512	1.02221	2.52526
100307	0.0225162	0.175911	0.00997348	0.0591591	1.1294	2.53881
100408	0.121434	0.39494	0.0599833	0.449467	1.32255	1.74333
100610	0.0445605	0.291615	0.0469762	0.12497	0.91249	2.16496
101006	0.0581296	0.395425	0.0416922	0.403895	2.22844	2.57991
101107	0.0171637	0.11089	0.00526056	0.188112	0.53259	2.71667
101309	0.0430529	0.169225	0.0184851	0.249352	1.71577	3.03113
101410	0.0488721	0.377544	0.0330209	0.210546	1.44855	2.7891
101915	0.0293404	0.119055	0.0496321	0.288257	1.87911	3.82683
102008	0.0600931	0.28516	0.0280419	0.220909	1.02446	2.09623
102311	0.0164102	0.177634	0.0121952	0.0813618	2.52888	0.95731
102513	0.0940982	0.465809	0.0641408	0.367007	1.25534	3.2519
102816	0.0107225	0.0752207	0.0256389	0.190908	1.10219	2.27146
103111	0.0857516	0.221425	0.0639793	0.4254	0.955322	1.41948
103414	0.00506665	0.0451284	0.00610812	0.0815521	1.13128	3.86853
103515	0.0165505	0.111964	0.00880025	0.121396	1.67185	2.39793
103818	0.0108295	0.0845675	0.00548806	0.196528	1.62298	3.38522
104012	0.0605066	0.164365	0.0550597	0.398144	1.82276	2.28975
104820	0.0654615	0.390982	0.0198748	0.183002	1.79174	2.83598
105014	0.0825318	0.249955	0.0499195	0.289848	1.22008	2.85717
105115	0.024912	0.300533	0.0167527	0.271059	1.13958	1.34131
105216	0.1491	0.280836	0.0517535	0.143681	1.05127	2.38309
105620	0.0211413	0.156709	0.0226511	0.223982	1.47373	1.65163
106016	0.0227909	0.13303	0.0320507	0.13493	1.16229	2.02654
106319	0.0423343	0.176657	0.0318688	0.214042	1.79378	2.25496
106521	0.117837	0.380244	0.0339006	0.227388	2.1936	2.29553
107018	0.0124743	0.192662	0.0363625	0.313094	1.17393	3.57468
107321	0.0392815	0.150053	0.0130853	0.0790957	1.90175	2.94172
108121	0.0127459	0.0905334	0.0113452	0.322651	1.60813	2.41868
108222	0.030987	0.164231	0.028765	0.341708	1.2435	3.51655
108323	0.00805644	0.170234	0.0105778	0.063667	1.81388	3.73258
108525	0.0189703	0.197517	0.0137582	0.120038	1.2064	1.87467
108828	0.0182184	0.151872	0.00830806	0.0802001	1.18613	1.86735
109123	0.127157	0.349611	0.0295768	0.238105	1.34739	2.48242
109830	0.0388878	0.151447	0.0193087	0.22673	1.25287	4.22422
110007	0.00350634	0.0773148	0.00661212	0.152578	1.47992	3.14462
126325	0.0105	0.111286	0.00826821	0.0881862	1.70255	1.40189
126628	0.0903394	0.266001	0.0390935	0.164613	1.02044	3.12079
127327	0.0626479	0.199303	0.0390785	0.116998	0.912057	2.74625
127630	0.0378394	0.140079	0.0168199	0.216897	1.3791	3.4747
127933	0.0518378	0.0779703	0.0184843	0.140924	0.600483	2.67251
128026	0.00916649	0.633775	0.0166526	0.110385	1.18692	1.25637
128127	0.0631695	0.190214	0.0389719	0.165598	1.02979	3.64854
128632	0.0287491	0.126041	0.0388915	0.189264	1.2806	2.29569
128935	0.0176722	0.162911	0.0210841	0.172304	1.49965	1.47018
129028	0.0124733	0.399963	0.0120597	0.0891108	1.44419	2.01205
129129	0.0393615	0.227475	0.0186071	0.159385	1.30405	2.85313
129331	0.043989	0.192092	0.0179562	0.282316	0.885088	3.64599
129937	0.0252897	0.228908	0.0122744	0.160699	0.6941	2.95403
130013	0.0241996	0.218613	0.0362673	0.135058	1.20099	2.19678
130417	0.0357662	0.146319	0.019048	0.0615919	1.04274	1.76242
130619	0.0149755	0.101258	0.00854292	0.169759	1.51262	2.58793
130821	0.0154024	0.193378	0.00771147	0.118358	1.68167	3.0732
130922	0.0331288	0.150779	0.0257189	0.141307	1.48938	2.49331
131217	0.0289017	0.240214	0.0221174	0.189064	1.33572	3.31446
131419	0.0177592	0.12593	0.0176884	0.183183	1.72172	3.2783
131722	0.0341454	0.26498	0.0259018	0.424143	0.955347	3.03161
131823	0.01234	0.416361	0.0088993	0.0408889	1.33603	1.78429
131924	0.0132415	0.280732	0.0166102	0.278289	1.46721	2.38822
132118	0.0555716	0.253584	0.0393267	0.334369	1.13675	3.48651
133019	0.0239239	0.207937	0.0187703	0.139986	1.20628	2.81644
133827	0.0353856	0.554496	0.015839	0.165668	1.04305	1.38172
133928	0.0313796	0.265863	0.0261578	0.287708	2.23418	3.75583
134021	0.0249028	0.278986	0.0220852	0.12503	1.5795	2.82513
134223	0.00772419	0.113383	0.00987648	0.122507	1.60828	2.74175
134324	0.0282765	0.0863853	0.014623	0.0628379	1.29768	2.93482
134425	0.0125411	0.208785	0.0152753	0.169557	1.08697	4.37334
135225	0.00722799	0.223375	0.0053572	0.103693	1.61662	2.11358
135528	0.0130129	0.119643	0.0168204	0.121798	2.14212	1.57894
135932	0.0152209	0.2429	0.018076	0.135643	1.07709	3.20093
136227	0.0133247	0.197315	0.0115834	0.0505126	1.45306	1.76134
136833	0.0637219	0.223633	0.0194236	0.127025	1.72941	2.90894
137027	0.0153389	0.102724	0.0196685	0.118392	1.2599	3.15787
137128	0.0236866	0.246745	0.0179618	0.128459	1.78132	1.57858
137229	0.149184	1.29567	0.0205296	0.9345	1.18995	3.06973
137633	0.0200219	0.128315	0.00970501	0.060071	0.573029	3.61779
138231	0.0342754	0.264478	0.0131341	0.39547	0.996753	4.89494
138837	0.0282322	0.184982	0.029816	0.197567	1.15902	1.49887
201111	0.114433	0.199312	0.0632905	0.214685	1.95297	1.62777
201414	0.0244703	0.0613166	0.0113029	0.122033	1.87	3.40557
201515	0.0668137	0.242535	0.0292782	0.171929	1.01027	2.8944
201818	0.0338342	0.309514	0.0497169	0.400425	1.34136	3.23138
202113	0.150784	0.5354	0.0486963	0.537205	1.35075	3.0891
202719	0.0713799	0.272543	0.0377676	0.410359	1.6226	3.04293
203418	0.0462112	0.516483	0.0220608	0.143735	1.87701	2.44658
203923	0.02544	0.27277	0.0342199	0.312497	1.10488	3.37226
204016	0.0510763	0.161733	0.0265479	0.196062	1.83727	4.01967
204319	0.0682024	0.257734	0.0143348	0.320313	1.00495	3.44177
204420	0.0410275	0.0700813	0.0183545	0.409735	1.52288	2.6818
204521	0.0467818	0.179551	0.0299312	0.385418	2.07899	2.3729
204622	0.0243426	0.0755587	0.0198908	0.12596	1.37881	3.99331
205119	0.0427915	0.343439	0.0564503	0.590482	1.9572	2.54274
205220	0.0481008	0.417532	0.0215805	0.185872	1.75424	2.94031
205725	0.0140064	0.0684179	0.00876023	0.10883	1.19838	3.16134
205826	0.0265613	0.144207	0.0118629	0.209811	1.24768	1.67806
206222	0.0883894	0.20719	0.0133105	0.346173	0.97776	2.87271
207123	0.0534117	0.756839	0.0264476	0.15759	1.43699	1.94744
207426	0.0677304	0.22457	0.0225831	0.237281	1.75445	2.85313
208024	0.0106444	0.0924003	0.0101746	0.116957	0.61904	2.50051
208125	0.0465546	0.285788	0.0263224	0.200434	1.25789	3.33812
208327	0.0468842	0.164703	0.0243738	0.140511	0.835424	2.15722
208428	0.00880171	0.377315	0.0124826	0.169632	2.87243	2.57788
209127	0.0128006	0.0759797	0.0140532	0.167649	1.36255	3.15248
209228	0.0352522	0.223379	0.00783693	0.354964	1.10271	3.26983
210011	0.046969	0.205805	0.0221308	0.179907	0.977518	2.73022
211215	0.0912901	0.191172	0.0405341	0.205005	1.03469	3.35759
211417	0.0147612	0.422753	0.0106078	0.0707609	1.55627	3.40544
211720	0.100369	0.799203	0.0530172	0.337143	2.13077	1.68413
212217	0.0244535	0.167621	0.0214651	0.0999106	1.12173	3.48823
212419	0.0525821	0.164929	0.0271269	0.25434	1.13329	2.17753
217429	0.0283733	0.197257	0.0137505	0.093832	1.02743	2.68084
256540	0.0157663	0.146682	0.0241126	0.160999	1.07101	1.9223
268749	0.0693495	0.201576	0.0152209	0.0951422	1.10303	2.01141
270332	0.263736	0.494462	0.0607109	0.305799	0.892208	2.92663
280739	0.0185615	0.249924	0.0292693	0.24851	1.77787	1.83389
284646	0.102623	0.206226	0.056993	0.384329	1.29182	2.9518
285345	0.0582918	0.274357	0.0386942	0.368239	1.34444	3.0203
300618	0.181521	0.244686	0.0685651	0.26678	1.0865	2.71888
304727	0.0271124	0.220897	0.0166031	0.247285	1.33423	3.30446
311320	0.0110751	0.305934	0.0289926	0.656582	1.99026	1.47329
333330	0.0476432	0.180387	0.0150869	0.22669	0.949995	3.87543
336841	0.0706845	0.26168	0.0624679	0.211176	1.14366	3.23308
348545	0.022868	0.103309	0.0111961	0.170102	2.05803	1.84393
352132	0.0144524	0.416729	0.0253389	0.180143	1.30322	2.96918
352738	0.0553481	0.232256	0.025746	0.342673	0.658438	3.07676
358144	0.103801	0.454631	0.0444735	0.379056	1.22383	3.81237
366446	0.0391558	0.291029	0.0271848	0.229483	1.6804	2.13492
395251	0.0230521	0.242845	0.019955	0.209495	1.70793	3.19968
395958	0.0561069	0.661046	0.0268566	0.289729	2.45086	1.66977
397760	0.0476619	0.17536	0.0263948	0.211582	1.29781	2.14959
397861	0.0898058	0.521141	0.037376	0.465111	1.38265	3.22645
406432	0.0499407	0.14442	0.0349619	0.234185	1.65961	1.33266
422632	0.108242	0.257089	0.0964139	0.480448	1.86947	2.86692
448347	0.0252367	0.132496	0.0191346	0.169079	1.49365	2.7025
467351	0.0673982	0.386001	0.0552656	0.473556	2.14531	1.26351
481951	0.0164014	0.127552	0.0372218	0.197164	1.34957	3.0202
486759	0.0580701	0.224905	0.0322487	0.218138	1.12716	2.50046
495255	0.0383977	0.309007	0.0412838	0.176829	1.33053	3.47495
529953	0.0808575	0.421323	0.0831037	0.255722	1.02045	2.18913
530635	0.0954582	0.334015	0.0579688	0.369807	1.52375	2.00509
540436	0.0402213	0.0887784	0.0251617	0.226145	2.37666	2.46628
545345	0.0527854	0.939752	0.032144	0.26827	0.94125	2.08961
555651	0.0402999	0.427974	0.0525741	0.222072	1.0699	2.84174
557857	0.0582279	0.172748	0.0374812	0.192673	2.11628	1.97212
561242	0.0871371	0.247008	0.0249501	0.158472	1.13519	5.55869
573249	0.097864	0.514093	0.0705413	0.45678	1.29747	3.62368
580044	0.0237721	0.182108	0.0204995	0.249712	1.64326	1.37721
581450	0.0816053	0.249261	0.0247964	0.426788	0.526803	2.85874
583858	0.0239157	0.310107	0.029386	0.231869	0.75076	2.91437
586460	0.0289963	0.308078	0.0108365	0.15202	0.806693	2.37139
587664	0.0233723	0.302601	0.0153911	0.126887	1.43214	3.96989
588565	0.113833	0.334295	0.0564345	0.19438	1.08145	3.18794
592455	0.0573493	0.596016	0.01484	0.396555	1.98679	1.03205
599065	0.115865	0.289667	0.0606783	0.590732	1.35472	2.48129
599671	0.0335384	0.341149	0.00863324	0.188746	1.56933	1.50891
611938	0.0647476	0.0745478	0.0521833	0.32416	1.82979	1.54773
617748	0.0495119	0.448053	0.0346066	0.235008	0.885252	3.65302
620434	0.0447866	0.413238	0.027304	0.165604	1.52418	3.7719
626648	0.0269031	0.144274	0.0127516	0.158636	1.45653	2.1314
633847	0.0238189	0.187468	0.00974884	0.272711	1.99355	3.29581
644044	0.0621475	0.282839	0.0305802	0.177786	1.30107	2.11391
647858	0.0232272	0.151645	0.0132255	0.254269	1.79152	3.16619
656253	0.0302936	0.234513	0.0141673	0.0800887	1.15228	1.74002
657659	0.0177468	0.183116	0.0109282	0.166463	1.22859	4.05455
665254	0.0227323	0.231988	0.0211918	0.168541	1.30786	2.5021
672756	0.0334411	0.197339	0.0133008	0.177351	0.703666	3.84673
677766	0.0875965	0.417957	0.0243623	0.18376	1.09139	2.4845
677968	0.0851989	0.315183	0.0394516	0.164081	0.948453	3.92843
679568	0.0273373	0.51866	0.0249338	0.214981	1.4823	3.16616
679770	0.0517717	0.725493	0.0224651	0.434883	1.39936	1.77635
683256	0.0193967	0.127987	0.0308149	0.176644	1.96822	2.11963
693764	0.0928454	0.321157	0.0471423	0.225475	1.14335	2.21642
695768	0.00741504	0.444463	0.0110891	0.058462	1.73734	1.76144
700634	0.0679508	0.0995722	0.0326812	0.283781	1.15419	2.02292
704238	0.0653434	0.282402	0.0635056	0.234689	2.03932	2.03039
707749	0.0630155	0.301462	0.0328328	0.170313	1.90521	2.78689
709551	0.0450148	0.349544	0.0195968	0.404902	1.05914	2.98001
715041	0.00703489	0.0781897	0.00855342	0.101144	1.83619	2.6206
715647	0.0234072	0.20453	0.0449856	0.457447	1.22885	2.62416
720337	0.0632279	0.388506	0.0313013	0.176698	2.05013	1.68829
727654	0.0549138	0.686759	0.0574209	0.416436	1.41113	2.8128
729557	0.0140707	0.077926	0.0126922	0.193142	1.84336	2.75263
748258	0.00622142	0.176038	0.00898991	0.119072	1.49844	2.58317
749361	0.0124573	0.360394	0.0172154	0.127724	0.944144	1.60211
751348	0.0235445	0.215527	0.0323755	0.156649	1.12449	2.35542
753251	0.0500788	0.271163	0.0232447	0.246664	1.42453	2.85765
756055	0.0198998	0.183669	0.0285377	0.312565	1.05398	0.814518
759869	0.0584238	0.340986	0.0193323	0.299368	1.07654	2.46626
761957	0.0167511	0.178959	0.0145906	0.151541	1.05623	1.80901
765056	0.0884667	0.587642	0.0572788	0.220491	0.938115	2.92636
767464	0.0208537	0.211619	0.0310648	0.386916	1.34161	3.15454
773257	0.0391826	0.2485	0.0262579	0.426074	0.632945	3.33766
782561	0.0397247	0.484923	0.0246765	0.193459	1.96318	3.51314
789373	0.0229763	0.549379	0.0641099	0.110195	1.19581	2.46646
792766	0.177599	0.357091	0.0654644	0.352595	1.36763	3.22976
802844	0.0139208	0.198138	0.00843472	0.143596	1.35964	2.89873
814649	0.0362994	0.1568	0.0524559	0.235756	1.2818	1.66382
818859	0.033832	0.259687	0.022164	0.200481	1.30308	2.68245
820745	0.0356811	0.198181	0.0406023	0.221374	1.09296	2.59875
835657	0.0100302	0.107834	0.0125153	0.293095	1.21132	2.67109
841349	0.0503856	0.318824	0.0238439	0.204125	0.864373	3.33551
845458	0.0107751	0.166209	0.0127301	0.132382	1.50149	3.21175
849971	0.0730977	0.484631	0.0267316	0.108832	0.976618	2.77021
856463	0.0695563	0.222598	0.0326351	0.249498	1.49653	3.10662

[truncated: 13 more sheets: OP1, OP2, OP3, OP4, OP5, OP6, OP7, OP8, OP9, TE1.0, TE1.1, Te1.2, TI]
